# Supplementary material for: MoMCP1, a Cytochrome P450 Gene, Is Required for Alleviating Manganese Toxin Revealed by Transcriptomics Analysis in Magnaporthe oryzae
Source: Int J Mol Sci. 2019 Mar 29;20(7):1590. doi: 10.3390/ijms20071590 (PMC6480321; doi:10.3390/ijms20071590)
Supplement: Supplementary file 1 [file ijms-20-01590-s001.zip]

Archive with 15 entries (14 files):
- ijms-461402 suppl/
- ijms-461402 suppl/Supplementary Figure.docx
- ijms-461402 suppl/Table S1.xlsx
- ijms-461402 suppl/Table S10.xlsx
- ijms-461402 suppl/Table S11.xlsx
- ijms-461402 suppl/Table S12.xlsx
- ijms-461402 suppl/Table S13.xls
- ijms-461402 suppl/Table S2.xls
- ijms-461402 suppl/Table S3.xls
- ijms-461402 suppl/Table S4.xls
- ijms-461402 suppl/Table S5.xlsx
- ijms-461402 suppl/Table S6.xlsx
- ijms-461402 suppl/Table S7.xlsx
- ijms-461402 suppl/Table S8.xlsx
- ijms-461402 suppl/Table S9.xlsx
