# Supplementary material for: MoMCP1, a Cytochrome P450 Gene, Is Required for Alleviating Manganese Toxin Revealed by Transcriptomics Analysis in Magnaporthe oryzae
Source: Int J Mol Sci. 2019 Mar 29;20(7):1590. doi: 10.3390/ijms20071590 (PMC6480321; doi:10.3390/ijms20071590)
Supplement: Supplementary file 1 [file ijms-20-01590-s001.zip › ijms-461402 suppl/Table S1.xlsx]

## Sheet: Sheet1
Table S1. The distribution of target gene in 177 sequenced genomes of M. oryzae.
Strain	Target gene
YN07205e	Yes
SC-10-25-44-1	Yes
SC-10-120-65-2	Yes
Sar-2-20-1	Yes
KA1-3-1	Yes
HN-158	Yes
GD08-2025	Yes
FJSH0703	Yes
FJ98099	Yes
FJ95085AZB13-116	Yes
FJ2003-001A1	Yes
FJ0204804	Yes
FJ2001-112B	Yes
FJ2000-62A	Yes
FJ11YD-673-1	Yes
FJ11SH-527-1	Yes
AV1-1-1	Yes
H08-1a	Yes
H08-1c	Yes
MG10	Yes
V86010	Yes
ZJ2011-7-1	No
ZJ08-41	No
ZJ00-10	No
YN8773R-27	No
YN8773-19	No
YN126441	No
YN126311	No
YN08182c	No
YN08181e	No
YN072313	No
YN072311	No
YN072310	No
Y34	No
WHTQ	No
WD-3-1_1	No
WBSS	No
WBKY11	No
TW-TN4-2	No
TW-PT6-1	No
TW-PT3-1	No
TW-PT1-1	No
TW-CYBP1-3	No
TW-6-43-1	No
TW-6-2-2-B-1	No
TW-2-7-2-A-1	No
TW-12YL-TT4-1	No
TW-12YL-DP1-1	No
TW-12YL-DL3-2	No
TW-12TN-HB2-2	No
TW-12TD-RH1-1	No
TW-12HL-YL2-1	No
TW-12HL-DF1-2	No
TW-12CY-TB1-2	No
TW-1-1-1-B-1	No
TF05-1	No
T25	No
SSFL14-3	No
SSFL02-1	No
Sar-AD3-5	No
PL2-1	No
PH42	No
Pg1213-22	No
P3	No
P29	No
P28	No
P-0029	No
Nich-2-7-4	No
Nich-2-3-2	No
ML33	No
LpKY97	No
KA2-1-1	No
JX11-141	No
JX10-102	No
JX-09Z116-1	No
JS-10-6-1-2	No
JS09-138	No
JS08-611	No
IE1K	No
IC17	No
IB49	No
IB33	No
IA1	No
HO	No
HN10-1604	No
HN-0812-3	No
HB-LTH18	No
HB-14	No
GrF52	No
GG11	No
GD06-53	No
GD-05-029b	No
G22	No
G17	No
FR13	No
FJ99138	No
FJ95054B	No
FJ86-CT	No
FJ86061ZE3-39	No
FJ81-ZP	No
FJ81-SW	No
FJ81-MH	No
FJ81-JY	No
FJ81221ZB11-14	No
FJ78-JJ	No
FJ72ZC7-77	No
FJ43ZB15-68	No
FJ2006-60A3	No
FJ86061ZE3-39	No
FJ2000-69A	No
FJ13SH05-2	No
FJ12JN-084-3	No
DB11-621	No
CHW	No
CHRF	No
Br80	No
Br7	No
Br130	No
Bm88324	No
BJ-90-611	No
BJ08-8	No
Bd8401	No
B51	No
Arcadia	No
87-120	No
13FM-9-1	No
13FM-5-1	No
13FM-3-2	No
13FM-24-1	No
13FM-16-1	No
98-06	No
1106.2	No
1801.4	No
1836.3	No
2303.1	No
401.4	No
4091-5-8	No
4403.2	No
4603.4	No
903.4	No
b157	No
b2	No
B2_1220	No
b71	No
bdbar16-1	No
bdjes16-1	No
BdMeh16-1	No
CQ11	No
EI9411	No
EI9604	No
FJ81278	No
GD22	No
guy11	No
GX01	No
HB12	No
HN06	No
HN19311	No
IT10	No
JL10	No
JS25	No
K84-01	No
K88-24	No
KJ201	No
MG01	No
MG02	No
MG04	No
NX37	No
P-0028	No
p131,KJ201	No
PR72	No
Py22.1	No
Py5020	No
RMg-Dl	No
SC05	No
SV9610	No
SV9623	No
70-15	No
