# Supplementary material for: MoMCP1, a Cytochrome P450 Gene, Is Required for Alleviating Manganese Toxin Revealed by Transcriptomics Analysis in Magnaporthe oryzae
Source: Int J Mol Sci. 2019 Mar 29;20(7):1590. doi: 10.3390/ijms20071590 (PMC6480321; doi:10.3390/ijms20071590)
Supplement: Supplementary file 1 [file ijms-20-01590-s001.zip › ijms-461402 suppl/Table S10.xlsx]

## Sheet: Sheet1
Table S10. The DEGs about proteasome in WT.
Gene id	Description	Log2FoldChange (WT)
MGG_04551	proteasome component PUP3	-1.08573
MGG_04506	26S proteasome non-ATPase regulatory subunit 4	-1.13292
MGG_04053	proteasome subunit alpha type-1	-1.07288
MGG_03211	26S proteasome non-ATPase regulatory subunit 11	-0.990294
MGG_07727	proteasome component C1	-0.926087
MGG_08343	proteasome subunit alpha type-4	-0.890056
MGG_02086	proteasome component PRE3	-0.862409
MGG_12925	26S protease regulatory subunit 6A	-0.792387
MGG_00331	proteasome component PRE4	-0.799045
MGG_04529	proteasome component PUP1	-0.735052
MGG_01059	26S proteasome regulatory subunit rpn-8	-0.708106
MGG_02608	26S proteasome regulatory subunit RPN5	-0.606119
MGG_03524	26S proteasome regulatory subunit RPN9	-0.691372
MGG_07031	proteasome subunit beta type-2	-0.611326
MGG_04622	proteasome component C5	-0.567186
MGG_07165	proteasome subunit alpha type-2	-0.525658
MGG_04147	hypothetical protein	-0.532281
