# Supplementary material for: MoMCP1, a Cytochrome P450 Gene, Is Required for Alleviating Manganese Toxin Revealed by Transcriptomics Analysis in Magnaporthe oryzae
Source: Int J Mol Sci. 2019 Mar 29;20(7):1590. doi: 10.3390/ijms20071590 (PMC6480321; doi:10.3390/ijms20071590)
Supplement: Supplementary file 1 [file ijms-20-01590-s001.zip › ijms-461402 suppl/Table S11.xlsx]

## Sheet: Pyrimidine metabolism
Table S11a.The DEGs about pyrimidine metabolism in △Momcp1.
Gene id	Description	Fold change (△Momcp1)
MGG_12474	5'-nucleotidase	0.898126
MGG_11667	hypothetical protein	0.916586
MGG_10674	hypothetical protein	0.789598
MGG_10446	DNA-directed RNA polymerase III subunit RPC6	1.32194
MGG_07222	DNA polymerase epsilon subunit B	0.751764
MGG_07080	UDP-glucose 4-epimerase Gal10	0.5619
MGG_07000	ribonucleoside-diphosphate reductase large subunit	0.796063
MGG_04714	DNA-directed RNA polymerase II subunit RPB2	0.499985
MGG_04458	thymidylate synthase	0.937549
MGG_03850	DNA polymerase epsilon catalytic subunit A	0.734542
MGG_03215	DNA-directed RNA polymerase II subunit RPB3	0.874843
MGG_01158	DNA-directed RNA polymerase I subunit RPA1	1.15634

## Sheet: Purine metabolism
Table S11b.The DEGs about purine metabolism in △Momcp1.
Gene id	Description	Fold change (△Momcp1)
MGG_17399	adenine phosphoribosyltransferase	0.681787
MGG_12474	5'-nucleotidase	0.898126
MGG_11667	hypothetical protein	0.916586
MGG_10674	hypothetical protein	0.789598
MGG_10446	DNA-directed RNA polymerase III subunit RPC6	1.32194
MGG_07222	DNA polymerase epsilon subunit B	0.751764
MGG_07080	UDP-glucose 4-epimerase Gal10	0.5619
MGG_07000	ribonucleoside-diphosphate reductase large subunit	0.796063
MGG_06911	rdgB/HAM1 family non-canonical purine NTP pyrophosphatase	0.673998
MGG_04714	DNA-directed RNA polymerase II subunit RPB2	0.499985
MGG_03850	DNA polymerase epsilon catalytic subunit A	0.734542
MGG_03215	DNA-directed RNA polymerase II subunit RPB3	0.874843
MGG_01158	DNA-directed RNA polymerase I subunit RPA1	1.15634
MGG_00919	GMP synthase	0.739155
MGG_00770	hypothetical protein	1.64007

## Sheet: DNA replication
Table S11c.The DEGs about DNA replication in △Momcp1.
Gene id	Description	Log2FoldChange (△Momcp1)
MGG_13023	replication factor C subunit 3	1.09001
MGG_07526	replication factor C subunit 4	1.45397
MGG_07222	DNA polymerase epsilon subunit B	0.751764
MGG_07124	replication protein A 32 kDa subunit	0.773683
MGG_03850	DNA polymerase epsilon catalytic subunit A	0.734542
MGG_02491	DNA replication ATP-dependent helicase dna2	0.720254
MGG_01759	DNA replication licensing factor mcm3	0.521087
MGG_00518	proliferating cell nuclear antigen	1.9165
