# Supplementary material for: MoMCP1, a Cytochrome P450 Gene, Is Required for Alleviating Manganese Toxin Revealed by Transcriptomics Analysis in Magnaporthe oryzae
Source: Int J Mol Sci. 2019 Mar 29;20(7):1590. doi: 10.3390/ijms20071590 (PMC6480321; doi:10.3390/ijms20071590)
Supplement: Supplementary file 1 [file ijms-20-01590-s001.zip › ijms-461402 suppl/Table S12.xlsx]

## Sheet:  fatty acid oxidation
Table S12a. The DEGs of fatty acid oxidation in WT and △Momcp1 mutant.
Gene id	Description	Log2FoldChange
		WT	△Momcp1
MGG_07309	Delta(3%2C5)-Delta(2%2C4)-dienoyl-CoA isomerase	1.91827	2.84945
MGG_10700	3-ketoacyl-CoA thiolase	1.20882	1.84326
MGG_00359	Delta(3%2C5)-Delta(2%2C4)-dienoyl-CoA isomerase	0.499637	1.4472
MGG_12868	enoyl-CoA hydratase	-1.27144	-1.2519
MGG_13647	3-ketoacyl-CoA thiolase A	-0.867902	-0.691018
MGG_09512	3-ketoacyl-CoA thiolase	NA	0.954354
MGG_05949	acyl-CoA dehydrogenase	NA	0.988103
MGG_08661	acyl-CoA dehydrogenase family member 11	NA	-0.368753

## Sheet: carbohydrate degradation
Table S12b. The DEGs of carbohydrate degradation in WT and △Momcp1 mutant.
Gene id	Description	Foldchange
		WT	△Momcp1
MGG_08985	beta-xylosidase	-4.01034	-3.28989
MGG_05785	levanase	-3.99069	-3.17855
MGG_06023	GPI-anchored cell wall beta-1%2C3-endoglucanase EglC	-3.35999	-4.1573
MGG_13626	alpha-galactosidase	-2.43218	-0.807758
MGG_13429	glycoside hydrolase	-1.58866	-1.57317
MGG_09738	beta-glucosidase A	-1.21385	-1.38463
MGG_07646	alpha-glucuronidase	-5.78459	-3.47067
MGG_09095	alpha-L-arabinofuranosidase axhA-2	-3.35797	-2.58636
MGG_01134	cell wall glucanase	-0.858219	-1.38533
MGG_01912	beta-glucosidase 1	-1.0813	-0.713937
MGG_09840	acetylxylan esterase 2	-0.79963	-0.737798
MGG_03257	plasma alpha-L-fucosidase	-1.20814	-1.7402
MGG_01403	fungal cellulose binding domain-containing protein	-0.869392	-1.32884
MGG_05788	Poly(3-hydroxybutyrate) depolymerase	4.36546	3.29033
MGG_00863	hypothetical protein	3.08006	1.28002
MGG_09733	secreted glucosidase	2.66839	3.23676
MGG_08823	hypothetical protein	2.61731	2.50109
MGG_09995	glucan 1%2C3-beta-glucosidase	1.85888	2.29364
MGG_03682	hypothetical protein	1.7271	1.81397
MGG_01418	glycosyl hydrolase	1.39355	1.29244
MGG_06843	alpha-N-arabinofuranosidase 2	1.10099	1.30251
MGG_00677	endoglucanase-1	1.00709	0.861313
MGG_08577	hypothetical protein	0.749656	1.264
MGG_07331	1%2C3-beta-glucanosyltransferase gel1	0.651286	1.66027
MGG_09640	alpha-amylase 1	-1.29357	NA
MGG_01147	alpha-N-arabinofuranosidase A	-1.69418	NA
MGG_04305	cell wall glycosyl hydrolase YteR	-3.34115	NA
MGG_03968	hypothetical protein	-0.85129	NA
MGG_03315	hypothetical protein	-1.30783	NA
MGG_09988	glycosyl hydrolase family 43 protein	-2.52279	NA
MGG_10618	acetyl xylan esterase	-1.59026	NA
MGG_13625	fungal cellulose binding domain-containing protein	5.04004	NA
MGG_09619	GPI-anchored cell wall beta-1%2C3-endoglucanase EglC	3.48501	NA
MGG_10209	alpha-amylase 3	3.18058	NA
MGG_01542	glycosyl hydrolase family 10	2.40318	NA
MGG_07520	glycosyl hydrolase family 43 protein	2.3891	NA
MGG_05533	chitinase 1	1.92259	NA
MGG_00570	hypothetical protein	1.79227	NA
MGG_05023	chitin deacetylase 1	0.961652	NA
MGG_08774	chitin deacetylase	0.887413	NA
MGG_03374	beta-1%2C6-galactanase	NA	-2.15912
MGG_04765	hypothetical protein	NA	-0.722371
MGG_04045	mannosyl-oligosaccharide glucosidase	NA	-0.672824
MGG_03599	acidic endochitinase SE2	NA	-1.86822
MGG_10083	endoglucanase 3	NA	-1.74032
MGG_00505	septation protein SUN4	NA	-0.505653
MGG_07653	glycosyl hydrolase family 62 protein	NA	-1.52764
MGG_15373	hypothetical protein	NA	-4.30762
MGG_04547	endoglucanase II	NA	-2.34356
MGG_03792	hypothetical protein	NA	-1.92986
MGG_04689	glucan 1%2C3-beta-glucosidase	NA	1.08276
MGG_10475	secreted glucosidase	NA	1.84537
MGG_00319	endoglucanase VIII	NA	1.31808
MGG_02502	hypothetical protein	NA	0.736402
MGG_10712	cellulose 1%2C4-beta-cellobiosidase	NA	2.38759
MGG_00086	endochitinase	NA	4.04617
MGG_00592	cell wall glucanosyltransferase	NA	0.369061
MGG_06722	1%2C3-beta-glucanosyltransferase gel2	NA	0.377609

## Sheet: sugar transporter
Table S12c. The DEGs of sugar transporter in WT and △Momcp1 mutant.
Gene id	Description	Foldchange
		WT	△Momcp1
MGG_06203	high-affinity glucose transporter RGT2	-1.59239	-0.743874
MGG_09307	hexose transporter	-6.12018	-4.25778
MGG_15388	lactose permease	-2.57722	-1.82134
MGG_00085	lactose permease	-1.48483	-0.963689
MGG_07980	metabolite transporter	-2.95626	-1.94124
MGG_10287	metabolite transporter	-2.55742	-3.82313
MGG_13651	high-affinity glucose transporter	-0.833844	-0.814397
MGG_09607	maltose permease MAL31	-4.98244	-3.01991
MGG_05600	quinate permease	-1.83116	-0.800594
MGG_02530	quinate permease	-3.80165	-1.88826
MGG_08446	sugar transporter	-4.18943	-2.5538
MGG_01373	arabinose-proton symporter	-1.31223	-0.672697
MGG_07779	quinate permease	1.01328	1.75997
MGG_05889	lactose permease	-1.60244	NA
MGG_09778	quinate permease	-1.56761	NA
MGG_04225	MFS quinate transporter	-2.16614	NA
MGG_10530	sugar transporter	-1.9733	NA
MGG_00346	pi-transporter A-1	-1.80445	NA
MGG_10508	glucose transporter HXT1	1.72238	NA
MGG_06777	sugar transporter STL1	NA	-2.7424
MGG_10916	sugar transporter STL1	NA	-1.94694
MGG_10519	maltose permease MAL31	NA	-2.27783
MGG_08776	major myo-inositol transporter iolT	NA	2.43927
MGG_05929	hexose transporter	NA	1.44138
MGG_09852	sugar transporter STL1	NA	2.15989
MGG_00045	maltose permease MAL61	NA	1.80306
MGG_00464	MFS phospholipid transporter Git1	NA	0.881491
MGG_07546	alpha-glucosides permease MPH2/3	NA	0.66896

## Sheet: organic acid transporter
Table S12d. The DEGs of organic acid transporter in WT and △Momcp1 mutant.
Gene id	Description	Foldchange
		WT	△Momcp1
MGG_00289	amino-acid permease inda1	1.11287	2.58267
MGG_11611	hypothetical protein	1.83693	1.09137
MGG_14862	hypothetical protein	1.22057	1.14959
MGG_06616	high-affinity methionine permease	-1.73635	-2.23099
MGG_08129	lysine-specific permease	-3.29814	-1.18851
MGG_13334	general amino acid permease AGP2	-3.21823	-3.33426
MGG_02072	amino-acid permease inda1	-1.58878	NA
MGG_09049	hypothetical protein	-1.43624	NA
MGG_14690	sodium bile acid symporter family protein	-1.67052	NA
MGG_04216	proline-specific permease	NA	-0.810268

## Sheet: drug transporter
Table S12e. The DEGs of drug transporter in WT and △Momcp1 mutant.
Gene id	Description	Foldchange
		WT	△Momcp1
MGG_06878	ATP-dependent permease MDL2	0.593536	0.576172
MGG_01425	hypothetical protein	2.17052	3.04302
MGG_01511	benomyl/methotrexate resistance protein	1.91946	3.0207
MGG_05847	hypothetical protein	4.33468	5.45086
MGG_06024	ABC transporter	-1.04938	-1.118
MGG_04897	hypothetical protein	-1.35452	-1.34828
MGG_09735	hypothetical protein	-1.50427	-0.893496
MGG_12612	drug resistance transporter	-1.95989	-2.78173
MGG_15183	vacuolar basic amino acid transporter 2	-1.76417	-2.18745
MGG_03123	MATE efflux family protein subfamily	-3.13568	-5.04914
MGG_07848	multidrug resistance protein CDR1	2.2195	NA
MGG_13880	ATP-binding cassette	5.53837	NA
MGG_10277	hypothetical protein	1.90899	NA
MGG_03205	polyamine transporter 2	0.507354	NA
MGG_15273	hypothetical protein	1.2577	NA
MGG_00416	MFS transporter	2.2584	NA
MGG_10869	hypothetical protein	6.3748	NA
MGG_00937	ATP-binding cassette sub-family A member 8-A	1.41589	NA
MGG_10469	hypothetical protein
MGG_12385	hypothetical protein	NA	-0.713833
MGG_07595	hypothetical protein	NA	-4.20227
MGG_05009	canalicular multispecific organic anion transporter 2	NA	1.19176
MGG_03557	hypothetical protein	NA	1.39314
MGG_08656	hypothetical protein	NA	0.7073
MGG_09972	hypothetical protein	NA	0.865241

## Sheet: phosphate metabolism
Table S12e. The DEGs of phosphate metabolism in WT and △Momcp1 mutant.
Gene id	Description	Foldchange
		WT	△Momcp1
MGG_00223	fructose-bisphosphate aldolase 1	-2.07523	-1.0467
MGG_00960	phospholipase D1	-1.3766	-1.57581
MGG_04860	porphobilinogen deaminase	-1.19609	-1.28957
MGG_05671	protein phosphatase PP2A regulatory subunit A	-0.717547	-0.624777
MGG_03439	acid phosphatase	-1.24456	-0.9598
MGG_03649	protein phosphatase 1 regulatory subunit SDS22	1.41266	1.74796
MGG_04311	3'%2C5'-bisphosphate nucleotidase	-1.37148	-0.778377
MGG_03998	phospholipase/Carboxylesterase superfamily protein	-0.60248	-0.694337
MGG_04066	phospholipid-translocating P-type ATPase	1.0033	1.59755
MGG_04398	6-phosphogluconate dehydrogenase	-1.03274	-0.555882
MGG_04495	phosphoglucomutase	-1.22296	-0.886995
MGG_08064	pantetheine-phosphate adenylyltransferase	-0.567398	-0.662379
MGG_08649	farnesyl pyrophosphate synthase	-1.61838	-1.08347
MGG_01837	GPI ethanolamine phosphate transferase 1	0.928279	1.18351
MGG_01291	glycerol-3-phosphate O-acyltransferase 1	-0.441349	-0.351447
MGG_01523	cytosolic phospholipase A2 zeta	-1.20196	-1.19511
MGG_09068	NADPH-dependent 1-acyldihydroxyacetone phosphate reductase	3.57087	3.70463
MGG_09333	nucleoside-diphosphate-sugar epimerase	3.76121	2.23768
MGG_09492	YggS family pyridoxal phosphate enzyme	-0.565557	0.765546
MGG_09994	lipid phosphate phosphatase 1	0.829589	0.668699
MGG_07287	lysophospholipase Plb3	1.9613	1.47933
MGG_07162	sphingosine-1-phosphate lyase	1.01396	0.863622
MGG_07190	dolichyl-phosphate-mannose-protein mannosyltransferase 2	-1.05358	-1.73585
MGG_07125	isopentenyl-diphosphate Delta-isomerase	-0.814706	0.540191
MGG_07884	ribose 5-phosphate isomerase	-3.99399	-2.48194
MGG_07933	dihydrodipicolinate synthase	-2.95457	-1.55828
MGG_07966	phosphate transporter	-1.05975	-2.11414
MGG_06023	GPI-anchored cell wall beta-1%2C3-endoglucanase EglC	-3.35999	-4.1573
MGG_07000	ribonucleoside-diphosphate reductase large subunit	0.719244	0.796063
MGG_13254	NAPE-hydrolyzing phospholipase D	1.32921	1.00071
MGG_12822	glucose-6-phosphate isomerase	-0.733742	-0.338375
MGG_13405	geranylgeranyl pyrophosphate synthetase	2.80643	3.20892
MGG_13428	mitochondrial phosphate carrier protein	1.49009	1.25438
MGG_11697	carbamoylphosphate synthase large subunit	-3.43732	-3.33407
MGG_11343	phosphoribosylformylglycinamidine cyclo-ligase	-1.07515	-0.625731
MGG_14886	sphingolipid C9-methyltransferase	-1.773	-0.655095
MGG_17982	phosphopantothenate-cysteine ligase	-1.33694	-1.09378
MGG_14904	histidinol-phosphate aminotransferase	0.714848	0.76179
MGG_00346	pi-transporter A-1	-1.80445	NA
MGG_05168	anthranilate phosphoribosyltransferase	-0.606167	NA
MGG_05252	uracil phosphoribosyltransferase	-1.89013	NA
MGG_01637	phosphomannomutase	-1.39169	NA
MGG_01844	GPI inositol-deacylase	-0.852019	NA
MGG_09371	phosphatidate cytidylyltransferase	0.956826	NA
MGG_09619	GPI-anchored cell wall beta-1%2C3-endoglucanase EglC	3.48501	NA
MGG_10669	endonuclease/exonuclease/phosphatase	-2.12744	NA
MGG_07091	polyphosphoinositide phosphatase	0.935488	NA
MGG_07632	endonuclease/exonuclease/phosphatase	2.48242	NA
MGG_06137	dolichyl-phosphate beta-glucosyltransferase	0.530096	NA
MGG_13813	phosphoribosylglycinamide formyltransferase	-1.17597	NA
MGG_00464	MFS phospholipid transporter Git1	NA	0.881491
MGG_04987	GPI ethanolamine phosphate transferase 3	NA	1.38424
MGG_03147	glycerol-3-phosphate dehydrogenase	NA	-0.480149
MGG_03646	serine/threonine-protein phosphatase dullard	NA	3.90197
MGG_04113	ribose-5-phosphate isomerase	NA	-0.360739
MGG_04474	inositol phosphosphingolipids phospholipase C	NA	0.700191
MGG_04500	dolichyl-diphosphooligosaccharide-protein glycotransferase	NA	-0.502742
MGG_09243	GPI mannosyltransferase 1	NA	-1.18301
MGG_09700	tyrosine-protein phosphatase YVH1	NA	0.667476
MGG_09991	phosphatidylinositol transfer protein SFH5	NA	-0.813467
MGG_02444	phosphoinositide-specific phospholipase C	NA	-0.79709
MGG_10489	phosphoglycerate mutase	NA	-0.590203
MGG_02881	deoxyribose-phosphate aldolase 2	NA	-0.62531
MGG_03028	nicotinate-nucleotide diphosphorylase	NA	0.558253
MGG_07080	UDP-glucose 4-epimerase Gal10	NA	0.5619
MGG_07456	serine/threonine-protein phosphatase 2B catalytic subunit	NA	0.978967
MGG_07462	dihydrodipicolinate synthase	NA	0.64671
MGG_07702	fructose-1%2C6-bisphosphatase	NA	0.917358
MGG_06143	lysophospholipase NTE1	NA	0.479992
MGG_06911	rdgB/HAM1 family non-canonical purine NTP pyrophosphatase	NA	0.673998
MGG_14744	phosphotransferase enzyme family domain-containing protein	NA	0.822781
MGG_12093	tyrosine-protein phosphatase SIW14	NA	-1.88424
MGG_17399	adenine phosphoribosyltransferase	NA	0.681787
