# Supplementary material for: MoMCP1, a Cytochrome P450 Gene, Is Required for Alleviating Manganese Toxin Revealed by Transcriptomics Analysis in Magnaporthe oryzae
Source: Int J Mol Sci. 2019 Mar 29;20(7):1590. doi: 10.3390/ijms20071590 (PMC6480321; doi:10.3390/ijms20071590)
Supplement: Supplementary file 1 [file ijms-20-01590-s001.zip › ijms-461402 suppl/Table S13.xls]

## Sheet: Sheet1
Table S13. The list of primers.
Experiment	Name	sequence (5'-3')
Mutant identity	F1	GTGATGTCCGAGAGTATGA
	R1	TCTCAACCCATCAAACTCC
	F2	CCGGCTGCAAATCATATCGC
	R2 (H853)	ACAGACGTCGCGGTGAGTT
	F3 (H708)	GCCGTGGTTGGCTTGTAT
	R3	CCTCCGTCGTCGACCTACCG
pDL2 construction	MoMCP1-F	CAGATCTTGGCTTTCGTAGGAACCCAATCTTCAAAATGCTGAGGCCAATCCTTGAGAGT
	MoMCP1-R	CACCACCCCGGTGAACAGCTCCTCGCCCTTGCTCACTTGTCTTGCCTCGTTCACGGCAGA
pYF11 construction	MoMnSOD-F (MGG_07697)	CAGATCTTGGCTTTCGTAGGAACCCAATCTTCAAAATGGCAAGCTCAACCACCT
	MoMnSOD-R (MGG_07697)	CACCACCCCGGTGAACAGCTCCTCGCCCTTGCTCACCAGGGAAGCATGTAGTGCTT
Fungal biomass for punch inoculation	MoPot2-F	ACGACCCGTCTTTACTTATTTGG
	MoPot2-R	AAGTAGCGTTGGTTTTGTTGGAT
	OsUbi-F	AACCAGCTGAGGCCCAAGA
	OsUbi-R	ACGATTGATTTAACCAGTCCATGA
The expressions of defense related genes	PR1a-F	GCTACGTGTTTATGCATGTATGG
	PR1a-R	TCGGATTTATTCTCACCAGCA
	PR10a-F	AATGAGAGCCGCAGAAATGT
	PR10a-R	GGCACATAAACACAACCACAA
	actin-F	GAGTATGATGAGTCGGGTCCAG
	actin-R	ACACCAACAATCCCAAACAGAG
	OsSID2-F	GAACCAAGGCTCTTGCTGTTG
	OsSID2-R	CCGTGGCGGTATCAAGTGA
	OsEDS1-F	AGACATCATCCCCCGCATAC
	OsEDS1-R	CCTTCTGTGGCAGATGCAAG
