# Supplementary material for: MoMCP1, a Cytochrome P450 Gene, Is Required for Alleviating Manganese Toxin Revealed by Transcriptomics Analysis in Magnaporthe oryzae
Source: Int J Mol Sci. 2019 Mar 29;20(7):1590. doi: 10.3390/ijms20071590 (PMC6480321; doi:10.3390/ijms20071590)
Supplement: Supplementary file 1 [file ijms-20-01590-s001.zip › ijms-461402 suppl/Table S2.xls]

## Sheet: sheet1
Table S2. The transcriptome results about DEGs in △Momcp1 mutant compared with WT.
ID	△Momcp1	WT	Log2FoldChange	pvalue	padj	gene_name	gene_chr	gene_start	gene_end	gene_strand	gene_length	gene_biotype	gene_description
2678663	50.7937	8036.77	-7.3188	4.70455e-273	3.5731e-269	MGG_08373	NC_017850.1	7664892	7665934	-	857	protein_coding	hypothetical protein
2683515	2810.18	74.929	5.22971	1.31095e-129	4.97835e-126	MGG_07595	NC_017849.1	1147001	1148977	-	1810	protein_coding	hypothetical protein
2682371	4881.26	350.168	3.80318	1.98441e-105	5.02386e-102	MGG_02818	NC_017854.1	1402238	1404747	-	2187	protein_coding	isoamyl alcohol oxidase
2683616	11130.7	273.162	5.3496	1.40896e-100	2.67526e-97	MGG_13463	NC_017849.1	1553727	1554267	-	471	protein_coding	hypothetical protein
2683514	3912.63	85.617	5.52082	2.9622e-97	4.49959e-94	MGG_07594	NC_017849.1	1141635	1142515	+	881	protein_coding	hypothetical protein
2682870	169.868	3030.95	-4.15688	6.67581e-86	8.45047e-83	MGG_10669	NC_017851.1	115210	117665	+	2343	protein_coding	endonuclease/exonuclease/phosphatase
novel.12763	2735.28	188.291	3.86294	1.8398e-73	1.99619e-70	-	NC_017854.1	2069904	2076621	+	6406	-	PF00350:Dynamin family|PF01031:Dynamin central region
5049984	2874.72	96.8705	4.88772	1.41737e-70	1.34562e-67	MGG_12247	NW_003803331.1	1	663	-	663	protein_coding	hypothetical protein
12986340	354.646	2930.09	-3.04719	1.37751e-69	1.16246e-66	MGG_16408	NC_017844.1	5674230	5676091	-	1797	protein_coding	hypothetical protein
12984171	9644.97	272.098	5.14981	1.28121e-67	9.73076e-65	MGG_16696	NC_017849.1	1603155	1603868	+	714	protein_coding	hypothetical protein
2683617	9522.23	345.745	4.78515	1.07967e-65	7.45461e-63	MGG_07697	NC_017849.1	1555093	1555822	+	642	protein_coding	superoxide dismutase
2681902	1640.51	14569.1	-3.15027	5.97382e-63	3.78093e-60	MGG_10327	NC_017854.1	92646	95417	+	2688	protein_coding	hypothetical protein
novel.9198	34446.5	3804.84	3.1783	2.1135e-61	1.23477e-58	-	NC_017851.1	5369383	5373667	+	4004	-	-
2680054	13193.6	77.255	7.41668	4.53196e-48	2.45859e-45	MGG_09134	NW_003803360.1	77947	79107	-	933	protein_coding	hypothetical protein
2684950	344.754	28.3396	3.59355	3.4686e-47	1.75627e-44	MGG_06777	NC_017844.1	2711364	2713580	-	1797	protein_coding	sugar transporter STL1
novel.2096	721.982	65.5175	3.46458	1.70003e-46	8.06981e-44	-	NC_017844.1	6553049	6556888	-	3840	-	PF01068:ATP dependent DNA ligase domain
2684158	501.281	2449.03	-2.28874	4.11185e-45	1.83703e-42	MGG_05817	NC_017849.1	3068261	3070441	-	2108	protein_coding	nonsense-mediated mRNA decay protein 3
2681156	726.266	105.825	2.77325	5.62978e-43	2.37546e-40	MGG_01941	NC_017853.1	591408	593904	-	2222	protein_coding	FAD binding domain-containing protein
2679057	522.515	3290.48	-2.65566	1.19809e-41	4.78919e-39	MGG_08748	NC_017853.1	267279	270688	+	3058	protein_coding	hypothetical protein
novel.3000	429.827	27.0527	3.99418	1.47793e-41	5.61243e-39	-	NC_017849.1	1599353	1603151	-	3485	-	-
novel.8104	3192.44	713.522	2.16073	2.62535e-41	9.495e-39	-	NC_017851.1	2111001	2165414	+	10513	-	-
2681146	22353.4	4118.32	2.44051	4.73373e-41	1.63421e-38	MGG_01931	NC_017853.1	620793	623238	-	2322	protein_coding	siderophore iron transporter mirB
5051068	188.695	1694.8	-3.16637	8.36894e-41	2.76357e-38	MGG_12474	NC_017850.1	7958997	7961109	+	2113	protein_coding	5'-nucleotidase
5049139	1546.4	9677.84	-2.646	1.38073e-39	4.36944e-37	MGG_13279	NC_017849.1	1864461	1869211	-	4408	protein_coding	potassium/sodium efflux P-type ATPase
2681227	4512.56	25514.9	-2.49949	1.94455e-39	5.90755e-37	MGG_02072	NC_017844.1	480338	484056	+	3396	protein_coding	amino-acid permease inda1
2683884	288.227	1700.55	-2.557	4.0983e-39	1.19718e-36	MGG_07957	NC_017849.1	6382172	6384194	-	1960	protein_coding	uridine permease
novel.10707	27.9883	535.307	-4.26287	6.45899e-38	1.81689e-35	-	NC_017852.1	4418077	4419119	+	1043	-	-
2682866	46.4297	408.734	-3.14834	5.2604e-37	1.42688e-34	MGG_02650	NC_017854.1	2062044	2064302	-	2017	protein_coding	FAD binding domain-containing protein
novel.5926	385.229	48.523	2.99427	2.04745e-36	5.36219e-34	-	NC_017850.1	3961946	3968003	-	5737	-	PF00067:Cytochrome P450
2678499	8299.66	1248.64	2.73199	5.56966e-36	1.41005e-33	MGG_08359	NC_017850.1	7719656	7721540	+	1778	protein_coding	flavonol synthase
2679625	160.624	866.201	-2.42826	1.07266e-35	2.62802e-33	MGG_01419	NC_017850.1	3463166	3468047	+	4812	protein_coding	small nuclear ribonucleoprotein U1a
2677419	217.902	1156.78	-2.40519	1.18234e-34	2.80621e-32	MGG_03757	NC_017853.1	3163451	3165317	-	1867	protein_coding	hypothetical protein
2679956	1924.36	312.524	2.62118	1.46158e-34	3.36385e-32	MGG_08971	NC_017850.1	2331152	2332099	-	787	protein_coding	hypothetical protein
2683478	251.893	1418.65	-2.49265	2.01004e-34	4.49007e-32	MGG_07558	NC_017849.1	1016943	1017956	+	878	protein_coding	hypothetical protein
2683631	519.556	2250.97	-2.11459	2.91063e-33	6.31607e-31	MGG_07704	NC_017849.1	5469518	5471429	-	1800	protein_coding	carboxypeptidase A
novel.2992	222.736	11.7248	4.28257	3.97916e-32	8.39491e-30	-	NC_017849.1	1555610	1561220	-	5454	-	-
novel.5689	117.544	687.299	-2.5439	5.15976e-32	1.05915e-29	-	NC_017850.1	3250049	3255218	-	4921	-	-
2681699	82.1532	545.293	-2.7337	3.77727e-31	7.54956e-29	MGG_10088	NW_003803321.1	1	627	+	627	protein_coding	hypothetical protein
novel.877	327.029	1936.67	-2.56678	1.01742e-30	1.98135e-28	-	NC_017844.1	2696643	2707415	+	10574	-	PF00271:Helicase conserved C-terminal domain|PF00176:SNF2 family N-terminal domain|PF13892:DNA-binding domain
novel.2948	85.3731	454.412	-2.41156	3.62591e-30	6.8847e-28	-	NC_017849.1	1391848	1395607	+	3660	-	-
2681192	500.522	4473.97	-3.15796	4.5372e-30	8.40488e-28	MGG_02101	NC_017844.1	569238	570870	+	1229	protein_coding	hypothetical protein
2674996	3227.22	944.454	1.77288	1.21451e-29	2.19623e-27	MGG_00700	NC_017852.1	1937858	1940586	-	2586	protein_coding	IKS protein kinase
2677406	5.54885	200.481	-5.1946	3.56126e-29	6.29018e-27	MGG_03764	NC_017853.1	3137069	3139233	-	1781	protein_coding	salicylate hydroxylase
2678102	28480.8	6131.78	2.21548	4.30966e-29	7.43907e-27	MGG_04672	NC_017850.1	1222251	1224336	-	1932	protein_coding	hypothetical protein
novel.2868	171.753	2.42083	6.12416	6.35276e-29	1.0722e-26	-	NC_017849.1	1138762	1141524	-	2469	-	PF00067:Cytochrome P450
2675534	361.97	1504.24	-2.05297	3.3218e-28	5.48458e-26	MGG_05261	NC_017849.1	5187992	5190389	-	2398	protein_coding	hypothetical protein
2677055	482.207	30.2932	3.97913	3.62879e-28	5.86397e-26	MGG_10911	NC_017849.1	3656546	3657142	+	597	protein_coding	cupin domain-containing protein
2681716	179.219	8540.89	-5.57517	5.34782e-28	8.46181e-26	MGG_10105	NC_017851.1	4627661	4628838	+	999	protein_coding	hypothetical protein
2681210	16.5536	334.715	-4.29745	7.25466e-28	1.12447e-25	MGG_02119	NC_017844.1	621767	623611	+	1510	protein_coding	high-affinity nicotinic acid transporter
5050008	8.91491	179.072	-4.32035	8.33218e-28	1.26566e-25	MGG_13582	NC_017851.1	4642041	4643659	+	1432	protein_coding	hypothetical protein
5049434	1636.89	6766.46	-2.04755	1.15197e-27	1.71553e-25	MGG_13669	NC_017844.1	145031	147733	+	2703	protein_coding	peptide transporter PTR2
2682054	148.691	761.081	-2.35353	1.70127e-27	2.48483e-25	MGG_10487	NC_017850.1	403396	405208	+	1741	protein_coding	hypothetical protein
2683758	1338.04	278.729	2.26425	2.5165e-27	3.60619e-25	MGG_07831	NC_017849.1	5972051	5973168	+	1029	protein_coding	phytanoyl-CoA dioxygenase
2675650	2682.45	10524.3	-1.97236	3.23384e-27	4.54833e-25	MGG_05140	NC_017849.1	4729282	4730568	-	1104	protein_coding	hypothetical protein
2682231	3781.04	711.091	2.41115	5.10082e-27	7.04377e-25	MGG_14303	NC_017844.1	6556885	6558525	+	1641	protein_coding	beta-xylosidase
2682006	737.759	107.968	2.76555	8.29828e-27	1.12545e-24	MGG_10394	NC_017853.1	929931	931640	-	1710	protein_coding	hypothetical protein
2683981	299.549	1082.97	-1.85335	1.03342e-26	1.37698e-24	MGG_05994	NC_017849.1	2218774	2223473	-	4700	protein_coding	hypothetical protein
5049409	72.3517	464.958	-2.68335	2.29679e-26	3.0076e-24	MGG_13912	NC_017849.1	6257139	6259161	+	1724	protein_coding	hypothetical protein
2678941	300.978	1473.62	-2.28942	2.39269e-26	3.08009e-24	MGG_08759	NC_017853.1	228647	229957	+	1233	protein_coding	hypothetical protein
novel.11831	157.401	622.244	-1.98139	4.76064e-26	6.02617e-24	-	NC_017853.1	3520398	3522441	+	2044	-	-
2679266	3649.19	1146.64	1.6704	8.20336e-26	1.02139e-23	MGG_01502	NC_017850.1	3838923	3841824	-	2902	protein_coding	hypothetical protein
12984191	343.28	50.0031	2.78371	1.16764e-25	1.43036e-23	MGG_15241	NC_017849.1	1809510	1811178	+	1528	protein_coding	alpha/beta hydrolase fold protein
5048946	21.0785	317.62	-3.93486	1.25878e-25	1.51752e-23	MGG_13012	NC_017849.1	3218751	3220107	+	1116	protein_coding	hypothetical protein
2683759	46159.6	8124.31	2.50633	1.58005e-25	1.87507e-23	MGG_07832	NC_017849.1	5973596	5974913	-	1224	protein_coding	high affinity copper transporter
2684951	236.678	35.1631	2.73821	1.69555e-25	1.98118e-23	MGG_06778	NC_017844.1	2714191	2717250	-	2774	protein_coding	C6 zinc finger domain-containing protein
2676558	36652.7	13240.6	1.46893	2.05984e-25	2.37037e-23	MGG_03185	NC_017851.1	2779320	2782413	+	2489	protein_coding	ATP synthase subunit beta
2682284	98.9867	625.986	-2.66153	2.22917e-25	2.52695e-23	MGG_02529	NC_017854.1	2494500	2496614	-	1870	protein_coding	hypothetical protein
27922183	17658.7	6302.54	1.48638	2.36106e-25	2.63709e-23	MGG_18099	NW_003803360.1	15198	16491	-	1294	protein_coding	hypothetical protein
2674221	15631.7	5431.65	1.52502	2.89445e-25	3.18599e-23	MGG_01135	NC_017852.1	375272	376719	-	985	protein_coding	cytochrome c oxidase polypeptide IV
12985014	253.366	1062.18	-2.06667	3.1183e-25	3.38335e-23	MGG_17491	NC_017852.1	3520576	3522356	-	1657	protein_coding	dimethyladenosine transferase
2681136	79.8266	805.922	-3.32506	1.48655e-24	1.59019e-22	MGG_01921	NC_017853.1	643446	644864	+	1419	protein_coding	hypothetical protein
2677025	1795.25	5496.73	-1.61426	1.79036e-24	1.88859e-22	MGG_03292	NC_017851.1	2366612	2369574	-	2900	protein_coding	hypothetical protein
12985146	119.184	626.608	-2.3858	2.05966e-24	2.1429e-22	MGG_15131	NC_017849.1	4732648	4734067	+	1347	protein_coding	peptidase M20 domain containing 2
5048796	32.6659	368.501	-3.48216	5.27921e-24	5.41832e-22	MGG_14237	NC_017852.1	215965	216920	-	956	protein_coding	hypothetical protein
5049423	20.5612	206.8	-3.34294	6.19136e-24	6.26978e-22	MGG_13927	NC_017849.1	6412748	6414575	-	1650	protein_coding	hypothetical protein
2680781	261.422	915.935	-1.8088	7.67288e-24	7.66784e-22	MGG_09829	NC_017853.1	3978412	3982101	-	3582	protein_coding	hypothetical protein
12986335	1022.65	145.249	2.81964	1.19306e-23	1.17679e-21	MGG_15150	NC_017844.1	5631875	5632201	+	327	protein_coding	hypothetical protein
2674175	797.259	231.398	1.78441	1.81896e-23	1.77116e-21	MGG_00650	NC_017852.1	2133523	2134717	-	1195	protein_coding	hypothetical protein
2678416	23962.9	7397.12	1.69569	1.92577e-23	1.85142e-21	MGG_08180	NC_017850.1	5964054	5966213	-	1989	protein_coding	SIS1
12985969	81.6178	439.326	-2.43523	1.95056e-23	1.85181e-21	MGG_17632	NC_017853.1	1193600	1194374	-	775	protein_coding	hypothetical protein
novel.2264	74.4772	452.805	-2.60645	2.19393e-23	2.05715e-21	-	NC_017844.1	7106236	7110884	+	4562	-	PF07690:Major Facilitator Superfamily
2674249	1054.14	314.427	1.74378	4.36251e-23	4.04065e-21	MGG_00656	NC_017852.1	2117321	2119870	-	2475	protein_coding	hypothetical protein
2674161	502.058	1843.04	-1.87688	5.43172e-23	4.97035e-21	MGG_00652	NC_017852.1	2127295	2129787	+	2493	protein_coding	salicylaldehyde dehydrogenase
12987075	159.897	1.90784	6.37934	5.89015e-23	5.32568e-21	MGG_16664	NC_017849.1	1134438	1135340	-	369	protein_coding	hypothetical protein
2680754	5251.5	1652.82	1.6681	7.62713e-23	6.81506e-21	MGG_09755	NC_017851.1	5297605	5302133	-	4466	protein_coding	hypothetical protein
2676932	94.9503	477.12	-2.33543	9.47439e-23	8.36721e-21	MGG_03298	NC_017851.1	2349451	2351592	-	1808	protein_coding	hypothetical protein
2674510	7963.66	2088.69	1.93107	1.40062e-22	1.22272e-20	MGG_00947	NC_017852.1	1033477	1035084	+	1496	protein_coding	hypothetical protein
2676094	236.613	973.66	-2.04306	1.97473e-22	1.70433e-20	MGG_05335	NC_017844.1	4855986	4856949	-	879	protein_coding	hypothetical protein
2675065	814.392	2642.06	-1.69811	2.14858e-22	1.83353e-20	MGG_00770	NC_017852.1	1694024	1696179	+	2081	protein_coding	hypothetical protein
12984105	4528.58	1588.68	1.51118	3.58693e-22	3.02697e-20	MGG_17430	NC_017852.1	2507186	2508375	+	1038	protein_coding	hypothetical protein
novel.12684	2915.04	943.845	1.6261	3.7528e-22	3.11436e-20	-	NC_017854.1	1849683	1857594	+	7417	-	PF03051:Peptidase C1-like family
2681079	141.294	606.871	-2.10071	3.79771e-22	3.11436e-20	MGG_02168	NC_017844.1	781902	783499	+	1212	protein_coding	hypothetical protein
5049118	566.843	1631.31	-1.52433	3.8135e-22	3.11436e-20	MGG_13253	NC_017849.1	2001060	2003522	+	2359	protein_coding	hypothetical protein
12987207	3897.44	11955.4	-1.61715	6.56049e-22	5.30074e-20	MGG_14971	NC_017853.1	3298113	3302474	+	4037	protein_coding	elongation factor 3
2678983	874.779	215.297	2.02041	1.45443e-21	1.16278e-19	MGG_08817	NC_017853.1	36374	37255	-	725	protein_coding	hypothetical protein
5048924	184.887	777.827	-2.06922	1.73322e-21	1.37123e-19	MGG_12989	NC_017849.1	3558770	3560463	+	1694	protein_coding	CobW domain-containing protein
2677516	29921.7	9073.4	1.72139	2.38372e-21	1.86643e-19	MGG_04242	NC_017853.1	1440516	1442026	-	1452	protein_coding	bax Inhibitor family protein
5051164	156.045	722.419	-2.20989	4.83326e-21	3.74578e-19	MGG_11193	NC_017850.1	3835427	3837315	-	1690	protein_coding	bystin
2684561	5076.44	1450.74	1.80758	4.9627e-21	3.80724e-19	MGG_06406	NC_017851.1	3845358	3846923	-	1492	protein_coding	hypothetical protein
2679303	20976.2	7041.31	1.57487	7.96536e-21	6.04969e-19	MGG_01589	NC_017850.1	4110604	4111853	+	984	protein_coding	hypothetical protein
2684160	88.3825	391.297	-2.14448	1.3911e-20	1.04608e-18	MGG_05815	NC_017849.1	3063599	3064859	+	1261	protein_coding	pre-rRNA-processing protein ESF2
novel.924	444.777	112.968	1.98055	2.25781e-20	1.68119e-18	-	NC_017844.1	2890748	2897753	-	6123	-	PF05057:Putative serine esterase (DUF676)
novel.2656	27.8369	198.133	-2.83122	2.46407e-20	1.81695e-18	-	NC_017849.1	515939	521067	-	4448	-	PF10186:Vacuolar sorting 38 and autophagy-related subunit 14
2681506	326.622	1187.5	-1.86096	2.54675e-20	1.85986e-18	MGG_02409	NC_017844.1	1749343	1751207	+	1865	protein_coding	nonspecific lipid-transfer protein
novel.11079	177.993	15.7606	3.53505	3.62826e-20	2.62444e-18	-	NC_017853.1	1240042	1241088	+	920	-	-
novel.10492	14.563	161.748	-3.4779	5.31198e-20	3.80608e-18	-	NC_017852.1	3702850	3704324	-	1410	-	-
2675479	81.8453	373.628	-2.19263	8.34456e-20	5.92308e-18	MGG_05148	NC_017849.1	4753344	4755443	-	2100	protein_coding	hypothetical protein
2680752	287.957	60.0609	2.26099	9.0987e-20	6.39857e-18	MGG_09753	NC_017851.1	5308759	5309571	+	813	protein_coding	hypothetical protein
2676627	58.9796	289.069	-2.28822	1.17153e-19	8.16306e-18	MGG_03642	NC_017851.1	1156435	1158127	-	1693	protein_coding	hypothetical protein
2676408	38876.5	14488.7	1.42394	1.23679e-19	8.53946e-18	MGG_03252	NC_017851.1	2532847	2546694	-	13423	protein_coding	E3 ubiquitin-protein ligase ptr1 + RNA transporter 1
2677300	1250.08	3534.76	-1.49877	1.84323e-19	1.2612e-17	MGG_03859	NC_017853.1	2803347	2806759	-	3255	protein_coding	vacuolar import and degradation protein 27
novel.5997	653.628	169.734	1.94647	2.6036e-19	1.76557e-17	-	NC_017850.1	4151153	4161768	-	10518	-	-
27922170	1289.03	486.608	1.40524	4.35338e-19	2.92601e-17	MGG_14976	NW_003803328.1	1	1659	+	1659	protein_coding	hypothetical protein
2680845	417.039	1441.62	-1.78875	4.76345e-19	3.17355e-17	MGG_09846	NC_017853.1	3918044	3921263	-	3220	protein_coding	TPR repeat-containing protein
2683445	511.573	1999.19	-1.96552	4.88598e-19	3.22687e-17	MGG_07525	NC_017849.1	923963	926455	+	2352	protein_coding	hypothetical protein
2678930	61.4182	371.573	-2.59463	4.97343e-19	3.25631e-17	MGG_08705	NC_017853.1	400787	402674	+	1798	protein_coding	methyltransferase
2677581	471.51	1425.07	-1.59794	5.51076e-19	3.57728e-17	MGG_04338	NC_017853.1	1124419	1127294	-	2799	protein_coding	potassium transporter 1
2674106	1093.51	330.461	1.72565	6.43025e-19	4.13879e-17	MGG_00809	NC_017852.1	1533188	1537233	+	3847	protein_coding	hypothetical protein
2676888	84.3179	345.59	-2.03344	7.88466e-19	5.03227e-17	MGG_03337	NC_017851.1	2213879	2216775	-	2736	protein_coding	endoprotease
2681602	582.589	1812.64	-1.63587	8.783e-19	5.55891e-17	MGG_02505	NC_017844.1	2138300	2140550	-	2251	protein_coding	pre-60S factor REI1
novel.5911	1370.39	513.53	1.41599	9.87156e-19	6.19624e-17	-	NC_017850.1	3907937	3911190	+	3074	-	-
2677297	233.705	1033.64	-2.14341	9.99302e-19	6.22107e-17	MGG_03856	NC_017853.1	2812282	2813896	+	1556	protein_coding	hypothetical protein
2682742	529.231	2160.4	-2.02838	1.02226e-18	6.31223e-17	MGG_02572	NC_017854.1	2344339	2348536	-	4124	protein_coding	prion formation protein 1
12984908	1002.68	3633.73	-1.85737	2.27567e-18	1.3926e-16	MGG_15027	NC_017854.1	2086551	2088956	-	2406	protein_coding	sulfate adenylyltransferase
novel.2496	688.249	238.211	1.52931	2.29198e-18	1.3926e-16	-	NC_017844.1	7810015	7921629	-	13310	-	PF00665:Integrase core domain|PF13650:Aspartyl protease|PF00078:Reverse transcriptase (RNA-dependent DNA polymerase)
2675372	63.5947	422.937	-2.72762	3.89711e-18	2.34909e-16	MGG_04991	NC_017849.1	4193917	4196206	+	2290	protein_coding	hypothetical protein
2684804	147.652	17.4977	3.07068	4.09634e-18	2.44974e-16	MGG_11072	NC_017853.1	469929	471024	-	1096	protein_coding	hypothetical protein
2676995	5234.2	2097.58	1.31925	4.36901e-18	2.57304e-16	MGG_03188	NC_017851.1	2771694	2773103	+	1111	protein_coding	cytochrome c oxidase polypeptide 5
2677090	425.374	1514.67	-1.83384	4.37028e-18	2.57304e-16	MGG_10942	NC_017849.1	6577998	6580657	-	2660	protein_coding	peptidase
2678054	13481.3	4729.85	1.5112	4.88141e-18	2.85187e-16	MGG_04827	NC_017850.1	1505518	1507814	-	2102	protein_coding	vacuolar ATP synthase subunit H
2683760	25252.5	8882.77	1.50734	6.22642e-18	3.6099e-16	MGG_07833	NC_017849.1	5975829	5978665	+	2837	protein_coding	ferric reductase
2682558	1906.57	702.434	1.44086	7.03176e-18	4.03797e-16	MGG_03005	NC_017854.1	678141	680285	+	2145	protein_coding	hypothetical protein
2684147	4.51036	101.978	-4.55579	7.0711e-18	4.03797e-16	MGG_05828	NC_017849.1	1629110	1630264	+	1095	protein_coding	chitin deacetylase 1
2680190	69.3434	366.565	-2.40314	7.62272e-18	4.32049e-16	MGG_09254	NC_017844.1	3935308	3936980	-	1673	protein_coding	20S-pre-rRNA D-site endonuclease NOB1
2677553	9396.92	4127.4	1.18689	8.9129e-18	5.01433e-16	MGG_04135	NC_017853.1	1834007	1835237	+	722	protein_coding	mitochondrial F1F0 ATP synthase subunit F
2680273	325.139	1206.67	-1.89297	1.00978e-17	5.63917e-16	MGG_09268	NC_017844.1	3996765	3998348	-	1584	protein_coding	hypothetical protein
novel.3375	80.8814	325.471	-2.00793	1.73033e-17	9.5926e-16	-	NC_017849.1	2773571	2782239	+	7944	-	PF00098:Zinc knuckle
2681208	386.21	1300.09	-1.75094	2.1905e-17	1.20557e-15	MGG_02117	NC_017844.1	608129	610354	+	2134	protein_coding	hypothetical protein
12986316	672.745	1792.22	-1.41289	2.47643e-17	1.35313e-15	MGG_15175	NC_017844.1	5535647	5537983	+	2276	protein_coding	hypothetical protein
2683313	3045.38	1205.09	1.33718	2.56405e-17	1.391e-15	MGG_07393	NC_017849.1	423851	427601	+	3680	protein_coding	histone-lysine N-methyltransferase SET9
5049221	511.956	163.564	1.64478	2.8278e-17	1.5232e-15	MGG_14087	NC_017850.1	220882	224070	+	3189	protein_coding	beta 1%2C3 exoglucanase
novel.13100	780.187	267.575	1.54166	3.31743e-17	1.77436e-15	-	NC_017854.1	3223094	3228651	-	5558	-	PF14529:Endonuclease-reverse transcriptase
novel.12622	3853.76	1569.59	1.29558	3.93842e-17	2.09177e-15	-	NC_017854.1	1676937	1679000	-	1939	-	PF01479:S4 domain|PF08071:RS4NT (NUC023) domain|PF00900:Ribosomal family S4e
2680797	1171.96	3424.39	-1.54694	4.35766e-17	2.29836e-15	MGG_09806	NC_017853.1	4054509	4056309	+	1801	protein_coding	hypothetical protein
2683674	5061.49	1887.87	1.42287	4.66437e-17	2.44317e-15	MGG_07747	NC_017849.1	5615836	5616579	-	744	protein_coding	hypothetical protein
novel.271	390.172	104.991	1.89452	5.89645e-17	3.06737e-15	-	NC_017844.1	793599	841889	-	10006	-	PF13650:Aspartyl protease|PF00078:Reverse transcriptase (RNA-dependent DNA polymerase)|PF00665:Integrase core domain
novel.9587	333.882	983.031	-1.55555	6.38529e-17	3.29907e-15	-	NC_017852.1	1034992	1059934	-	5578	-	-
2682108	20.3273	133.149	-2.71315	8.35532e-17	4.28775e-15	MGG_10475	NC_017850.1	362435	363865	-	1431	protein_coding	secreted glucosidase
2680761	626.234	160.87	1.963	1.03087e-16	5.25469e-15	MGG_09762	NC_017851.1	5273515	5275848	-	2334	protein_coding	hypothetical protein
novel.12277	468.108	75.5345	2.64073	1.0571e-16	5.35244e-15	-	NC_017854.1	687187	693159	-	5135	-	PF00875:DNA photolyase|PF03441:FAD binding domain of DNA photolyase
2683987	78.4919	312.543	-1.99577	1.11482e-16	5.60731e-15	MGG_05988	NC_017849.1	2200214	2202160	+	1864	protein_coding	lipid phosphate phosphatase 2
novel.2528	146.156	10.471	3.78517	1.37864e-16	6.88866e-15	-	NC_017844.1	7938377	7942392	-	3651	-	PF11917:Protein of unknown function (DUF3435)|PF00385:Chromo (CHRromatin Organisation MOdifier) domain
novel.4720	2160.22	14.1153	7.2536	2.14618e-16	1.06537e-14	-	NC_017850.1	334350	335169	+	820	-	-
novel.5521	4248.09	1554.38	1.45061	2.53617e-16	1.25079e-14	-	NC_017850.1	2761175	2766021	+	4274	-	-
5049651	5333.17	14075.1	-1.39996	2.94665e-16	1.44386e-14	MGG_11862	NC_017844.1	2692971	2695568	+	2389	protein_coding	ABC transporter ATP-binding protein ARB1
2684779	1495.92	3992.27	-1.41659	3.08005e-16	1.49955e-14	MGG_06624	NC_017851.1	3065578	3067755	-	1953	protein_coding	hypothetical protein
5050279	480.454	1319.27	-1.45637	3.3004e-16	1.5966e-14	MGG_13347	NC_017849.1	226776	229522	-	2556	protein_coding	integral membrane protein
2681236	74.529	310.839	-2.06546	3.36943e-16	1.61967e-14	MGG_02081	NC_017844.1	506857	508760	+	1904	protein_coding	hypothetical protein
novel.7979	781.152	221.63	1.81793	3.73632e-16	1.78474e-14	-	NC_017851.1	1767066	1776569	-	9350	-	PF07690:Major Facilitator Superfamily
2681224	168.728	580.488	-1.78914	4.21695e-16	2.00173e-14	MGG_02069	NC_017844.1	472722	473859	+	980	protein_coding	glyoxalase/bleomycin resistance protein/dioxygenase
2682838	1712.41	737.438	1.21573	4.37606e-16	2.06436e-14	MGG_02535	NC_017854.1	2463557	2466885	+	3025	protein_coding	hypothetical protein
2676128	48.056	214.996	-2.15759	4.83347e-16	2.25682e-14	MGG_05601	NC_017844.1	5811121	5812548	-	1428	protein_coding	hypothetical protein
novel.3919	301.196	91.5089	1.71792	4.84348e-16	2.25682e-14	-	NC_017849.1	4454012	4459931	-	5488	-	PF00225:Kinesin motor domain
5051037	12817	5787.59	1.14694	5.52313e-16	2.55782e-14	MGG_14772	NC_017850.1	2841269	2842926	+	1102	protein_coding	hypothetical protein
novel.5899	895.44	335.328	1.41785	6.5826e-16	3.02999e-14	-	NC_017850.1	3879588	3945046	-	2965	-	-
2677820	34375.2	11064.3	1.63541	6.80308e-16	3.11262e-14	MGG_04736	NC_017844.1	6837731	6838642	-	912	protein_coding	hypothetical protein
2674463	24219.1	8488.29	1.51263	1.03265e-15	4.6964e-14	MGG_00195	NC_017852.1	3764076	3767902	-	3218	protein_coding	clock-controlled-9 protein
2682530	2202.84	790.75	1.47807	1.04607e-15	4.72911e-14	MGG_02977	NC_017854.1	783795	785603	-	1809	protein_coding	hypothetical protein
novel.6529	409.298	83.7449	2.29354	1.39986e-15	6.28437e-14	-	NC_017850.1	5750363	5758404	+	7625	-	-
2683134	22.6629	202.515	-3.14462	1.40664e-15	6.28437e-14	MGG_07246	NC_017850.1	6939119	6939917	+	600	protein_coding	hypothetical protein
novel.11748	385.096	123.705	1.63823	1.6098e-15	7.14996e-14	-	NC_017853.1	3258041	3261277	-	3129	-	-
5051400	76.9114	349.222	-2.17565	1.6614e-15	7.33625e-14	MGG_14590	NC_017844.1	1283518	1285068	+	1472	protein_coding	hypothetical protein
5049117	1.91359	100.89	-5.69653	1.94473e-15	8.53769e-14	MGG_13252	NC_017849.1	2011100	2013095	-	1908	protein_coding	extracellular elastinolytic metalloproteinase
2684044	119.468	479.697	-2.00508	2.1517e-15	9.39204e-14	MGG_05931	NC_017849.1	2018191	2020274	-	2084	protein_coding	NAD-binding Rossmann fold oxidoreductase
2674100	128.21	484.781	-1.91779	2.30645e-15	1.001e-13	MGG_00482	NC_017852.1	2750626	2751680	+	884	protein_coding	60S ribosome subunit biogenesis protein NIP7
novel.11190	418.473	124.756	1.74018	2.56852e-15	1.1084e-13	-	NC_017853.1	1580608	1590013	+	9225	-	PF00795:Carbon-nitrogen hydrolase
novel.2265	1674.56	522.426	1.68128	2.5959e-15	1.11389e-13	-	NC_017844.1	7112972	7414787	+	8185	-	PF09261:Alpha mannosidase middle domain|PF01074:Glycosyl hydrolases family 38 N-terminal domain|PF07748:Glycosyl hydrolases family 38 C-terminal domain
2677865	6771.87	2449.11	1.4675	2.71599e-15	1.15887e-13	MGG_04761	NC_017850.1	1389121	1391105	+	1745	protein_coding	hypothetical protein
2684063	23.4779	146.09	-2.63748	2.75095e-15	1.16723e-13	MGG_05912	NC_017849.1	1922488	1924228	+	1741	protein_coding	N-acyl-L-amino acid amidohydrolase
2684579	3094.48	1381.69	1.16338	4.21281e-15	1.77757e-13	MGG_06424	NC_017851.1	3784809	3786933	-	2032	protein_coding	peroxisomal biogenesis factor 3
2679253	176.096	758.258	-2.11151	4.29344e-15	1.80159e-13	MGG_01863	NC_017850.1	5143688	5145673	+	1986	protein_coding	aminopeptidase Y
2681885	241.807	980.191	-2.01792	4.32398e-15	1.80443e-13	MGG_10265	NW_003803357.1	54543	56253	-	1711	protein_coding	hypothetical protein
novel.6102	444.89	130.522	1.76418	4.7301e-15	1.96312e-13	-	NC_017850.1	4468918	4470934	-	1851	-	PF00149:Calcineurin-like phosphoesterase
2681833	102.229	326.664	-1.67402	4.77999e-15	1.97304e-13	MGG_10235	NW_003803357.1	171926	173596	+	1571	protein_coding	hypothetical protein
2674344	326.569	957.858	-1.55117	5.34876e-15	2.19588e-13	MGG_00982	NC_017852.1	931261	934931	-	3671	protein_coding	hypothetical protein
2675110	226.68	724.793	-1.67653	5.56724e-15	2.27329e-13	MGG_00346	NC_017852.1	3175908	3179079	-	3017	protein_coding	pi-transporter A-1
2674231	362.716	1121.37	-1.62824	8.31029e-15	3.37522e-13	MGG_01087	NC_017852.1	557961	561035	+	2980	protein_coding	ribosome biogenesis protein TSR1
novel.5118	1070.51	339.536	1.65661	1.02226e-14	4.1298e-13	-	NC_017850.1	1498906	1505436	-	6369	-	-
2677538	1204.45	274.831	2.13512	1.13337e-14	4.55448e-13	MGG_04345	NC_017853.1	1087217	1089491	-	1593	protein_coding	cytochrome P450 17A1
2674292	234.635	703.193	-1.58067	1.16826e-14	4.66999e-13	MGG_00811	NC_017852.1	1528958	1531084	+	2127	protein_coding	hypothetical protein
2684558	2454.29	874.485	1.48841	1.35104e-14	5.37232e-13	MGG_06403	NC_017851.1	3852698	3855273	+	2482	protein_coding	hypothetical protein
novel.8972	4.68801	76.3494	-4.02801	1.49673e-14	5.92065e-13	-	NC_017851.1	4644313	4653400	+	8793	-	PF01266:FAD dependent oxidoreductase
novel.2448	2078.39	682.816	1.6057	1.54037e-14	6.06172e-13	-	NC_017844.1	7671151	7673951	-	2532	-	-
2676479	853.99	2841.5	-1.73382	1.5537e-14	6.08265e-13	MGG_03347	NC_017851.1	2191141	2192677	+	1537	protein_coding	hypothetical protein
novel.454	50.0622	190.029	-1.91553	1.75952e-14	6.85311e-13	-	NC_017844.1	1480006	1485927	+	5922	-	PF00083:Sugar (and other) transporter
2681797	303.595	70.0367	2.1185	2.16416e-14	8.38614e-13	MGG_10170	NW_003803333.1	1	804	+	804	protein_coding	hypothetical protein
2674808	105.103	345.563	-1.72205	2.26572e-14	8.7351e-13	MGG_00316	NC_017852.1	3295255	3298277	-	2956	protein_coding	tissue alpha-L-fucosidase
2674859	20248	9072.3	1.15821	2.48722e-14	9.54062e-13	MGG_00750	NC_017852.1	1770020	1773084	-	2835	protein_coding	cytochrome b-245 heavychain subunit beta
2675353	79.9756	374.493	-2.22904	3.04875e-14	1.16358e-12	MGG_05136	NC_017849.1	4721138	4722648	+	1200	protein_coding	pre-rRNA-processing protein PNO1
novel.9702	77.0383	247.822	-1.68101	3.25767e-14	1.2371e-12	-	NC_017852.1	1366904	1372033	-	5074	-	-
novel.54	111.191	20.4759	2.43575	3.30552e-14	1.24903e-12	-	NC_017844.1	166631	167913	-	1009	-	-
2679054	5329.44	2354.53	1.1785	3.41504e-14	1.28402e-12	MGG_08745	NC_017853.1	279663	282165	-	2419	protein_coding	hypothetical protein
2682437	201.233	40.0533	2.33142	3.66551e-14	1.3714e-12	MGG_02884	NC_017854.1	1150200	1152279	-	1784	protein_coding	beta-Ig-H3/Fasciclin
2684104	209.448	38.0711	2.44878	3.81518e-14	1.42041e-12	MGG_05871	NC_017849.1	1794808	1797172	+	1896	protein_coding	hypothetical protein
2683048	471.872	1670.84	-1.82259	3.88949e-14	1.44101e-12	MGG_07034	NC_017850.1	6160837	6162017	-	1046	protein_coding	TPR repeat protein
2681521	80.9568	336.916	-2.05993	4.02747e-14	1.48488e-12	MGG_02424	NC_017844.1	1801090	1802532	+	1158	protein_coding	ubiquitin/metalloprotease fusion protein
5048784	21866.7	7553.23	1.53361	4.29638e-14	1.57638e-12	MGG_14269	NC_017844.1	7670632	7672023	+	1292	protein_coding	hypothetical protein
12987225	2028	4639.29	-1.19341	4.50171e-14	1.64377e-12	MGG_15577	NC_017850.1	1521372	1522925	-	1554	protein_coding	hypothetical protein
2675681	314.764	801.545	-1.34802	4.85283e-14	1.7635e-12	MGG_05122	NC_017849.1	4668787	4670392	-	1606	protein_coding	hypothetical protein
2675169	622.188	1600.95	-1.36293	5.9678e-14	2.15835e-12	MGG_00864	NC_017852.1	1338752	1341122	+	2109	protein_coding	serine palmitoyltransferase 1
12984896	439.368	155.802	1.49654	6.16108e-14	2.2177e-12	MGG_15025	NC_017854.1	1952669	1954734	-	1948	protein_coding	hypothetical protein
2674438	465.618	1375.21	-1.56298	6.29592e-14	2.25554e-12	MGG_01123	NC_017852.1	452800	456976	-	4087	protein_coding	pre-rRNA processing protein Rrp12
2677176	106.196	18.5399	2.50782	7.44855e-14	2.65595e-12	MGG_04257	NC_017853.1	1397831	1399711	+	1881	protein_coding	hypothetical protein
novel.9838	5114.36	1996.92	1.35641	8.08577e-14	2.86969e-12	-	NC_017852.1	1816142	1818227	+	1935	-	-
5049970	241.6	718.003	-1.57345	9.09739e-14	3.21371e-12	MGG_12230	NC_017853.1	929022	929820	+	713	protein_coding	hypothetical protein
2677015	4771.33	14370	-1.59049	9.97137e-14	3.50614e-12	MGG_03301	NC_017851.1	2342015	2343226	+	1124	protein_coding	hypothetical protein
2674337	2054.2	879.523	1.2236	1.13375e-13	3.96813e-12	MGG_00119	NC_017852.1	4071842	4073262	-	1077	protein_coding	hypothetical protein
5050095	120.15	349.283	-1.54353	1.17581e-13	4.09645e-12	MGG_12721	NC_017851.1	2223076	2226747	-	3522	protein_coding	oligopeptide transporter 2
novel.4897	72.3449	262.572	-1.84911	1.21472e-13	4.21269e-12	-	NC_017850.1	807507	810648	-	2847	-	PF00025:ADP-ribosylation factor family
2684266	2566.38	1121.73	1.194	1.24241e-13	4.28915e-12	MGG_06132	NC_017849.1	2677295	2678375	+	952	protein_coding	hypothetical protein
2684257	176	549.413	-1.64271	1.39046e-13	4.77853e-12	MGG_06141	NC_017849.1	2710709	2712841	-	1952	protein_coding	solute carrier family 25 member 38
5050771	2427.57	906.96	1.41974	1.53902e-13	5.26526e-12	MGG_11611	NC_017852.1	3418910	3420605	-	1527	protein_coding	hypothetical protein
2681825	203.796	57.5961	1.82825	1.59146e-13	5.42023e-12	MGG_10254	NW_003803357.1	103722	105043	-	1230	protein_coding	hypothetical protein
2684959	3459.21	1410.62	1.29418	1.69289e-13	5.73997e-12	MGG_06786	NC_017844.1	2741976	2743886	-	1844	protein_coding	disulfide-isomerase A6 precurso
novel.3458	221.495	49.2334	2.17143	1.70069e-13	5.74078e-12	-	NC_017849.1	3032918	3039448	-	6531	-	-
2677290	29.6225	155.825	-2.40563	1.85167e-13	6.22277e-12	MGG_04031	NC_017853.1	2173660	2176677	+	3018	protein_coding	hypothetical protein
2684614	69018.6	26279.9	1.39299	1.88862e-13	6.31899e-12	MGG_06459	NC_017851.1	3661437	3664995	+	3559	protein_coding	hsp98-like protein
novel.7835	372.104	90.7893	2.04242	2.09988e-13	6.995e-12	-	NC_017851.1	1352453	1355540	+	3001	-	-
2675592	17653.7	6570.93	1.42588	2.59278e-13	8.5992e-12	MGG_05176	NC_017849.1	4846979	4850188	-	2798	protein_coding	mitochondrial distribution and morphology protein 34
2676004	5358.59	2072.22	1.3708	2.62986e-13	8.68426e-12	MGG_05663	NC_017844.1	6028704	6031237	+	2452	protein_coding	carboxypeptidase Y
novel.12068	24.8287	136.841	-2.45719	2.66232e-13	8.75338e-12	-	NC_017854.1	89407	92648	-	3083	-	PF07690:Major Facilitator Superfamily
novel.7707	259.017	717.624	-1.47056	2.80657e-13	9.18787e-12	-	NC_017851.1	1006260	1009323	-	2840	-	PF04389:Peptidase family M28
5051175	8780.73	3924.16	1.16188	3.35888e-13	1.09488e-11	MGG_11205	NC_017850.1	3602321	3616200	+	13727	protein_coding	dynein heavy chain
2680851	457.908	1887.04	-2.04215	3.55033e-13	1.15234e-11	MGG_09818	NC_017853.1	4014093	4015685	-	1593	protein_coding	hypothetical protein
2678421	3711.31	1413.62	1.39185	3.67755e-13	1.18855e-11	MGG_08035	NC_017850.1	5491540	5493673	+	1957	protein_coding	E3 ubiquitin-protein ligase CHIP
2680832	75.093	279.805	-1.89115	4.0414e-13	1.30061e-11	MGG_09875	NC_017853.1	3822721	3824284	-	1467	protein_coding	CAS1 domain-containing protein 1
5050526	1192.76	2585.51	-1.11617	4.70124e-13	1.50658e-11	MGG_12652	NC_017854.1	2232249	2235300	-	2990	protein_coding	extracellular cell wall glucanase Crf1
2674458	661.351	1868.43	-1.49829	4.86176e-13	1.55147e-11	MGG_00919	NC_017852.1	1142856	1145341	+	2214	protein_coding	GMP synthase
novel.523	53.2232	214.3	-1.99438	6.01085e-13	1.91014e-11	-	NC_017844.1	1677382	1682671	+	5290	-	PF03595:Voltage-dependent anion channel
2677759	2288.09	860.991	1.41083	6.15573e-13	1.94803e-11	MGG_04806	NC_017850.1	1468996	1470660	+	1503	protein_coding	golgi apparatus membrane protein TVP23
novel.11624	26.9931	122.177	-2.16817	6.37006e-13	2.00749e-11	-	NC_017853.1	2806817	2809687	-	2871	-	PF07156:Prenylcysteine lyase
2684474	627.841	1500.23	-1.25783	6.45532e-13	2.02596e-11	MGG_06319	NC_017851.1	4174904	4176271	+	1295	protein_coding	ubiquitin C-terminal hydrolase L3
novel.10746	84.07	11.1022	2.90861	6.52421e-13	2.03915e-11	-	NC_017853.1	66797	72979	+	5749	-	PF16573:N-terminal beta-sandwich domain of polyadenylation factor|PF16575:mRNA cleavage and polyadenylation factor CLP1 P-loop
novel.10508	282.865	93.1915	1.60586	6.99168e-13	2.17631e-11	-	NC_017852.1	3769418	3783303	-	13626	-	PF17215:S1 domain|PF00773:RNB domain|PF13638:PIN domain|PF17216:Rrp44-like cold shock domain
2678127	3882.09	1512.23	1.36016	7.07297e-13	2.19262e-11	MGG_04680	NC_017844.1	6986594	6988715	+	2122	protein_coding	hypothetical protein
novel.3400	7424.3	3697.27	1.00574	7.33376e-13	2.26423e-11	-	NC_017849.1	2856593	2860268	+	3008	-	PF00789:UBX domain
2685104	380.333	958.247	-1.33327	7.50321e-13	2.30716e-11	MGG_06931	NC_017844.1	3291689	3293662	-	1974	protein_coding	glycoprotein endopeptidase kae-1
novel.8103	141.813	29.8685	2.25911	7.78193e-13	2.38321e-11	-	NC_017851.1	2110236	2111504	-	835	-	PF00338:Ribosomal protein S10p/S20e
novel.3141	86.3038	11.752	2.87499	7.81626e-13	2.38412e-11	-	NC_017849.1	2094735	2103292	+	7768	-	PF16862:Glycosyl hydrolase family 79 C-terminal beta domain
2676117	58.32	219.328	-1.90473	7.98242e-13	2.42506e-11	MGG_05603	NC_017844.1	5814819	5816026	-	1208	protein_coding	hypothetical protein
2682540	195.874	506.331	-1.36883	9.19717e-13	2.78297e-11	MGG_02987	NC_017854.1	749220	751167	+	1871	protein_coding	para-nitrobenzyl esterase
novel.8476	235.07	775.13	-1.71913	9.92118e-13	2.99013e-11	-	NC_017851.1	3215777	3221751	-	5174	-	PF00176:SNF2 family N-terminal domain|PF00271:Helicase conserved C-terminal domain
2680865	390.765	1086.56	-1.47739	1.03169e-12	3.09711e-11	MGG_09804	NC_017853.1	4060168	4061358	+	1191	protein_coding	hypothetical protein
2675695	455.328	1103.35	-1.2755	1.06261e-12	3.17738e-11	MGG_05141	NC_017849.1	4731351	4732175	-	825	protein_coding	hypothetical protein
2682343	1220.87	547.131	1.159	1.08792e-12	3.24029e-11	MGG_02603	NC_017854.1	2223119	2224390	+	1272	protein_coding	hypothetical protein
2683493	106.803	377.361	-1.82547	1.26079e-12	3.7405e-11	MGG_07573	NC_017849.1	1075846	1080215	-	4058	protein_coding	hypothetical protein
2677142	51.8346	209.766	-2.02571	1.58369e-12	4.6802e-11	MGG_03872	NC_017853.1	2754935	2757648	+	2714	protein_coding	hypothetical protein
novel.7313	302.293	99.4651	1.60539	1.67823e-12	4.94038e-11	-	NC_017850.1	8029445	8036822	+	7309	-	PF01794:Ferric reductase like transmembrane component|PF08022:FAD-binding domain
2676722	828.405	373.856	1.14709	1.93026e-12	5.66037e-11	MGG_03353	NC_017851.1	2167749	2169006	-	1258	protein_coding	hypothetical protein
2676451	582.84	1363.24	-1.22557	1.98783e-12	5.80675e-11	MGG_03439	NC_017851.1	1863702	1865100	-	1330	protein_coding	acid phosphatase
2682277	118.426	329.545	-1.477	2.28262e-12	6.64233e-11	MGG_10664	NC_017844.1	4583560	4587442	-	3883	protein_coding	hypothetical protein
2681255	135.055	430.154	-1.6705	2.39698e-12	6.9485e-11	MGG_02132	NC_017844.1	671871	675074	+	3140	protein_coding	hypothetical protein
2680809	11.9898	82.6635	-2.77901	2.41857e-12	6.98441e-11	MGG_09852	NC_017853.1	3879910	3882143	-	2142	protein_coding	sugar transporter STL1
novel.7906	2709.04	1038.78	1.38324	2.54076e-12	7.30948e-11	-	NC_017851.1	1539236	1543410	+	4042	-	-
novel.3521	10.2539	84.0756	-3.01348	2.67431e-12	7.66466e-11	-	NC_017849.1	3304310	3311208	-	6703	-	PF01644:Chitin synthase|PF08407:Chitin synthase N-terminal
2676555	1233.47	562.887	1.13128	2.68723e-12	7.67276e-11	MGG_03182	NC_017851.1	2786742	2789076	-	2275	protein_coding	splicing factor 3B subunit 2
2682523	1676.01	4949.65	-1.56233	2.93898e-12	8.36013e-11	MGG_02970	NC_017854.1	804595	806936	+	2250	protein_coding	ubiquitin carboxyl-terminal hydrolase 6
novel.10728	114.916	16.6523	2.78266	2.96568e-12	8.4046e-11	-	NC_017853.1	2626	3721	-	1096	-	-
2682642	21080.3	9101.79	1.2116	3.07346e-12	8.67767e-11	MGG_03089	NC_017854.1	341002	342376	+	1294	protein_coding	transmembrane BAX inhibitor domain-containing protein-containing protein 4
2682648	180.881	516.666	-1.51778	3.21897e-12	9.05484e-11	MGG_03095	NC_017854.1	323609	325998	-	2390	protein_coding	dihydroxyacetone kinase
novel.6374	44.2063	183.119	-2.06176	3.41583e-12	9.57315e-11	-	NC_017850.1	5289444	5290680	+	1115	-	-
novel.3892	639.014	239.563	1.41395	3.50183e-12	9.77808e-11	-	NC_017849.1	4344410	4347922	+	3259	-	PF01090:Ribosomal protein S19e
novel.2532	93.7203	19.354	2.27425	3.97505e-12	1.10588e-10	-	NC_017849.1	4588	8169	-	3582	-	PF00270:DEAD/DEAH box helicase
5051817	173.261	444.911	-1.36039	4.71382e-12	1.30662e-10	MGG_14496	NC_017849.1	2991459	2995671	+	4213	protein_coding	hypothetical protein
novel.2076	432.99	175.074	1.30769	4.95422e-12	1.36826e-10	-	NC_017844.1	6467290	6473636	+	6347	-	PF13650:Aspartyl protease|PF00078:Reverse transcriptase (RNA-dependent DNA polymerase)|PF00665:Integrase core domain
2679322	311.63	729.212	-1.22559	5.19513e-12	1.4296e-10	MGG_01428	NC_017850.1	3494150	3496152	-	1926	protein_coding	hypothetical protein
novel.13011	205.823	614.396	-1.57694	5.3059e-12	1.45278e-10	-	NC_017854.1	2844285	2846819	+	2535	-	-
novel.9994	895.738	320.863	1.48275	5.3176e-12	1.45278e-10	-	NC_017852.1	2256062	2261194	-	4769	-	PF11754:Velvet factor
novel.4188	15.3559	97.715	-2.66009	5.63847e-12	1.53492e-10	-	NC_017849.1	5274508	5281323	+	5487	-	PF00270:DEAD/DEAH box helicase|PF00271:Helicase conserved C-terminal domain
novel.11886	892.075	389.584	1.1938	5.93187e-12	1.60902e-10	-	NC_017853.1	3635649	3673935	+	10329	-	-
2681137	598.406	1768.93	-1.5628	6.19008e-12	1.67308e-10	MGG_01922	NC_017853.1	641283	642742	+	1387	protein_coding	polysaccharide deacetylase
2674717	178.738	54.301	1.71338	6.59456e-12	1.77609e-10	MGG_00795	NC_017852.1	1596807	1601203	+	4312	protein_coding	hypothetical protein
novel.3007	66.4831	4.63115	3.78505	6.95786e-12	1.86731e-10	-	NC_017849.1	1616614	1618002	-	1307	-	-
2681507	8283.77	19559.5	-1.2394	7.00025e-12	1.87207e-10	MGG_02410	NC_017844.1	1753495	1755243	+	1622	protein_coding	erythrocyte band 7 integral membrane protein
2675328	3378.25	1461.38	1.20843	7.1384e-12	1.90232e-10	MGG_05258	NC_017849.1	5175726	5177977	+	2178	protein_coding	mitochondrial-processing peptidase subunit alpha
novel.576	395.454	147.598	1.42257	8.09098e-12	2.14864e-10	-	NC_017844.1	1820991	1829207	+	8217	-	PF00078:Reverse transcriptase (RNA-dependent DNA polymerase)|PF00665:Integrase core domain
5049727	91.6679	283.55	-1.63586	8.3054e-12	2.19789e-10	MGG_14754	NC_017850.1	1872782	1875372	-	2498	protein_coding	tRNA uridine 5-carboxymethylaminomethyl modification enzyme GidA
2682947	9.77439	117.445	-3.53924	9.03598e-12	2.38293e-10	MGG_07062	NC_017850.1	6227641	6230333	-	2512	protein_coding	hypothetical protein
2675359	3578.5	1391.35	1.36314	9.17022e-12	2.40996e-10	MGG_05178	NC_017849.1	4852902	4854155	-	1148	protein_coding	AF-9
2684430	87.6212	322.706	-1.87914	9.23063e-12	2.41747e-10	MGG_06275	NC_017851.1	4327805	4330247	+	2358	protein_coding	hypothetical protein
2679584	111.052	344.04	-1.63554	9.47298e-12	2.47242e-10	MGG_01303	NC_017850.1	3038741	3040824	+	1929	protein_coding	3-keto-steroid reductase
27922222	1269.87	598.234	1.08584	9.85306e-12	2.56281e-10	MGG_18138	NW_003803327.1	1	459	+	459	protein_coding	hypothetical protein
novel.8102	5342.4	2196.94	1.2817	1.02598e-11	2.6595e-10	-	NC_017851.1	2105994	2110239	+	3912	-	-
novel.12141	147.255	37.4719	1.97708	1.1077e-11	2.86155e-10	-	NC_017854.1	298875	312252	-	13378	-	PF13520:Amino acid permease
2677484	1693.54	716.763	1.24136	1.13281e-11	2.91408e-10	MGG_03908	NC_017853.1	2628527	2629742	-	1090	protein_coding	hypothetical protein
novel.3615	233.758	671.114	-1.51807	1.1357e-11	2.91408e-10	-	NC_017849.1	3551914	3580927	-	6495	-	PF12697:Alpha/beta hydrolase family
2680699	161.317	453.286	-1.4899	1.15094e-11	2.94323e-10	MGG_09700	NC_017851.1	5458122	5460424	+	2041	protein_coding	tyrosine-protein phosphatase YVH1
2676729	27950.4	14680.7	0.928962	1.32437e-11	3.37538e-10	MGG_03578	NC_017851.1	1399520	1400588	-	886	protein_coding	histone H2B
novel.2222	478.932	163.395	1.55282	1.69584e-11	4.30765e-10	-	NC_017844.1	6955726	6962998	-	6835	-	PF04212:MIT (microtubule interacting and transport) domain
2681028	21.5487	143.778	-2.76796	1.78802e-11	4.52666e-10	MGG_10005	NC_017851.1	4976365	4978131	-	1596	protein_coding	glycerol kinase
novel.1613	381.212	153.107	1.31552	1.80539e-11	4.55545e-10	-	NC_017844.1	5024684	5033205	-	7488	-	PF00628:PHD-finger
2681830	2.76264	58.0003	-4.4086	1.86599e-11	4.69278e-10	MGG_10278	NW_003803357.1	6756	8383	-	1534	protein_coding	hypothetical protein
2677024	383.127	1221.72	-1.67424	2.03917e-11	5.11138e-10	MGG_03291	NC_017851.1	2370875	2373774	+	2769	protein_coding	SDA1 domain-containing protein
2677208	45.4172	175.989	-1.96244	2.0991e-11	5.24429e-10	MGG_04225	NC_017853.1	1495366	1498010	-	2117	protein_coding	MFS quinate transporter
novel.1296	137.958	32.6556	2.07109	2.12353e-11	5.2814e-10	-	NC_017844.1	4076693	4077257	+	565	-	-
novel.11713	74.0144	232.491	-1.65035	2.12786e-11	5.2814e-10	-	NC_017853.1	3129982	3133996	-	3940	-	-
novel.9169	374.991	148.962	1.32854	2.2167e-11	5.48398e-10	-	NC_017851.1	5291171	5295461	+	4211	-	PF01055:Glycosyl hydrolases family 31|PF13802:Galactose mutarotase-like
2679289	75.5842	258.948	-1.7741	2.40182e-11	5.92266e-10	MGG_01648	NC_017850.1	4324886	4326976	+	1983	protein_coding	tRNA dihydrouridine synthase
2681338	519.069	1312.27	-1.33746	2.47709e-11	6.08851e-10	MGG_02241	NC_017844.1	1111011	1111959	-	949	protein_coding	FMP21
2674326	348.049	126.969	1.45459	2.61609e-11	6.40942e-10	MGG_00765	NC_017852.1	1712474	1712941	+	468	protein_coding	hypothetical protein
2674986	1086.77	430.616	1.33652	2.77957e-11	6.78805e-10	MGG_00698	NC_017852.1	1943070	1944300	-	1093	protein_coding	hypothetical protein
2683104	730.474	291.261	1.3259	2.87749e-11	7.00465e-10	MGG_07216	NC_017850.1	6818619	6819756	+	1048	protein_coding	versicolorin reductase
2681155	56.7006	6.96914	3.00578	3.1338e-11	7.60421e-10	MGG_01940	NC_017853.1	595539	597300	+	1434	protein_coding	hypothetical protein
2676493	393.514	153.148	1.3595	3.23537e-11	7.81498e-10	MGG_03686	NC_017851.1	1020889	1023582	+	2694	protein_coding	hypothetical protein
2681252	382.025	115.852	1.72143	3.24711e-11	7.81498e-10	MGG_02129	NC_017844.1	657490	660150	+	2661	protein_coding	hypothetical protein
2676350	2954.5	1388.44	1.08991	3.25153e-11	7.81498e-10	MGG_10819	NC_017850.1	557858	558723	+	632	protein_coding	hypothetical protein
novel.2485	730.923	269.046	1.44187	3.67625e-11	8.80793e-10	-	NC_017844.1	7783928	7791017	+	6917	-	-
2676494	1901.3	879.619	1.11169	3.7004e-11	8.8379e-10	MGG_03687	NC_017851.1	1018814	1020450	+	1434	protein_coding	hypothetical protein
2674508	386.994	146.223	1.40722	3.98147e-11	9.4794e-10	MGG_00445	NC_017852.1	2878787	2881016	+	2165	protein_coding	hypothetical protein
2684146	35.6925	131.76	-1.87801	4.16393e-11	9.88283e-10	MGG_05829	NC_017849.1	1630340	1632699	-	2190	protein_coding	hypothetical protein
2679308	13024.3	6754.52	0.94731	4.20742e-11	9.95494e-10	MGG_01607	NC_017850.1	4173069	4175738	-	2388	protein_coding	calnexin
2679499	1007.82	475.672	1.0823	4.32391e-11	1.01988e-09	MGG_01771	NC_017850.1	4770989	4772850	-	1862	protein_coding	hypothetical protein
2677279	300.367	683.458	-1.18609	4.84536e-11	1.13934e-09	MGG_04009	NC_017853.1	2246696	2249038	+	2343	protein_coding	hypothetical protein
novel.3570	242.612	67.9641	1.83718	5.10209e-11	1.19459e-09	-	NC_017849.1	3439689	3441198	-	1412	-	-
2681967	142.902	41.4579	1.79138	5.11181e-11	1.19459e-09	MGG_10315	NC_017854.1	153472	154397	-	849	protein_coding	hydrophobin-like protein MPG1
2679593	2203.74	988.967	1.15652	5.95059e-11	1.38634e-09	MGG_01312	NC_017850.1	3073072	3074373	+	1193	protein_coding	hypothetical protein
2674466	486.473	1089.81	-1.16322	6.11445e-11	1.42016e-09	MGG_00953	NC_017852.1	1013641	1015411	+	1619	protein_coding	hypothetical protein
novel.2475	312.764	115.807	1.43354	6.57069e-11	1.52148e-09	-	NC_017844.1	7752663	7754844	-	2182	-	PF00078:Reverse transcriptase (RNA-dependent DNA polymerase)
2681525	2940.92	1152.48	1.35213	6.66485e-11	1.53859e-09	MGG_02428	NC_017844.1	1829285	1831970	+	2602	protein_coding	hypothetical protein
2685089	309.448	696.38	-1.17022	6.75127e-11	1.55381e-09	MGG_06916	NC_017844.1	3239641	3240867	-	1006	protein_coding	transcription elongation factor
novel.913	205.706	63.5413	1.69618	6.78616e-11	1.55713e-09	-	NC_017844.1	2834556	2847614	+	6353	-	-
2681587	6675.26	3543.46	0.913664	7.24144e-11	1.65659e-09	MGG_02490	NC_017844.1	2063048	2064494	-	1277	protein_coding	hypothetical protein
2677398	23268.4	10707.4	1.11968	7.60573e-11	1.7347e-09	MGG_04191	NC_017853.1	1646073	1649000	+	2787	protein_coding	hsp70-like protein
novel.1582	832.918	378.415	1.13773	8.35851e-11	1.90069e-09	-	NC_017844.1	4944486	4953596	-	9024	-	PF03372:Endonuclease/Exonuclease/phosphatase family
2678777	515.423	162.454	1.6703	8.44075e-11	1.91366e-09	MGG_08486	NC_017851.1	394413	396687	-	1997	protein_coding	beta-lactamase
novel.12613	52.6461	5.9396	3.13446	9.34882e-11	2.11322e-09	-	NC_017854.1	1639004	1643820	-	4698	-	PF00320:GATA zinc finger
novel.8655	220.778	79.4722	1.47779	9.40192e-11	2.11892e-09	-	NC_017851.1	3684039	3685942	-	1904	-	-
novel.259	15688.6	5409.27	1.53638	9.47691e-11	2.1295e-09	-	NC_017844.1	755684	761836	+	5684	-	PF03239:Iron permease FTR1 family
2680469	83.7784	378.196	-2.17688	9.7259e-11	2.179e-09	MGG_09474	NC_017849.1	3556482	3556985	+	504	protein_coding	hypothetical protein
2680418	475.646	1166.14	-1.29456	1.0159e-10	2.26934e-09	MGG_09418	NC_017853.1	3347698	3349415	+	1718	protein_coding	hypothetical protein
novel.7048	56.5227	180.677	-1.66535	1.11078e-10	2.47401e-09	-	NC_017850.1	7203240	7209120	-	5881	-	-
5049731	474.597	1628.07	-1.77643	1.1371e-10	2.52524e-09	MGG_11945	NC_017844.1	1486826	1489808	+	2886	protein_coding	candidapepsin
2684642	375.405	831.883	-1.14858	1.16293e-10	2.57506e-09	MGG_06487	NC_017851.1	3561225	3562977	+	1594	protein_coding	thymine dioxygenase
2682721	3540.57	1681.03	1.07497	1.17969e-10	2.60458e-09	MGG_02739	NC_017854.1	1698595	1699863	+	1165	protein_coding	hypothetical protein
2680715	5115.44	2081.01	1.29795	1.18984e-10	2.61937e-09	MGG_13646	NC_017851.1	5254492	5256282	+	1703	protein_coding	hypothetical protein
5049529	4681.41	1717.54	1.4469	1.25657e-10	2.75828e-09	MGG_11739	NC_017844.1	4055082	4056794	-	1647	protein_coding	hypothetical protein
12984461	10919.6	5464.95	0.998778	1.31874e-10	2.88641e-09	MGG_16149	NC_017844.1	2303105	2305212	-	1496	protein_coding	ADP%2CATP carrier protein
novel.7729	5704.88	2578.14	1.14613	1.45354e-10	3.17159e-09	-	NC_017851.1	1052894	1061255	-	8362	-	PF01425:Amidase
novel.3803	590.937	230.992	1.35188	1.45739e-10	3.17159e-09	-	NC_017849.1	4075572	4123335	-	7062	-	PF01393:Chromo shadow domain|PF00385:Chromo (CHRromatin Organisation MOdifier) domain
2684958	363.074	815.381	-1.16772	1.53256e-10	3.32565e-09	MGG_06785	NC_017844.1	2740912	2742133	+	1141	protein_coding	exosome complex exonuclease RRP41
novel.2142	152.18	357.826	-1.2333	1.57747e-10	3.41336e-09	-	NC_017844.1	6721311	6730836	+	9346	-	PF00083:Sugar (and other) transporter
5049992	811.563	391.563	1.05117	1.6038e-10	3.46048e-09	MGG_14814	NC_017850.1	4562482	4564609	+	2011	protein_coding	NADPH:adrenodoxin oxidoreductase
novel.10071	71.4321	12.5714	2.51501	1.67586e-10	3.60571e-09	-	NC_017852.1	2472964	2476653	+	3451	-	-
2676069	2029.41	1013.18	1.00194	1.70499e-10	3.65801e-09	MGG_05568	NC_017844.1	5680752	5682210	+	1281	protein_coding	hypothetical protein
novel.11508	18.4543	95.2891	-2.358	1.71082e-10	3.66019e-09	-	NC_017853.1	2499576	2502704	-	3129	-	-
2681356	2371.88	6838.72	-1.52763	1.79244e-10	3.8197e-09	MGG_02259	NC_017844.1	1173648	1177452	-	3691	protein_coding	hypothetical protein
2677130	9577.63	4485.77	1.0943	1.79543e-10	3.8197e-09	MGG_04206	NC_017853.1	1590346	1592958	+	2459	protein_coding	hypothetical protein
2674844	280.44	782.969	-1.48193	1.94757e-10	4.13179e-09	MGG_00101	NC_017852.1	4140377	4141995	+	1554	protein_coding	ATPase NPA3
12986197	894.269	430.095	1.05583	2.00383e-10	4.2393e-09	MGG_17690	NC_017853.1	1973312	1976466	+	3075	protein_coding	ER membrane protein
novel.872	44.0158	162.285	-1.88128	2.00945e-10	4.23938e-09	-	NC_017844.1	2671121	2677398	+	6186	-	-
2678815	1621.78	3470.36	-1.09707	2.07887e-10	4.36321e-09	MGG_08474	NC_017851.1	348421	350411	-	1790	protein_coding	Delta(12) fatty acid desaturase
novel.5950	130.72	363.044	-1.46511	2.07964e-10	4.36321e-09	-	NC_017850.1	4030710	4041222	+	9945	-	PF03358:NADPH-dependent FMN reductase
5050634	5047.77	2344.28	1.10611	2.18845e-10	4.57016e-09	MGG_11474	NC_017852.1	1259108	1261751	+	2402	protein_coding	hypothetical protein
2683551	260.132	588.62	-1.17558	2.19031e-10	4.57016e-09	MGG_07631	NC_017849.1	1271636	1273125	+	1490	protein_coding	fungal cellulose binding domain-containing protein
2684397	199.499	579.723	-1.53983	2.19821e-10	4.57409e-09	MGG_06242	NC_017851.1	4434916	4437305	-	2305	protein_coding	ribosome biogenesis protein Kri1
2684012	140.583	379.168	-1.43371	2.27503e-10	4.72101e-09	MGG_05963	NC_017849.1	2133845	2135332	+	1488	protein_coding	hypothetical protein
2680439	12432.7	5517.78	1.17214	2.36995e-10	4.90457e-09	MGG_09349	NC_017853.1	3598975	3600612	-	1164	protein_coding	hypothetical protein
novel.3695	47.0359	153.229	-1.70484	2.44367e-10	5.04338e-09	-	NC_017849.1	3792772	3794779	+	1489	-	-
5051530	313.236	702.099	-1.16411	2.62789e-10	5.4089e-09	MGG_13129	NC_017844.1	5776554	5778868	+	2229	protein_coding	hypothetical protein
novel.2687	50.3482	160.602	-1.66744	2.65173e-10	5.44321e-09	-	NC_017849.1	640067	644345	-	3459	-	-
2679908	14485.3	5795.54	1.3217	2.68551e-10	5.4977e-09	MGG_08922	NC_017850.1	2131122	2133781	+	2660	protein_coding	hypothetical protein
5049858	3511.68	1600.1	1.13401	2.83323e-10	5.78452e-09	MGG_12093	NC_017853.1	2626182	2628463	+	2147	protein_coding	tyrosine-protein phosphatase SIW14
2679558	1088.68	2283.36	-1.06874	2.90967e-10	5.92466e-09	MGG_01883	NC_017850.1	5197571	5200598	-	2935	protein_coding	hypothetical protein
5050752	73.3523	14.4697	2.33974	2.93374e-10	5.94295e-09	MGG_14657	NC_017852.1	1536987	1537784	-	798	protein_coding	hypothetical protein
novel.9466	128.256	27.9705	2.18857	2.93431e-10	5.94295e-09	-	NC_017852.1	652308	663620	-	10653	-	PF01803:LIM-domain binding protein
novel.979	51.3529	6.64269	2.96144	2.94659e-10	5.95196e-09	-	NC_017844.1	3069844	3073003	+	3111	-	-
2679296	721.055	1750.82	-1.28072	3.0095e-10	6.0629e-09	MGG_01582	NC_017850.1	4079338	4081585	+	2026	protein_coding	T-complex protein 1 subunit delta
novel.4308	162.928	49.6763	1.71521	3.06983e-10	6.16808e-09	-	NC_017849.1	5616800	5618386	-	1521	-	-
2681139	3081.7	6416.56	-1.05806	3.16489e-10	6.34231e-09	MGG_01924	NC_017853.1	636876	639229	-	2008	protein_coding	benzoate 4-monooxygenase cytochrome P450
2675373	4804.27	2513.89	0.93435	3.2076e-10	6.4079e-09	MGG_04990	NC_017849.1	4190069	4192499	+	2248	protein_coding	hypothetical protein
2674512	1038.05	2851.37	-1.45682	3.2145e-10	6.4079e-09	MGG_00270	NC_017852.1	3460222	3461563	-	1342	protein_coding	zinc-containing alcohol dehydrogenase
12986925	142.663	38.1037	1.91025	3.25551e-10	6.47267e-09	MGG_15418	NC_017844.1	7830135	7831208	-	945	protein_coding	hypothetical protein
novel.11177	60.5069	9.48236	2.6683	3.2907e-10	6.52555e-09	-	NC_017853.1	1544418	1547533	+	3035	-	PF13434:L-lysine 6-monooxygenase (NADPH-requiring)
2678397	797.976	375.47	1.08594	3.33493e-10	6.59605e-09	MGG_08115	NC_017850.1	5739603	5741185	+	1382	protein_coding	NAD-binding Rossmann fold oxidoreductase
2675890	496.043	1117.25	-1.17201	3.51236e-10	6.92329e-09	MGG_05614	NC_017844.1	5857979	5859439	-	1461	protein_coding	unsaturated glucuronyl hydrolase
2679901	34.8879	138.133	-1.9844	3.51862e-10	6.92329e-09	MGG_08915	NC_017850.1	2099112	2101531	-	2337	protein_coding	crystal protein
2681498	901.965	2176.49	-1.27065	3.57278e-10	7.0117e-09	MGG_02401	NC_017844.1	1722830	1724779	-	1950	protein_coding	hypothetical protein
novel.10006	133.348	37.8859	1.82175	3.97337e-10	7.77778e-09	-	NC_017852.1	2292850	2296301	-	3452	-	-
2675595	23628.5	12887.3	0.874582	4.80433e-10	9.38017e-09	MGG_05248	NC_017849.1	5147450	5148999	+	1105	protein_coding	60S ribosomal protein L32
novel.3143	10.1872	65.8404	-2.69742	4.88617e-10	9.5155e-09	-	NC_017849.1	2104164	2111720	-	7293	-	PF03950:tRNA synthetases class I (E and Q), anti-codon binding domain|PF00749:tRNA synthetases class I (E and Q), catalytic domain
2678034	142.115	431.095	-1.59982	5.00043e-10	9.71312e-09	MGG_04516	NC_017850.1	880061	881672	+	1612	protein_coding	glycosyl transferase family 17 protein
novel.8906	6.77926	57.744	-3.05829	5.06874e-10	9.82068e-09	-	NC_017851.1	4446965	4449720	+	2670	-	-
2684931	2200.7	1120.89	0.972881	5.31755e-10	1.02765e-08	MGG_06758	NC_017844.1	2617671	2619529	+	1782	protein_coding	hypothetical protein
5049694	7592.29	3375.03	1.16981	5.582e-10	1.07602e-08	MGG_11902	NC_017844.1	1937940	1941497	-	3407	protein_coding	mitochondrial dynamin GTPase
2682618	5116.48	2726.83	0.907968	5.66079e-10	1.08845e-08	MGG_03065	NC_017854.1	415389	416846	-	983	protein_coding	V-type proton ATPase proteolipid subunit 2
2675655	802.038	1776.31	-1.14656	5.72634e-10	1.09827e-08	MGG_04947	NC_017849.1	4042295	4044300	+	1848	protein_coding	SEC14 cytosolic factor
novel.9229	477.496	1023.43	-1.10019	6.06287e-10	1.15989e-08	-	NC_017851.1	5440749	5448355	+	7322	-	-
2674501	2488.62	1116.55	1.15672	6.61993e-10	1.26328e-08	MGG_00872	NC_017852.1	1308529	1309948	+	894	protein_coding	hypothetical protein
2679939	170.91	423.918	-1.31551	6.66377e-10	1.26845e-08	MGG_08954	NC_017850.1	2262537	2265943	+	2550	protein_coding	glycosyltransferase family 28 domain-containing protein
2683546	14812.7	7041.74	1.07273	7.18852e-10	1.36492e-08	MGG_07626	NC_017849.1	1250754	1253159	+	2124	protein_coding	cytochrome P450 monooxygenase
2684790	24.728	106.892	-2.13772	7.67743e-10	1.45412e-08	MGG_06635	NC_017851.1	3037444	3039305	+	1764	protein_coding	hypothetical protein
2678479	274.8	697.775	-1.34419	8.13949e-10	1.5378e-08	MGG_08302	NC_017850.1	7941591	7942939	+	1275	protein_coding	rRNA-processing protein FCF1
2680760	46311.4	19511.2	1.24709	8.27454e-10	1.55943e-08	MGG_09761	NC_017851.1	5281157	5282277	+	1121	protein_coding	hypothetical protein
2679969	9.84894	65.6661	-2.74602	8.33947e-10	1.56676e-08	MGG_08984	NC_017850.1	2369983	2373093	+	3027	protein_coding	hypothetical protein
2684126	10946.9	4509.08	1.27975	8.35467e-10	1.56676e-08	MGG_05849	NC_017849.1	1708852	1709758	-	822	protein_coding	hypothetical protein
5051207	98.3949	286.29	-1.54042	8.65485e-10	1.61905e-08	MGG_11239	NC_017850.1	2957672	2960491	-	2741	protein_coding	RING finger protein
2683247	769.887	1549.83	-1.00929	8.69041e-10	1.62171e-08	MGG_07125	NC_017850.1	6467639	6469059	-	1209	protein_coding	isopentenyl-diphosphate Delta-isomerase
novel.8969	4.58877	50.732	-3.44021	8.87133e-10	1.65141e-08	-	NC_017851.1	4637691	4641787	+	3820	-	PF06985:Heterokaryon incompatibility protein (HET)
5051435	503.756	1068.4	-1.08333	8.96946e-10	1.6656e-08	MGG_13023	NC_017844.1	4968326	4969877	-	1552	protein_coding	replication factor C subunit 3
novel.4608	14.1869	71.9621	-2.34898	9.26117e-10	1.71519e-08	-	NC_017849.1	6487422	6491316	+	3840	-	PF08241:Methyltransferase domain|PF08498:Sterol methyltransferase C-terminal
novel.10400	7.22859	57.0911	-2.95798	9.28165e-10	1.71519e-08	-	NC_017852.1	3413882	3414547	-	474	-	-
2677797	105.301	328.143	-1.64034	9.54404e-10	1.75939e-08	MGG_04470	NC_017844.1	7390665	7393819	+	3086	protein_coding	hypothetical protein
2674863	3861.13	1692.69	1.19022	1.0034e-09	1.84524e-08	MGG_00118	NC_017852.1	4076768	4081523	+	4756	protein_coding	hypothetical protein
2682597	121.217	297.188	-1.2904	1.01924e-09	1.86985e-08	MGG_03044	NC_017854.1	517080	518701	-	1622	protein_coding	hypothetical protein
2676263	6.31045	58.9161	-3.2299	1.04499e-09	1.91246e-08	MGG_10750	NC_017850.1	51523	54955	+	2969	protein_coding	oligopeptide transporter 2
2685016	186.203	431.073	-1.21029	1.07816e-09	1.96456e-08	MGG_06843	NC_017844.1	2959240	2961797	-	2407	protein_coding	alpha-N-arabinofuranosidase 2
2675432	1252.41	2671.05	-1.0929	1.07863e-09	1.96456e-08	MGG_04893	NC_017849.1	3869250	3872017	-	2695	protein_coding	allantoate permease
novel.10916	389.511	148.942	1.39135	1.10739e-09	2.01212e-08	-	NC_017853.1	671228	676774	-	5461	-	PF01588:Putative tRNA binding domain
novel.13197	120.679	34.7247	1.80018	1.11219e-09	2.01602e-08	-	NW_003803357.1	105310	106674	+	1022	-	-
5050101	230.805	517.417	-1.16181	1.12477e-09	2.03395e-08	MGG_12726	NC_017851.1	2314243	2315464	-	1222	protein_coding	phenazine biosynthesis protein PhzF family protein
2681188	215.487	480.296	-1.15504	1.20876e-09	2.18065e-08	MGG_02097	NC_017844.1	557648	560290	+	2643	protein_coding	hypothetical protein
2677652	184.294	536.813	-1.54179	1.22117e-09	2.19782e-08	MGG_04142	NC_017853.1	1819625	1821359	+	1667	protein_coding	hypothetical protein
2679830	1338.7	2634.36	-0.976366	1.26863e-09	2.27783e-08	MGG_08844	NC_017850.1	1839418	1840700	-	1086	protein_coding	RING-box protein 1
novel.8711	25.5431	99.299	-1.95064	1.27511e-09	2.28408e-08	-	NC_017851.1	3855701	3858961	+	3037	-	PF00150:Cellulase (glycosyl hydrolase family 5)
novel.9239	150.685	45.0867	1.73751	1.37814e-09	2.46281e-08	-	NC_017851.1	5474032	5475380	-	1349	-	-
12984493	901.656	1900.03	-1.07557	1.38695e-09	2.47274e-08	MGG_14886	NC_017851.1	2002095	2004566	-	2185	protein_coding	sphingolipid C9-methyltransferase
novel.8443	708.515	294.631	1.26605	1.42164e-09	2.52865e-08	-	NC_017851.1	3102718	3107359	-	4398	-	PF13336:Acetyl-CoA hydrolase/transferase C-terminal domain|PF02550:Acetyl-CoA hydrolase/transferase N-terminal domain
novel.5185	245.903	96.2437	1.34905	1.58797e-09	2.8179e-08	-	NC_017850.1	1685929	1687321	+	1110	-	-
2677335	1310.12	662.15	0.985026	1.60846e-09	2.8476e-08	MGG_03952	NC_017853.1	2457601	2462016	-	4203	protein_coding	hypothetical protein
2676145	110.838	323.47	-1.5419	1.63548e-09	2.88871e-08	MGG_05340	NC_017844.1	4868695	4871350	-	2549	protein_coding	hypothetical protein
2677557	73.1458	10.9682	2.76364	1.65162e-09	2.91045e-08	MGG_04304	NC_017853.1	1235006	1236247	-	1151	protein_coding	retinol dehydrogenase 8
2682890	2302.74	1107.39	1.05546	1.85072e-09	3.25376e-08	MGG_10689	NC_017851.1	37577	39547	-	1790	protein_coding	GTP cyclohydrolase-2
2679578	336.514	786.909	-1.22301	1.90922e-09	3.34884e-08	MGG_01297	NC_017850.1	3015140	3016543	-	1315	protein_coding	hypothetical protein
2677801	106.182	27.1222	1.9643	1.96914e-09	3.44599e-08	MGG_04406	NC_017844.1	7454977	7463665	+	8595	protein_coding	hypothetical protein
2683449	86.038	269.274	-1.64744	2.10248e-09	3.67088e-08	MGG_07529	NC_017849.1	930922	931826	+	821	protein_coding	60S ribosomal subunit assembly/export protein LOC1
2682056	2332.3	1204.74	0.953178	2.14828e-09	3.74224e-08	MGG_10489	NC_017850.1	407116	410339	-	3144	protein_coding	phosphoglycerate mutase
2676359	860.695	2186.01	-1.3449	2.2674e-09	3.93999e-08	MGG_10835	NC_017850.1	514368	516344	-	1390	protein_coding	ribosome biogenesis protein nsa-2
2675171	161.996	448.223	-1.46778	2.27218e-09	3.93999e-08	MGG_01100	NC_017852.1	512513	514552	+	1955	protein_coding	small nucleolar ribonucleoprotein complex subunit
12987026	6256.15	3250.1	0.945011	2.33289e-09	4.03606e-08	MGG_16629	NC_017849.1	619844	621023	+	573	protein_coding	hypothetical protein
2676010	149.732	396.776	-1.41382	2.36009e-09	4.07383e-08	MGG_05582	NC_017844.1	5714151	5714951	+	801	protein_coding	hypothetical protein
12985681	39.9246	136.771	-1.76434	2.4368e-09	4.1967e-08	MGG_16015	NC_017844.1	383220	384221	+	1002	protein_coding	hypothetical protein
2684643	198.493	573.017	-1.53262	2.49451e-09	4.28639e-08	MGG_06488	NC_017851.1	3559316	3561078	-	1763	protein_coding	2-amino-3-carboxymuconate-6-semialdehyde decarboxylase
2675753	107.185	259.978	-1.27935	2.514e-09	4.31012e-08	MGG_05252	NC_017849.1	5158690	5160328	-	1375	protein_coding	uracil phosphoribosyltransferase
2680843	11.4908	76.7875	-2.71997	2.61723e-09	4.477e-08	MGG_09844	NC_017853.1	3926674	3927237	+	564	protein_coding	hypothetical protein
2680894	20115.6	8439.17	1.25324	2.85715e-09	4.87642e-08	MGG_09924	NC_017844.1	4356126	4358961	+	2674	protein_coding	protoporphyrinogen oxidase
2675358	6711.39	2881.44	1.22002	2.89874e-09	4.93631e-08	MGG_05179	NC_017849.1	4854339	4855721	+	1269	protein_coding	NAD dependent epimerase/dehydratase
2674440	304.711	738.709	-1.27795	2.90786e-09	4.94076e-08	MGG_00473	NC_017852.1	2772570	2773867	-	1071	protein_coding	rRNA-processing protein FCF2
2680686	344.635	140.204	1.29363	3.02454e-09	5.12754e-08	MGG_09732	NC_017851.1	5367125	5369361	-	2237	protein_coding	feruloyl esterase
2675564	202.055	496.218	-1.29355	3.0396e-09	5.14159e-08	MGG_04987	NC_017849.1	4171857	4175772	+	3916	protein_coding	GPI ethanolamine phosphate transferase 3
12985269	14583.7	8339.01	0.806394	3.12235e-09	5.26982e-08	MGG_16248	NC_017844.1	3817704	3819057	-	1164	protein_coding	30S ribosomal protein S5
2679894	429.616	1126.85	-1.39172	3.23283e-09	5.44421e-08	MGG_08908	NC_017850.1	2065740	2067267	-	1273	protein_coding	mRNA turnover protein 4
2679824	203.22	522.807	-1.36506	3.2747e-09	5.50251e-08	MGG_08838	NC_017850.1	1820463	1821318	+	698	protein_coding	hypothetical protein
novel.1401	1598.73	751.627	1.08965	3.36864e-09	5.64787e-08	-	NC_017844.1	4382204	4393714	-	10565	-	PF00664:ABC transporter transmembrane region|PF00005:ABC transporter
2683174	2429.83	1163.08	1.06318	3.41553e-09	5.71386e-08	MGG_07191	NC_017850.1	6700516	6702213	-	1698	protein_coding	GTP-binding protein ypt4
novel.3187	282.834	107.182	1.40491	3.59057e-09	5.99349e-08	-	NC_017849.1	2212605	2216116	-	3404	-	PF00174:Oxidoreductase molybdopterin binding domain|PF03404:Mo-co oxidoreductase dimerisation domain|PF00173:Cytochrome b5-like Heme/Steroid binding domain
2684339	355.913	876.849	-1.29886	3.63609e-09	6.05616e-08	MGG_06151	NC_017849.1	2749586	2750617	+	1032	protein_coding	cytosolic Fe-S cluster assembly factor NBP35
5049956	9453.25	959.961	3.29999	3.66341e-09	6.08832e-08	MGG_12210	NC_017853.1	1237229	1239724	-	2376	protein_coding	hypothetical protein
2685009	161.936	56.9124	1.50426	3.75065e-09	6.2197e-08	MGG_06836	NC_017844.1	2932958	2935316	-	2051	protein_coding	deoxyribodipyrimidine photo-lyase
2675128	151.225	45.2081	1.75233	3.81806e-09	6.31769e-08	MGG_00015	NC_017852.1	4431948	4433049	+	904	protein_coding	catechol O-methyltransferase
novel.12457	4595.72	2404.76	0.934461	3.84697e-09	6.35168e-08	-	NC_017854.1	1216721	1292446	-	6594	-	PF03669:Uncharacterised protein family (UPF0139)
novel.2460	87.8709	226.276	-1.36159	3.87209e-09	6.37929e-08	-	NC_017844.1	7707372	7710108	-	2737	-	-
12986232	41.4193	2.29358	4.21352	3.90393e-09	6.41782e-08	MGG_15519	NC_017850.1	338953	339529	+	273	protein_coding	hypothetical protein
5049539	16516.7	8793.52	0.909353	3.93891e-09	6.46134e-08	MGG_11750	NC_017844.1	3926048	3927707	+	1660	protein_coding	hypothetical protein
2684087	2277.63	4806.1	-1.07734	4.04449e-09	6.61846e-08	MGG_05888	NC_017849.1	1837862	1840022	-	1989	protein_coding	hypothetical protein
novel.11892	458.909	209.457	1.12946	4.05212e-09	6.61846e-08	-	NC_017853.1	3656033	3663219	-	7114	-	PF01569:PAP2 superfamily
12986402	7210.28	4039.62	0.835809	4.19039e-09	6.82961e-08	MGG_16459	NC_017844.1	6357919	6359200	+	898	protein_coding	ATP synthase subunit delta
2680889	29112.5	10234.4	1.50829	4.2311e-09	6.88119e-08	MGG_09919	NC_017844.1	4340969	4343417	+	2366	protein_coding	amino transferase
5051743	106.668	288.096	-1.43177	4.28386e-09	6.95212e-08	MGG_14340	NC_017844.1	4763439	4764473	-	1035	protein_coding	hypothetical protein
2684422	1860.7	977.984	0.928233	4.35967e-09	7.06006e-08	MGG_06267	NC_017851.1	4350320	4351757	-	1350	protein_coding	hypothetical protein
2674884	11.3798	67.7738	-2.55481	4.46194e-09	7.2103e-08	MGG_00426	NC_017852.1	2932221	2933147	+	819	protein_coding	short-chain dehydrogenase/reductase SDR
2674895	645.388	257.261	1.32897	4.5237e-09	7.29459e-08	MGG_00400	NC_017852.1	3002901	3003981	-	991	protein_coding	hypothetical protein
5051069	61.4969	12.0788	2.36364	4.58245e-09	7.37366e-08	MGG_12476	NC_017850.1	7985599	7987311	+	1419	protein_coding	hypothetical protein
2680712	681.735	337.981	1.01197	4.67214e-09	7.5021e-08	MGG_09765	NC_017851.1	5263424	5264667	-	1162	protein_coding	hypothetical protein
2681895	9137.56	4905.43	0.897533	5.26677e-09	8.43906e-08	MGG_10320	NC_017854.1	117810	120502	-	2610	protein_coding	methylcrotonoyl-CoA carboxylase subunit alpha
5048915	6370.08	168.016	5.24403	5.32268e-09	8.51068e-08	MGG_10912	NC_017849.1	3658568	3666741	+	8104	protein_coding	mycocerosic acid synthase
novel.7518	451.505	178.753	1.33307	5.58718e-09	8.91485e-08	-	NC_017851.1	454687	460582	-	5896	-	PF00665:Integrase core domain|PF00078:Reverse transcriptase (RNA-dependent DNA polymerase)
novel.13004	142.04	40.6769	1.80117	5.6372e-09	8.97579e-08	-	NC_017854.1	2816962	2822040	-	4490	-	PF00724:NADH:flavin oxidoreductase / NADH oxidase family
novel.2989	138.204	45.1251	1.608	5.81389e-09	9.23776e-08	-	NC_017849.1	1545448	1548512	+	3065	-	PF14529:Endonuclease-reverse transcriptase|PF00078:Reverse transcriptase (RNA-dependent DNA polymerase)
2674671	90.1266	243.821	-1.43971	6.01613e-09	9.52464e-08	MGG_00841	NC_017852.1	1428882	1432091	+	3144	protein_coding	exonuclease 1
12986868	186.546	463.658	-1.31693	6.01952e-09	9.52464e-08	MGG_16520	NC_017844.1	7262858	7264629	+	1772	protein_coding	hypothetical protein
2684621	1111.4	545.456	1.02736	6.36626e-09	1.00523e-07	MGG_06466	NC_017851.1	3630432	3632086	-	1545	protein_coding	cysteine synthase
2683100	57572.1	19523.2	1.56021	6.49844e-09	1.02398e-07	MGG_07212	NC_017850.1	6786215	6787382	+	928	protein_coding	hypothetical protein
12987070	80.9285	16.9594	2.26784	6.75528e-09	1.06224e-07	MGG_16660	NC_017849.1	1109451	1110127	-	555	protein_coding	hypothetical protein
2679275	2296.29	1282.97	0.8399	8.04075e-09	1.26177e-07	MGG_01174	NC_017850.1	2514649	2517009	-	2279	protein_coding	hypothetical protein
2681201	106.125	311.282	-1.55812	8.15076e-09	1.27639e-07	MGG_02110	NC_017844.1	586466	587746	+	1109	protein_coding	caleosin domain-containing protein
12985885	80.4628	262.676	-1.70921	8.34161e-09	1.30359e-07	MGG_16926	NC_017849.1	5726407	5727996	-	1448	protein_coding	hypothetical protein
2677881	2266.89	1237.99	0.872859	8.50001e-09	1.32562e-07	MGG_04374	NC_017850.1	669300	671332	+	1848	protein_coding	hypothetical protein
2675323	892.98	447.282	0.998286	8.6003e-09	1.33851e-07	MGG_04908	NC_017849.1	3913512	3916310	-	2679	protein_coding	spindle assembly checkpoint component MAD1
2676860	7515.75	4084.65	0.87974	8.90351e-09	1.38287e-07	MGG_03244	NC_017851.1	2563073	2565436	-	1968	protein_coding	V-type proton ATPase subunit B
novel.6970	7.35141	50.6958	-2.77954	8.9483e-09	1.38699e-07	-	NC_017850.1	6970161	6982259	-	11892	-	PF04006:Mpp10 protein
2677466	328.019	138.003	1.25307	8.9768e-09	1.38857e-07	MGG_03774	NC_017853.1	3105542	3108002	-	2177	protein_coding	CAIB/BAIF family enzyme
2676449	3.66653	44.0867	-3.52288	9.23322e-09	1.42533e-07	MGG_03437	NC_017851.1	1869339	1871332	+	1924	protein_coding	hypothetical protein
2678047	232.964	4524.46	-4.27815	9.25639e-09	1.42601e-07	MGG_04358	NC_017850.1	611161	612713	-	1553	protein_coding	hypothetical protein
2674752	28177.4	14130.8	0.995643	9.32273e-09	1.43332e-07	MGG_00505	NC_017852.1	2658480	2660467	-	1916	protein_coding	septation protein SUN4
5051011	20404.7	9063.57	1.17082	9.41947e-09	1.44527e-07	MGG_14767	NC_017850.1	2316739	2323573	-	6707	protein_coding	non-ribosomal peptide synthetase
2678156	202.861	521.336	-1.36226	9.63376e-09	1.47517e-07	MGG_04458	NC_017850.1	855390	856943	-	1479	protein_coding	thymidylate synthase
2685107	120.147	40.2188	1.57186	1.04657e-08	1.59933e-07	MGG_06934	NC_017844.1	3300596	3305786	-	4122	protein_coding	hypothetical protein
novel.3461	2798.84	1422.25	0.977119	1.10399e-08	1.6837e-07	-	NC_017849.1	3048079	3057843	-	9765	-	PF13041:PPR repeat family
2675565	2916.44	5505.23	-0.916648	1.11749e-08	1.70087e-07	MGG_04986	NC_017849.1	4169885	4171484	+	1392	protein_coding	hypothetical protein
2683860	1914.82	4285.87	-1.162	1.20514e-08	1.83061e-07	MGG_07933	NC_017849.1	6287551	6290353	-	2803	protein_coding	dihydrodipicolinate synthase
2679781	123.118	326.191	-1.40898	1.21031e-08	1.83479e-07	MGG_01725	NC_017850.1	4582388	4584243	+	1783	protein_coding	deoxyhypusine hydroxylase
2682900	205.295	510.688	-1.3187	1.23177e-08	1.86044e-07	MGG_10696	NC_017853.1	3790205	3792203	+	1810	protein_coding	hypothetical protein
2681417	719.342	341.589	1.07395	1.23213e-08	1.86044e-07	MGG_02320	NC_017844.1	1376920	1378555	+	1636	protein_coding	thiol-specific monooxygenase
2683545	937.846	416.939	1.16923	1.24828e-08	1.88108e-07	MGG_07625	NC_017849.1	1249468	1250510	+	804	protein_coding	hypothetical protein
12984219	204.551	444.73	-1.12089	1.3049e-08	1.96251e-07	MGG_15233	NC_017849.1	2153114	2154612	-	1413	protein_coding	hypothetical protein
novel.2406	343.948	98.4386	1.81016	1.31321e-08	1.97111e-07	-	NC_017844.1	7552881	7553526	.	646	-	-
5051639	3952.1	1634.53	1.27412	1.3696e-08	2.05171e-07	MGG_13481	NC_017851.1	1044688	1047606	+	2919	protein_coding	hypothetical protein
novel.2134	734.393	386.821	0.924607	1.39427e-08	2.08454e-07	-	NC_017844.1	6693919	6697236	-	3080	-	-
2677701	563.524	1224.8	-1.1188	1.40947e-08	2.10314e-07	MGG_04171	NC_017853.1	1722400	1724656	+	2257	protein_coding	hypothetical protein
novel.9449	151.748	349.205	-1.19754	1.42103e-08	2.11622e-07	-	NC_017852.1	618476	622737	+	4195	-	-
2682268	2118.43	3958.35	-0.901633	1.44062e-08	2.14119e-07	MGG_10655	NC_017844.1	4555503	4557644	+	2076	protein_coding	delta-aminolevulinic acid dehydratase
novel.281	139.024	404.673	-1.53991	1.45575e-08	2.15946e-07	-	NC_017844.1	866104	867045	+	878	-	-
novel.8878	92.8764	27.8104	1.73371	1.60137e-08	2.37084e-07	-	NC_017851.1	4373800	4374660	+	798	-	-
novel.2121	122.483	40.4746	1.60432	1.75961e-08	2.60005e-07	-	NC_017844.1	6649443	6650812	-	1241	-	-
novel.9848	846.623	409.625	1.04852	1.77454e-08	2.61702e-07	-	NC_017852.1	1845048	1859782	-	12933	-	-
novel.9796	398.549	158.81	1.32575	1.86983e-08	2.7522e-07	-	NC_017852.1	1664126	1666201	-	1716	-	-
2681296	60.6531	176.915	-1.53167	1.93768e-08	2.84255e-07	MGG_02226	NC_017844.1	1029004	1033197	-	4050	protein_coding	hypothetical protein
5050099	1025.79	532.506	0.946557	1.9387e-08	2.84255e-07	MGG_12724	NC_017851.1	2272972	2275496	-	2466	protein_coding	hypothetical protein
2674139	1100.86	515.297	1.09341	2.06463e-08	3.02136e-07	MGG_00612	NC_017852.1	2288540	2290568	+	1849	protein_coding	hypothetical protein
novel.5737	136.388	37.9132	1.85444	2.07051e-08	3.02414e-07	-	NC_017850.1	3376922	3387050	-	9174	-	-
2680720	20.2882	90.5037	-2.13051	2.13329e-08	3.10985e-07	MGG_09773	NC_017851.1	5222178	5223742	+	1494	protein_coding	hypothetical protein
2681503	186.208	445.37	-1.25429	2.39095e-08	3.47879e-07	MGG_02406	NC_017844.1	1738647	1741244	+	2598	protein_coding	Nulp1-pending protein
novel.5399	134.013	313.501	-1.22281	2.39843e-08	3.483e-07	-	NC_017850.1	2352685	2412370	-	7810	-	-
2683540	6.68137	59.4256	-3.20781	2.44107e-08	3.53816e-07	MGG_07620	NC_017849.1	1239777	1242290	-	2514	protein_coding	L-amino-acid oxidase
2678069	109.789	346.36	-1.66139	2.54512e-08	3.68194e-07	MGG_04746	NC_017850.1	1361917	1365317	+	3325	protein_coding	DOM34-interacting protein 2
2685172	514.305	996.772	-0.954268	2.57138e-08	3.71286e-07	MGG_06999	NC_017844.1	3530493	3532385	-	1779	protein_coding	hypothetical protein
2680272	4.51558	43.6174	-3.23782	2.58287e-08	3.72237e-07	MGG_11746	NC_017844.1	3992914	3993592	-	679	protein_coding	hypothetical protein
2676441	3055.8	1730.18	0.820292	2.59216e-08	3.72868e-07	MGG_03484	NC_017851.1	1720727	1722070	-	1101	protein_coding	acyl carrier protein
novel.7766	6.0034	46.6567	-2.92023	2.61931e-08	3.76061e-07	-	NC_017851.1	1158129	1158660	-	438	-	-
12986036	132.426	47.6352	1.47415	2.67928e-08	3.83946e-07	MGG_15389	NC_017854.1	3137822	3138289	+	468	protein_coding	hypothetical protein
novel.3785	59.0254	173.183	-1.53941	2.69117e-08	3.84924e-07	-	NC_017849.1	4017554	4023882	+	5647	-	PF01176:Translation initiation factor 1A / IF-1
2679306	3491.08	7191.36	-1.04251	2.69944e-08	3.8538e-07	MGG_01592	NC_017850.1	4116934	4118984	-	1929	protein_coding	eukaryotic translation initiation factor 2 subunit gamma
2681405	448.172	203.603	1.13655	2.73072e-08	3.89115e-07	MGG_02308	NC_017844.1	1322719	1324224	+	1413	protein_coding	hypothetical protein
novel.12117	80.0754	223.568	-1.48715	2.78383e-08	3.9594e-07	-	NC_017854.1	214209	222226	+	7860	-	PF01490:Transmembrane amino acid transporter protein
2682311	21931.4	12377.5	0.825276	2.81135e-08	3.99107e-07	MGG_02711	NC_017854.1	1783972	1785488	+	1082	protein_coding	hypothetical protein
2678218	5282.22	2939.93	0.8456	2.86914e-08	4.0655e-07	MGG_04431	NC_017850.1	783870	787885	+	4016	protein_coding	hypothetical protein
2679179	2090.61	979.609	1.09277	3.00314e-08	4.24746e-07	MGG_01741	NC_017850.1	4654881	4665766	+	10725	protein_coding	hypothetical protein
2675758	218.299	441.604	-1.01774	3.08875e-08	4.36042e-07	MGG_05303	NC_017849.1	5331908	5335195	+	3288	protein_coding	ribonuclease Z
2675195	451.532	154.837	1.54571	3.21605e-08	4.5317e-07	MGG_00870	NC_017852.1	1315436	1317057	+	1069	protein_coding	hypothetical protein
2682633	833.902	1963.7	-1.23514	3.24713e-08	4.56703e-07	MGG_03080	NC_017854.1	366274	369604	-	3331	protein_coding	ribosome biogenesis protein Sqt1
2680176	4694.73	1729.97	1.44082	3.33337e-08	4.67965e-07	MGG_09236	NC_017844.1	3868616	3872579	-	3964	protein_coding	hypothetical protein
2680730	21781.3	8138.63	1.42032	3.40933e-08	4.77747e-07	MGG_09783	NC_017851.1	5194551	5195853	-	1213	protein_coding	hypothetical protein
2675401	63.754	162.54	-1.35009	3.50543e-08	4.90309e-07	MGG_04937	NC_017849.1	4011782	4012288	+	507	protein_coding	hypothetical protein
2677948	1775.9	3785.73	-1.09192	3.62756e-08	5.06458e-07	MGG_04425	NC_017850.1	755285	756940	+	1557	protein_coding	phenylalanyl-tRNA synthetase subunit alpha
2674468	1555.58	3214.27	-1.04701	3.65537e-08	5.09404e-07	MGG_01140	NC_017852.1	357775	361077	+	2951	protein_coding	alpha-1%2C2 mannosyltransferase KTR1
2681445	3.67831	42.9121	-3.48842	3.69518e-08	5.14009e-07	MGG_02348	NC_017844.1	1491590	1495633	+	3837	protein_coding	multidrug resistance protein 3
2682844	10969.9	6036.29	0.861879	3.75443e-08	5.21296e-07	MGG_02541	NC_017854.1	2431515	2433908	-	2208	protein_coding	methylcrotonoyl-CoA carboxylase subunit beta
novel.8231	1400.32	766.543	0.869775	3.85375e-08	5.3411e-07	-	NC_017851.1	2492126	2502416	-	8983	-	PF00648:Calpain family cysteine protease
2677167	759.999	2099.28	-1.46492	3.87967e-08	5.36723e-07	MGG_03937	NC_017853.1	2510355	2514661	-	4236	protein_coding	serine/threonine protein kinase
novel.3327	41.9572	143.308	-1.77981	3.94019e-08	5.44104e-07	-	NC_017849.1	2617117	2621671	-	4301	-	PF01585:G-patch domain
novel.9751	1947.32	1040.05	0.90414	4.14021e-08	5.70688e-07	-	NC_017852.1	1517304	1527957	+	10224	-	PF08327:Activator of Hsp90 ATPase homolog 1-like protein|PF09229:Activator of Hsp90 ATPase, N-terminal
2682904	1243.16	2470.16	-0.990925	4.22583e-08	5.81434e-07	MGG_10700	NC_017853.1	3780393	3781737	+	1251	protein_coding	3-ketoacyl-CoA thiolase
2679254	13.6879	71.523	-2.38033	4.44636e-08	6.10671e-07	MGG_01864	NC_017850.1	5145992	5146749	-	758	protein_coding	hypothetical protein
novel.4559	1452.3	737.612	0.976537	4.88926e-08	6.70287e-07	-	NC_017849.1	6312745	6314253	+	1382	-	-
27922219	1060.34	474.75	1.15707	5.13396e-08	7.02566e-07	MGG_18135	NW_003803332.1	1	1482	+	1482	protein_coding	hypothetical protein
novel.6753	1579.94	731.585	1.11121	5.21087e-08	7.11809e-07	-	NC_017850.1	6321383	6374630	-	11853	-	PF11327:Protein of unknown function (DUF3129)
2681150	3888.58	1742.83	1.15815	5.41752e-08	7.38708e-07	MGG_01935	NC_017853.1	612496	614936	-	2441	protein_coding	short chain dehydrogenase/reductase
novel.5901	53.6438	11.2168	2.26266	5.54762e-08	7.55093e-07	-	NC_017850.1	3886205	3887128	+	837	-	-
2675404	11164.4	6378.96	0.807563	5.56266e-08	7.55785e-07	MGG_04954	NC_017849.1	4057206	4059796	-	2515	protein_coding	stromal membrane-associated protein 1
novel.9252	74.0369	17.7466	2.05507	5.63016e-08	7.6359e-07	-	NC_017851.1	5538925	5543206	+	4199	-	PF00270:DEAD/DEAH box helicase
2679411	2936.72	1519.52	0.950944	5.67087e-08	7.6774e-07	MGG_01844	NC_017850.1	5070428	5074858	+	4315	protein_coding	GPI inositol-deacylase
2676463	62.6308	175.101	-1.48451	5.93973e-08	8.02709e-07	MGG_03229	NC_017851.1	2619733	2622838	+	3106	protein_coding	ATP-dependent RNA helicase dbp6
2683271	111.422	312.195	-1.48487	6.05143e-08	8.16352e-07	MGG_07149	NC_017850.1	6550554	6553639	+	2926	protein_coding	hypothetical protein
2684655	87.6253	266.412	-1.60472	6.19601e-08	8.34374e-07	MGG_06500	NC_017851.1	3506329	3509485	-	3081	protein_coding	WD repeat-containing protein
2682014	1918.92	4103.9	-1.09714	6.23119e-08	8.37626e-07	MGG_10402	NC_017853.1	951306	953264	+	1959	protein_coding	hypothetical protein
2680210	3951.83	2139.06	0.885763	6.42579e-08	8.6226e-07	MGG_11732	NC_017844.1	4104778	4106771	-	1886	protein_coding	hypothetical protein
novel.5977	472.023	210.433	1.16655	6.4458e-08	8.63419e-07	-	NC_017850.1	4098898	4102766	+	3714	-	PF13821:Domain of unknown function (DUF4187)|PF12066:Domain of unknown function (DUF3546)|PF04959:Arsenite-resistance protein 2
5051273	581.373	252.549	1.20258	6.56581e-08	8.77946e-07	MGG_11308	NC_017850.1	2172668	2174453	-	1706	protein_coding	zinc-binding alcohol dehydrogenase domain-containing protein 1
2684514	465.32	1043.75	-1.16618	6.58241e-08	8.78619e-07	MGG_06359	NC_017851.1	4035172	4036205	+	953	protein_coding	hypothetical protein
2681541	2453.76	1405.75	0.803813	6.66437e-08	8.87573e-07	MGG_02444	NC_017844.1	1894214	1900586	+	6373	protein_coding	phosphoinositide-specific phospholipase C
2683757	179.69	60.7176	1.56154	6.67287e-08	8.87573e-07	MGG_07830	NC_017849.1	5969936	5971771	+	1517	protein_coding	hypothetical protein
2683907	58.1319	167.957	-1.52767	6.99843e-08	9.29249e-07	MGG_07980	NC_017849.1	6443976	6445860	-	1885	protein_coding	metabolite transporter
2681771	161.957	64.8473	1.3228	7.19571e-08	9.53778e-07	MGG_10199	NC_017850.1	1742932	1747397	+	4394	protein_coding	leucine Rich Repeat domain-containing protein
2684755	2236.85	1055.85	1.08354	7.544e-08	9.98199e-07	MGG_06600	NC_017851.1	3132668	3134931	+	2178	protein_coding	carbonate dehydratase
novel.13064	237.015	95.2584	1.31496	7.73572e-08	1.02179e-06	-	NC_017854.1	3070331	3073429	.	3099	-	PF00078:Reverse transcriptase (RNA-dependent DNA polymerase)
2676456	1530.35	3221.37	-1.07382	7.81137e-08	1.02999e-06	MGG_03310	NC_017851.1	2311702	2313995	-	2040	protein_coding	T-complex protein 1 subunit eta
2684825	863.281	446.418	0.950729	7.85818e-08	1.03437e-06	MGG_06652	NC_017844.1	2291004	2294040	-	2947	protein_coding	hypothetical protein
2683798	287.611	591.104	-1.03799	8.17049e-08	1.07361e-06	MGG_07871	NC_017849.1	6111557	6112506	+	726	protein_coding	hypothetical protein
5051094	39.8711	139.255	-1.81297	8.43975e-08	1.10708e-06	MGG_11119	NC_017850.1	5161253	5165100	-	3765	protein_coding	fungal specific transcription factor domain-containing protein
novel.6550	320.796	122.304	1.38837	8.48029e-08	1.11048e-06	-	NC_017850.1	5810164	5911012	-	4777	-	-
5050043	500.822	262.963	0.930637	9.29025e-08	1.21445e-06	MGG_13622	NC_017851.1	5033571	5036056	+	2486	protein_coding	fungal cellulose binding domain-containing protein
2684188	16.9182	69.1262	-2.05181	1.00247e-07	1.30821e-06	MGG_05787	NC_017849.1	3091451	3092998	+	1548	protein_coding	hypothetical protein
2683851	45.6289	123.803	-1.44131	1.07992e-07	1.40686e-06	MGG_07924	NC_017849.1	6263417	6265117	-	1701	protein_coding	hypothetical protein
2674162	1338.79	606.813	1.14234	1.10328e-07	1.43483e-06	MGG_00433	NC_017852.1	2909451	2910065	+	615	protein_coding	hypothetical protein
2678644	485.504	223.252	1.1209	1.11585e-07	1.4487e-06	MGG_08289	NC_017850.1	7991753	7993723	-	1878	protein_coding	aerobactin siderophore biosynthesis protein iucB
2683382	171.123	421.27	-1.29692	1.14414e-07	1.48109e-06	MGG_07462	NC_017849.1	728403	730331	-	1929	protein_coding	dihydrodipicolinate synthase
2678497	988.316	540.557	0.869808	1.1447e-07	1.48109e-06	MGG_08361	NC_017850.1	7713676	7715262	+	1587	protein_coding	hypothetical protein
2676135	123.613	316.801	-1.36271	1.15202e-07	1.48803e-06	MGG_05481	NC_017844.1	5362941	5365112	+	2172	protein_coding	elongator complex protein 3
2683573	43.6109	7.167	2.63924	1.18099e-07	1.52285e-06	MGG_07653	NC_017849.1	1371393	1372956	-	1564	protein_coding	glycosyl hydrolase family 62 protein
2681787	765.555	1647.47	-1.10607	1.20678e-07	1.55348e-06	MGG_10160	NC_017850.1	1645153	1646925	+	1607	protein_coding	ribosome biogenesis protein RLP24
2675028	1368.63	2553.91	-0.900341	1.22683e-07	1.57661e-06	MGG_00853	NC_017852.1	1389455	1391842	+	2060	protein_coding	hypothetical protein
2674520	1091.22	606.708	0.847613	1.23351e-07	1.58252e-06	MGG_00212	NC_017852.1	3659790	3661094	+	1229	protein_coding	superoxide dismutase
2679111	1125.52	2233.16	-0.98876	1.31766e-07	1.68628e-06	MGG_01637	NC_017850.1	4288467	4290175	-	1404	protein_coding	phosphomannomutase
2677298	1483.58	3023.27	-1.02715	1.31883e-07	1.68628e-06	MGG_03857	NC_017853.1	2809887	2812158	+	1952	protein_coding	T-complex protein 1 subunit zeta
2674765	26966.2	13740.8	0.972736	1.32132e-07	1.68662e-06	MGG_01134	NC_017852.1	377781	380491	-	2510	protein_coding	cell wall glucanase
2680755	382.093	189.051	1.01364	1.32964e-07	1.69439e-06	MGG_09756	NC_017851.1	5295177	5296208	-	1032	protein_coding	hypothetical protein
novel.6666	49.6534	139.321	-1.49657	1.33495e-07	1.69831e-06	-	NC_017850.1	6092996	6100376	-	7083	-	PF00170:bZIP transcription factor|PF11787:Aft1 HRR domain|PF11786:Aft1 HRA domain|PF11785:Aft1 osmotic stress response (OSM) domain
novel.3884	1531.76	826.245	0.891537	1.36705e-07	1.73625e-06	-	NC_017849.1	4317853	4453958	-	18919	-	PF00732:GMC oxidoreductase|PF05199:GMC oxidoreductase
2676896	1144.37	626.74	0.869518	1.43963e-07	1.82537e-06	MGG_03377	NC_017851.1	2093534	2095007	+	1324	protein_coding	hypothetical protein
2680787	1638.14	949.883	0.786034	1.44887e-07	1.83402e-06	MGG_14173	NC_017853.1	3810008	3816378	+	6297	protein_coding	transporter SEC7
2675180	147.049	391.058	-1.41172	1.55093e-07	1.95995e-06	MGG_01117	NC_017852.1	467156	469730	-	2575	protein_coding	hypothetical protein
novel.1409	308.831	129.146	1.26177	1.57192e-07	1.98318e-06	-	NC_017844.1	4410309	4415200	-	4892	-	-
5048985	2888.31	1396.27	1.04908	1.57572e-07	1.98468e-06	MGG_13763	NC_017844.1	6748639	6750122	+	1484	protein_coding	glycerate kinase
novel.11640	80.5447	20.4908	1.98071	1.63487e-07	2.05577e-06	-	NC_017853.1	2848729	2851551	-	2737	-	-
5050691	113.236	288.479	-1.35116	1.6656e-07	2.09094e-06	MGG_11535	NC_017852.1	2212317	2215246	+	2787	protein_coding	neutral ceramidase
2675248	243.132	658.069	-1.43835	1.70591e-07	2.13801e-06	MGG_01078	NC_017852.1	583449	585058	+	1442	protein_coding	ribosome biogenesis protein BRX1
2676603	1408.53	799.637	0.816413	1.74015e-07	2.17733e-06	MGG_13487	NC_017851.1	1107417	1108643	-	882	protein_coding	hypothetical protein
2685005	100.815	260.868	-1.36462	1.81607e-07	2.26859e-06	MGG_06832	NC_017844.1	2919178	2921521	-	1920	protein_coding	hypothetical protein
2674177	2641.3	1358.96	0.958997	1.83128e-07	2.28383e-06	MGG_00810	NC_017852.1	1530757	1533032	-	2057	protein_coding	palmitoyltransferase SWF1
2678133	1478.47	3095.3	-1.06586	1.85378e-07	2.30686e-06	MGG_04656	NC_017850.1	1169294	1172134	-	2754	protein_coding	hypothetical protein
2674651	47.1664	150.264	-1.67479	1.85582e-07	2.30686e-06	MGG_00735	NC_017852.1	1825774	1828009	+	2236	protein_coding	hypothetical protein
2678691	13.0897	88.306	-2.74	1.90103e-07	2.3592e-06	MGG_08431	NC_017851.1	177932	179260	+	1044	protein_coding	hypothetical protein
2676683	17186.3	10019.5	0.778483	1.92116e-07	2.3803e-06	MGG_03600	NC_017851.1	1314779	1317057	+	1908	protein_coding	mitochondrial-processing peptidase subunit beta
novel.898	87.3169	241.702	-1.46695	1.92823e-07	2.38517e-06	-	NC_017844.1	2780824	2791009	+	10090	-	PF11443:Domain of unknown function (DUF2828)
novel.10831	1865.57	1050.81	0.828147	1.94659e-07	2.40396e-06	-	NC_017853.1	383362	394771	+	11266	-	PF02358:Trehalose-phosphatase|PF00982:Glycosyltransferase family 20
2681557	187.328	496.668	-1.40878	1.97613e-07	2.43648e-06	MGG_02460	NC_017844.1	1955973	1957862	+	1817	protein_coding	ribosome biogenesis protein YTM1
2683448	597.663	1171.96	-0.972319	2.08696e-07	2.56896e-06	MGG_07528	NC_017849.1	929118	930723	-	1527	protein_coding	imidazoleglycerol-phosphate dehydratase
2681482	2085.4	1237.74	0.752503	2.09461e-07	2.5742e-06	MGG_02385	NC_017844.1	1632509	1636751	+	4158	protein_coding	hypothetical protein
2674861	37.4611	107.587	-1.52658	2.13375e-07	2.61807e-06	MGG_00906	NC_017852.1	1181465	1182947	+	1483	protein_coding	hypothetical protein
novel.77	15.9267	72.1869	-2.14606	2.22214e-07	2.72212e-06	-	NC_017844.1	223361	225046	-	1686	-	-
2674446	2107.29	1215.19	0.794384	2.26189e-07	2.76635e-06	MGG_00592	NC_017852.1	2377017	2379179	+	2077	protein_coding	cell wall glucanosyltransferase
2676770	1194.66	561.977	1.08837	2.28649e-07	2.79194e-06	MGG_03627	NC_017851.1	1210708	1212418	-	1552	protein_coding	hypothetical protein
2680886	8304.34	4851.33	0.775398	2.29591e-07	2.79894e-06	MGG_09916	NC_017844.1	4328196	4329917	-	1330	protein_coding	ATP synthase subunit gamma
2678588	220.66	60.7856	1.84963	2.32281e-07	2.82361e-06	MGG_08405	NC_017850.1	7542415	7543916	-	1397	protein_coding	retinol dehydrogenase 13
novel.1299	355.289	150.299	1.24387	2.32358e-07	2.82361e-06	-	NC_017844.1	4080316	4088997	-	8376	-	PF01585:G-patch domain
5049657	234.257	567.365	-1.27938	2.34507e-07	2.84518e-06	MGG_14748	NC_017850.1	1443415	1445767	+	2027	protein_coding	hypothetical protein
5049543	181.522	501.751	-1.46153	2.41898e-07	2.93016e-06	MGG_11754	NC_017844.1	3893154	3895675	+	2522	protein_coding	SMDR1
2679979	141.969	325.796	-1.19332	2.53064e-07	3.06054e-06	MGG_08994	NC_017850.1	2399031	2400597	-	1407	protein_coding	hypothetical protein
2674104	2259.18	1109.9	1.02565	2.55785e-07	3.08853e-06	MGG_00959	NC_017852.1	999080	1000138	-	984	protein_coding	hypothetical protein
novel.6415	233.032	94.2348	1.30424	2.61451e-07	3.15194e-06	-	NC_017850.1	5433648	5437348	+	3169	-	-
2675400	271.062	557.466	-1.04227	2.65704e-07	3.19814e-06	MGG_04938	NC_017849.1	4012769	4013911	+	1143	protein_coding	C-3 sterol dehydrogenase/C-4 decarboxylase
2684521	158.062	338.048	-1.10035	2.68838e-07	3.23074e-06	MGG_06366	NC_017851.1	3999493	4000667	+	1099	protein_coding	mitochondrial import inner membrane translocase subunit tim-13
12986312	170.102	429.75	-1.33808	2.69883e-07	3.23817e-06	MGG_16391	NC_017844.1	5511316	5511995	+	680	protein_coding	hypothetical protein
2684613	3141.11	1860.07	0.755802	2.73614e-07	3.27776e-06	MGG_06458	NC_017851.1	3664676	3666941	-	2101	protein_coding	hypothetical protein
2683173	12208.6	6111.76	0.998333	2.78397e-07	3.3298e-06	MGG_07190	NC_017850.1	6697183	6700659	+	3180	protein_coding	dolichyl-phosphate-mannose-protein mannosyltransferase 2
novel.3126	130.17	297.964	-1.19515	2.91526e-07	3.48136e-06	-	NC_017849.1	2030481	2036081	-	5111	-	PF00483:Nucleotidyl transferase|PF00132:Bacterial transferase hexapeptide (six repeats)
2676095	955.584	1700.76	-0.832042	2.92264e-07	3.48469e-06	MGG_05336	NC_017844.1	4856997	4859705	-	2419	protein_coding	hypothetical protein
2680529	290.807	561.473	-0.950071	2.94031e-07	3.50026e-06	MGG_09492	NC_017849.1	3499513	3500872	-	1276	protein_coding	YggS family pyridoxal phosphate enzyme
novel.12269	479.953	228.155	1.07194	3.01008e-07	3.57771e-06	-	NC_017854.1	664442	676371	+	10977	-	PF04428:Choline kinase N terminus|PF01633:Choline/ethanolamine kinase
2679369	1719.49	1019.55	0.75405	3.13171e-07	3.71646e-06	MGG_01329	NC_017850.1	3116942	3119857	-	2739	protein_coding	transcriptional regulator Ngg1
2677794	28436.1	16458	0.788925	3.16663e-07	3.75204e-06	MGG_04467	NC_017844.1	7401806	7403575	+	1484	protein_coding	60S acidic ribosomal protein P0
novel.12319	30.4638	2.85276	3.44912	3.21029e-07	3.79785e-06	-	NC_017854.1	798719	802020	-	3064	-	-
2679245	48.0115	9.55253	2.3206	3.22418e-07	3.80834e-06	MGG_01469	NC_017850.1	3660590	3664880	+	4213	protein_coding	homoserine O-acetyltransferase
2674432	1459.79	684.41	1.09362	3.36549e-07	3.96909e-06	MGG_00680	NC_017852.1	2033933	2035331	+	1399	protein_coding	mRNA 3'-end-processing protein yth-1
2679884	1329.99	2254.97	-0.761438	3.40517e-07	4.00965e-06	MGG_08898	NC_017850.1	2037215	2041051	+	3837	protein_coding	differentiation regulator
2680551	81.5983	24.3691	1.73227	3.47479e-07	4.0853e-06	MGG_09576	NC_017849.1	3220436	3221725	-	1180	protein_coding	hypothetical protein
2682985	254.4	548.153	-1.1097	3.68062e-07	4.3206e-06	MGG_07100	NC_017850.1	6362813	6364254	-	1345	protein_coding	hypothetical protein
2681018	117.487	246.322	-1.06716	3.6917e-07	4.32692e-06	MGG_09995	NC_017851.1	5013587	5018414	+	4732	protein_coding	glucan 1%2C3-beta-glucosidase
2684016	5762.27	2774.62	1.05461	3.74339e-07	4.37539e-06	MGG_05959	NC_017849.1	2115591	2118587	+	2932	protein_coding	bZIP transcription factor HapX
novel.9606	111.178	31.1067	1.8259	3.74457e-07	4.37539e-06	-	NC_017852.1	1086456	1088241	-	808	-	-
5050980	1117.91	634.461	0.817955	3.75052e-07	4.37561e-06	MGG_12385	NC_017850.1	6935179	6937928	+	2659	protein_coding	hypothetical protein
2675377	21295.9	12665.7	0.749645	3.77133e-07	4.39313e-06	MGG_12892	NC_017849.1	5302690	5304323	-	1092	protein_coding	40S ribosomal protein S16
novel.156	45.1861	119.52	-1.4045	3.80963e-07	4.43095e-06	-	NC_017844.1	455337	457071	-	1735	-	-
2675467	64.7845	163.804	-1.32971	3.84961e-07	4.46638e-06	MGG_05254	NC_017849.1	5164077	5166276	+	2120	protein_coding	histone-lysine N-methyltransferase
2677842	600.517	1198.17	-0.996913	3.85185e-07	4.46638e-06	MGG_04643	NC_017850.1	1117572	1119752	+	2015	protein_coding	chalcone synthase C
2684693	1167.64	556.427	1.06897	3.97634e-07	4.60371e-06	MGG_06538	NC_017851.1	3353003	3353851	-	755	protein_coding	Bys1 family protein
2677079	1835.71	903.222	1.02321	4.01198e-07	4.62958e-06	MGG_10931	NW_003803359.1	6888	7975	+	1021	protein_coding	hypothetical protein
2681015	334.718	175.059	0.935707	4.01571e-07	4.62958e-06	MGG_09992	NC_017851.1	5028915	5030399	-	1485	protein_coding	hypothetical protein
2677222	47.5674	10.2814	2.21535	4.01698e-07	4.62958e-06	MGG_03811	NC_017853.1	2962768	2964666	+	1701	protein_coding	hypothetical protein
novel.3191	81.9183	197.82	-1.26785	4.02739e-07	4.63455e-06	-	NC_017849.1	2223530	2233675	+	9707	-	PF00443:Ubiquitin carboxyl-terminal hydrolase
novel.7972	63.0686	15.684	2.00471	4.19662e-07	4.82199e-06	-	NC_017851.1	1753923	1758226	+	4211	-	PF11374:Protein of unknown function (DUF3176)
2674882	49082.3	22357.1	1.13449	4.23296e-07	4.85031e-06	MGG_00409	NC_017852.1	2979450	2980351	+	734	protein_coding	hypothetical protein
2682124	31.2657	2.99311	3.45916	4.23404e-07	4.85031e-06	MGG_10519	NC_017844.1	4692713	4694613	+	1703	protein_coding	maltose permease MAL31
2683817	187.117	77.9191	1.25598	4.25088e-07	4.86227e-06	MGG_07890	NC_017849.1	6164308	6166545	+	2033	protein_coding	aldehyde dehydrogenase 3I1
novel.649	123.421	256.826	-1.05583	4.29807e-07	4.90885e-06	-	NC_017844.1	2034460	2056883	+	20566	-	PF00689:Cation transporting ATPase, C-terminus|PF13246:Cation transport ATPase (P-type)|PF00122:E1-E2 ATPase
2682613	736.241	328.037	1.16416	4.3186e-07	4.92489e-06	MGG_03060	NC_017854.1	448949	457082	-	7980	protein_coding	myosin type II heavy chain
novel.5127	651.191	1211.91	-0.894432	4.35513e-07	4.95864e-06	-	NC_017850.1	1521424	1524620	+	1539	-	-
2683397	2663.05	1382.46	0.946246	4.36125e-07	4.95864e-06	MGG_07477	NC_017849.1	771618	773769	-	2152	protein_coding	tRNA-guanine transglycosylase
2675130	152.521	55.4722	1.46041	4.37917e-07	4.97157e-06	MGG_00017	NC_017852.1	4422734	4426205	-	3414	protein_coding	L-aminoadipate-semialdehyde dehydrogenase
2680041	799.929	1526.51	-0.931556	4.40925e-07	4.99825e-06	MGG_09061	NC_017854.1	2529580	2532204	+	2473	protein_coding	hypothetical protein
novel.7588	44.5879	9.49545	2.24581	4.49108e-07	5.08145e-06	-	NC_017851.1	662099	668192	+	5626	-	PF08613:Cyclin
12986593	7.55511	46.5495	-2.59905	4.49603e-07	5.08145e-06	MGG_17282	NC_017851.1	5448276	5449784	-	833	protein_coding	hypothetical protein
5050351	31.805	2.75861	3.52724	4.55803e-07	5.14386e-06	MGG_13427	NC_017849.1	1145852	1146973	+	1122	protein_coding	NAD/NADP octopine/nopaline dehydrogenase
2684162	257.941	106.839	1.27549	4.62018e-07	5.20628e-06	MGG_05813	NC_017849.1	3059627	3061132	-	1417	protein_coding	hypothetical protein
2677575	10.1519	53.0915	-2.38501	4.76057e-07	5.35652e-06	MGG_04332	NC_017853.1	1149149	1150249	+	1101	protein_coding	hypothetical protein
5050626	111.709	240.119	-1.10226	4.81989e-07	5.41524e-06	MGG_11467	NC_017852.1	1114935	1116240	-	1306	protein_coding	hypothetical protein
novel.8386	140.614	55.8652	1.34059	4.85309e-07	5.44449e-06	-	NC_017851.1	2940100	2942290	+	1814	-	-
5050201	538.851	294.315	0.872372	5.06787e-07	5.67442e-06	MGG_12831	NC_017851.1	3642544	3644492	-	1840	protein_coding	mRNA-capping enzyme subunit alpha
2680008	15.9516	83.755	-2.38402	5.07299e-07	5.67442e-06	MGG_09089	NC_017849.1	117453	118454	-	909	protein_coding	hypothetical protein
novel.11135	68.3614	14.4504	2.27019	5.11383e-07	5.7117e-06	-	NC_017853.1	1415470	1416807	+	1251	-	-
2676874	46.8763	139.544	-1.57035	5.13625e-07	5.72832e-06	MGG_03458	NC_017851.1	1796462	1798509	+	2048	protein_coding	hypothetical protein
novel.9521	15.2254	61.521	-2.01003	5.48762e-07	6.11121e-06	-	NC_017852.1	844281	845340	+	1060	-	-
2677872	2061.3	4221.77	-1.03425	5.58209e-07	6.20732e-06	MGG_04400	NC_017844.1	7470659	7473032	+	1950	protein_coding	ATP-dependent RNA helicase eIF4A
2679434	5568.89	3032.62	0.877089	5.62623e-07	6.24561e-06	MGG_01232	NC_017850.1	2772169	2774053	+	1614	protein_coding	hypothetical protein
novel.3655	133.449	55.418	1.26517	5.63297e-07	6.24561e-06	-	NC_017849.1	3670421	3677792	-	7249	-	PF00078:Reverse transcriptase (RNA-dependent DNA polymerase)|PF00665:Integrase core domain
2677743	33.5961	112.987	-1.76014	5.6799e-07	6.28846e-06	MGG_04415	NC_017850.1	748016	750708	-	2693	protein_coding	hypothetical protein
novel.153	64.1224	151.575	-1.24317	5.90269e-07	6.52561e-06	-	NC_017844.1	445298	447085	-	1723	-	-
novel.11481	43.5234	6.03732	2.83956	6.02296e-07	6.64211e-06	-	NC_017853.1	2413405	2417181	-	3096	-	-
novel.3237	39.4832	109.186	-1.4729	6.02557e-07	6.64211e-06	-	NC_017849.1	2345499	2348740	+	2808	-	PF00254:FKBP-type peptidyl-prolyl cis-trans isomerase
2680751	1767.73	4320.57	-1.28943	6.04392e-07	6.65269e-06	MGG_09752	NC_017851.1	5311707	5314010	-	2048	protein_coding	hypothetical protein
2677946	1228.44	679.28	0.855202	6.22969e-07	6.84725e-06	MGG_04423	NC_017850.1	750950	753584	-	2567	protein_coding	hypothetical protein
novel.8316	2017.68	1201.63	0.747521	6.24957e-07	6.85918e-06	-	NC_017851.1	2750403	2756529	-	5615	-	PF00425:chorismate binding enzyme|PF04715:Anthranilate synthase component I, N terminal region
novel.9630	48.8905	123.91	-1.34245	6.41958e-07	7.0356e-06	-	NC_017852.1	1156918	1160443	+	3433	-	PF13540:Regulator of chromosome condensation (RCC1) repeat
novel.7426	38.6369	4.29025	3.19455	6.45041e-07	7.05407e-06	-	NC_017851.1	169234	173478	+	3592	-	PF06280:Fn3-like domain|PF00082:Subtilase family
novel.10334	2136.72	920.416	1.21585	6.45501e-07	7.05407e-06	-	NC_017852.1	3231899	3258514	+	15722	-	PF04082:Fungal specific transcription factor domain
2678185	52983.2	25338.2	1.06425	6.51406e-07	7.10838e-06	MGG_04687	NC_017844.1	6951340	6952968	+	1629	protein_coding	hypothetical protein
2676951	17895.9	7727.35	1.21166	6.66931e-07	7.26735e-06	MGG_03404	NC_017851.1	1998189	1999972	+	1680	protein_coding	hypothetical protein
novel.9035	2.3133	30.2647	-3.69461	6.68121e-07	7.26988e-06	-	NC_017851.1	4839021	4839924	-	798	-	-
novel.13001	162.016	66.1715	1.28775	6.75711e-07	7.33747e-06	-	NC_017854.1	2810692	2815510	+	4743	-	-
2676432	139.819	280.987	-1.00868	6.76265e-07	7.33747e-06	MGG_03502	NC_017851.1	1669286	1671964	+	2679	protein_coding	feruloyl esterase B
2681219	1084.16	1864.37	-0.782795	6.79769e-07	7.36497e-06	MGG_02064	NC_017844.1	447084	449238	+	2094	protein_coding	hypothetical protein
2680671	474.413	256.079	0.89091	6.81308e-07	7.37113e-06	MGG_09717	NC_017851.1	5400690	5404665	-	3326	protein_coding	hypothetical protein
2682972	932.841	417.481	1.16154	6.92028e-07	7.47646e-06	MGG_07087	NC_017850.1	6314246	6317667	+	3264	protein_coding	pre-mRNA-splicing factor SYF1
novel.213	48.0102	140.52	-1.53272	6.93743e-07	7.48434e-06	-	NC_017844.1	604931	605999	-	999	-	-
2674666	257.145	728.806	-1.50423	7.13364e-07	7.6851e-06	MGG_00518	NC_017852.1	2618714	2620458	+	1360	protein_coding	proliferating cell nuclear antigen
novel.3011	69.696	20.959	1.72301	7.21805e-07	7.76503e-06	-	NC_017849.1	1622447	1624525	-	2023	-	PF00561:alpha/beta hydrolase fold
2682583	298.696	576.721	-0.947442	7.31167e-07	7.85461e-06	MGG_03030	NC_017854.1	585154	587099	+	1859	protein_coding	hypothetical protein
2678174	22.6694	74.9601	-1.71383	7.41621e-07	7.95566e-06	MGG_04367	NC_017850.1	647467	649251	-	1785	protein_coding	hypothetical protein
2683353	115.713	320.125	-1.47335	7.46209e-07	7.99158e-06	MGG_07433	NC_017849.1	613862	615250	-	1389	protein_coding	hypothetical protein
2678552	26.0788	2.22163	3.5597	7.47073e-07	7.99158e-06	MGG_08377	NC_017850.1	7657050	7658947	+	1497	protein_coding	hypothetical protein
2681698	834.656	1526.34	-0.869513	7.61043e-07	8.12957e-06	MGG_10087	NW_003803322.1	1	1347	+	1347	protein_coding	hypothetical protein
2676913	684.621	1270.05	-0.891753	7.63703e-07	8.14653e-06	MGG_03340	NC_017851.1	2206465	2208234	+	1770	protein_coding	hypothetical protein
2675932	207.117	93.7938	1.1438	7.73963e-07	8.24439e-06	MGG_05590	NC_017844.1	5757154	5758501	-	1348	protein_coding	zeaxanthin epoxidase
2681057	1634.81	875.991	0.900164	7.92264e-07	8.42752e-06	MGG_02199	NC_017844.1	922875	923947	+	1073	protein_coding	hypothetical protein
2674828	218.784	494.306	-1.17755	8.00646e-07	8.50477e-06	MGG_00087	NC_017852.1	4162832	4164490	-	1598	protein_coding	ribosome biogenesis protein SSF1
novel.8536	756.816	1346.64	-0.830971	8.25262e-07	8.754e-06	-	NC_017851.1	3381405	3389040	+	7333	-	PF00291:Pyridoxal-phosphate dependent enzyme|PF00290:Tryptophan synthase alpha chain
2683952	4292.57	1585.15	1.43754	8.29884e-07	8.79075e-06	MGG_06023	NC_017849.1	2307470	2308989	-	1395	protein_coding	GPI-anchored cell wall beta-1%2C3-endoglucanase EglC
novel.1290	78.6712	25.9509	1.6082	8.75796e-07	9.26416e-06	-	NC_017844.1	4056836	4057938	+	1036	-	-
2676071	796.352	1690.65	-1.08622	8.79558e-07	9.29102e-06	MGG_05767	NC_017844.1	6448958	6450740	-	1783	protein_coding	hypothetical protein
2675220	305.115	614.105	-1.00945	8.82408e-07	9.30818e-06	MGG_00151	NC_017852.1	3934588	3939195	-	4608	protein_coding	WD repeat-containing protein
5049789	30.204	102.122	-1.76321	8.87071e-07	9.34439e-06	MGG_12008	NC_017853.1	3522438	3522641	-	204	protein_coding	hypothetical protein
2676939	185.819	380.851	-1.03988	8.95975e-07	9.42511e-06	MGG_03217	NC_017851.1	2659764	2662026	-	2197	protein_coding	phenylalanyl-tRNA synthetase
2684906	728.13	394.898	0.881494	9.02695e-07	9.48266e-06	MGG_06733	NC_017844.1	2543568	2547024	+	3154	protein_coding	SUMO-activating enzyme subunit uba-2
novel.10952	198.245	86.5944	1.19585	9.28735e-07	9.74273e-06	-	NC_017853.1	799144	800838	-	1612	-	-
5050385	179.087	69.7455	1.3665	9.30616e-07	9.749e-06	MGG_12505	NW_003803360.1	93108	94592	-	1304	protein_coding	alpha-ketoglutarate-dependent taurine dioxygenase
novel.8535	73.9791	174.344	-1.24014	9.46519e-07	9.90195e-06	-	NC_017851.1	3377664	3381276	-	3476	-	-
2680480	55.2583	151.22	-1.454	9.60352e-07	1.00328e-05	MGG_09525	NC_017849.1	3373930	3376831	+	2815	protein_coding	impact family protein
2683922	5269.81	2799.52	0.912863	9.79682e-07	1.02207e-05	MGG_06053	NC_017849.1	2402355	2404316	+	1859	protein_coding	hypothetical protein
novel.11200	50.2673	12.6669	1.97808	1.00066e-06	1.04253e-05	-	NC_017853.1	1609548	1612482	+	2877	-	PF11327:Protein of unknown function (DUF3129)
2681098	897.72	1838.69	-1.03475	1.01982e-06	1.06103e-05	MGG_01979	NC_017844.1	118854	121097	+	1967	protein_coding	T-complex protein 1 subunit beta
novel.6498	749.714	398.019	0.913913	1.0565e-06	1.09769e-05	-	NC_017850.1	5670139	5681656	+	11275	-	PF00172:Fungal Zn(2)-Cys(6) binuclear cluster domain|PF12464:Maltose acetyltransferase|PF00132:Bacterial transferase hexapeptide (six repeats)
2676509	16127.9	8890.69	0.859199	1.08597e-06	1.12485e-05	MGG_03205	NC_017851.1	2699771	2702594	+	2729	protein_coding	polyamine transporter 2
12985410	6429.82	3397.66	0.920436	1.0863e-06	1.12485e-05	MGG_15325	NC_017850.1	4841428	4846314	-	4783	protein_coding	CMGC/RCK/MAK protein kinase
novel.10114	1026.69	585.211	0.810161	1.08709e-06	1.12485e-05	-	NC_017852.1	2597727	2604716	-	6082	-	-
2674902	77.4665	250.778	-1.70151	1.0933e-06	1.12975e-05	MGG_00993	NC_017852.1	888112	890352	-	2154	protein_coding	vacuolar iron transporter Ccc1
12985449	43.3627	7.37887	2.54236	1.10697e-06	1.14232e-05	MGG_15786	NC_017850.1	5250813	5251308	+	174	protein_coding	hypothetical protein
novel.9082	561.202	1395.22	-1.3157	1.12273e-06	1.15596e-05	-	NC_017851.1	5011163	5012562	+	1340	-	-
2682965	102.011	231.709	-1.18509	1.12323e-06	1.15596e-05	MGG_07080	NC_017850.1	6289356	6290879	-	1418	protein_coding	UDP-glucose 4-epimerase Gal10
2679349	255.375	641.981	-1.32971	1.12537e-06	1.15659e-05	MGG_01709	NC_017850.1	4536134	4537827	+	1623	protein_coding	hypothetical protein
novel.5324	2.15265	30.6458	-3.74149	1.15934e-06	1.18989e-05	-	NC_017850.1	2109820	2113139	+	3011	-	PF01061:ABC-2 type transporter|PF00005:ABC transporter
novel.10836	37.332	105.932	-1.49532	1.17018e-06	1.19939e-05	-	NC_017853.1	414773	422141	-	7214	-	PF13520:Amino acid permease
2685117	35.4691	102.832	-1.54854	1.19991e-06	1.22821e-05	MGG_06944	NC_017844.1	3328810	3330147	-	1338	protein_coding	zinc finger protein RTS2
2678673	40.6887	138.126	-1.76097	1.21383e-06	1.24079e-05	MGG_08555	NC_017851.1	640200	643219	-	3020	protein_coding	hypothetical protein
2681012	77.7947	221.617	-1.51351	1.21617e-06	1.2415e-05	MGG_13626	NC_017851.1	5054147	5055798	-	1411	protein_coding	alpha-galactosidase
novel.7385	284.889	134.624	1.08396	1.22383e-06	1.24765e-05	-	NC_017851.1	10524	13780	+	2429	-	-
2675097	1474.42	2566.49	-0.799287	1.26819e-06	1.29114e-05	MGG_00867	NC_017852.1	1324268	1325442	+	1052	protein_coding	hypothetical protein
5049784	2060.32	4179.46	-1.02034	1.27342e-06	1.29473e-05	MGG_12009	NC_017853.1	3516888	3520333	-	3374	protein_coding	hypothetical protein
2678634	31.0004	4.22185	2.90533	1.27925e-06	1.29892e-05	MGG_08354	NC_017850.1	7731535	7732442	-	777	protein_coding	hypothetical protein
novel.6101	332.097	169.018	0.973478	1.2917e-06	1.30965e-05	-	NC_017850.1	4466471	4468921	+	2217	-	PF02115:RHO protein GDP dissociation inhibitor
novel.1622	49.5438	9.77615	2.36434	1.29326e-06	1.30965e-05	-	NC_017844.1	5052942	5053958	-	1017	-	-
novel.7547	212.917	89.6252	1.25113	1.31281e-06	1.32767e-05	-	NC_017851.1	549720	554333	-	4535	-	PF01284:Membrane-associating domain
2682903	758.672	1291.24	-0.766833	1.32054e-06	1.33371e-05	MGG_10699	NC_017853.1	3782292	3784004	+	1637	protein_coding	hypothetical protein
novel.499	48.6934	11.8959	2.03538	1.32899e-06	1.34046e-05	-	NC_017844.1	1608459	1613131	+	4114	-	PF00172:Fungal Zn(2)-Cys(6) binuclear cluster domain|PF04082:Fungal specific transcription factor domain
2678677	86.1846	30.2277	1.51097	1.33676e-06	1.34651e-05	MGG_08551	NC_017851.1	621904	625480	+	3203	protein_coding	hypothetical protein
2679521	13697.9	7585.78	0.852578	1.35239e-06	1.36045e-05	MGG_01575	NC_017850.1	4062798	4064128	+	1174	protein_coding	hypothetical protein
novel.6413	26.4653	79.5229	-1.58574	1.37262e-06	1.37897e-05	-	NC_017850.1	5425986	5429459	-	3402	-	PF03055:Retinal pigment epithelial membrane protein
12984887	291.684	536.748	-0.882404	1.40992e-06	1.41458e-05	MGG_15020	NC_017854.1	1928536	1930200	-	1665	protein_coding	amino acid permease
2679084	491.105	276.007	0.831026	1.41567e-06	1.41847e-05	MGG_01623	NC_017850.1	4230337	4233579	+	3243	protein_coding	hypothetical protein
2674878	21057.8	8688.96	1.27718	1.41988e-06	1.42072e-05	MGG_00408	NC_017852.1	2981782	2983920	+	2010	protein_coding	RCC1 domain-containing protein
novel.9353	407.362	198.023	1.04243	1.42165e-06	1.42072e-05	-	NC_017852.1	333038	334865	-	1604	-	-
5051344	164.614	383.005	-1.21864	1.44106e-06	1.43822e-05	MGG_11387	NC_017850.1	897689	902472	-	4500	protein_coding	DNA repair protein RAD50
12986583	336.002	169.004	0.989568	1.45692e-06	1.45129e-05	MGG_17274	NC_017851.1	5331546	5332809	-	1137	protein_coding	hypothetical protein%2C variant
novel.7827	67.6011	19.4337	1.80342	1.45798e-06	1.45129e-05	-	NC_017851.1	1329187	1330659	-	1473	-	-
2678888	95.9927	235.462	-1.29786	1.46017e-06	1.45157e-05	MGG_08694	NC_017853.1	438943	440658	+	1590	protein_coding	hypothetical protein
2679719	2561.9	4527.46	-0.821318	1.48068e-06	1.47003e-05	MGG_01285	NC_017850.1	2966451	2970143	-	3602	protein_coding	C6 finger domain-containing protein
2675864	1731.8	1026.15	0.755164	1.50922e-06	1.49641e-05	MGG_05618	NC_017844.1	5867418	5871062	-	3451	protein_coding	M protein repeat protein
2677868	9747.06	4983.3	0.967989	1.51613e-06	1.49977e-05	MGG_04764	NC_017850.1	1393505	1395349	-	1758	protein_coding	cystathionine gamma-synthase
novel.4044	33.5596	4.57407	2.85114	1.51748e-06	1.49977e-05	-	NC_017849.1	4840283	4842263	+	1755	-	PF04696:pinin/SDK/memA/ protein conserved region
2679435	168.74	57.2119	1.56838	1.51987e-06	1.49977e-05	MGG_01233	NC_017850.1	2777514	2780191	-	2170	protein_coding	hypothetical protein%2C variant
2684120	213.049	101.106	1.07235	1.5205e-06	1.49977e-05	MGG_05855	NC_017849.1	1727970	1730991	+	2366	protein_coding	hypothetical protein
2681104	5043.73	3107.65	0.698861	1.53384e-06	1.51096e-05	MGG_01985	NC_017844.1	137258	139761	+	2406	protein_coding	Delta(12) fatty acid desaturase
novel.7049	49.6938	132.962	-1.41059	1.55572e-06	1.53053e-05	-	NC_017850.1	7207783	7216916	+	8989	-	-
2680031	2088.12	3921.24	-0.909113	1.56198e-06	1.5347e-05	MGG_09080	NC_017849.1	75334	78490	+	2962	protein_coding	arginyl-tRNA synthetase
2676741	7198.08	4174.56	0.785832	1.57842e-06	1.54885e-05	MGG_03155	NC_017851.1	2863905	2867083	+	2804	protein_coding	hypothetical protein
novel.9437	5719.06	2855.09	1.00244	1.5823e-06	1.55066e-05	-	NC_017852.1	563987	573145	-	6909	-	PF04795:PAPA-1-like conserved region
2682650	58.922	156.793	-1.41434	1.59709e-06	1.56287e-05	MGG_03097	NC_017854.1	320158	321938	-	1781	protein_coding	oxidoreductase
2679854	81.1136	198.054	-1.28884	1.59888e-06	1.56287e-05	MGG_08868	NC_017850.1	1926834	1928197	+	1275	protein_coding	vacuolar protein sorting-associated protein 28
novel.1759	0.73802	33.8552	-5.44299	1.60095e-06	1.56288e-05	-	NC_017844.1	5481118	5481994	-	877	-	-
novel.2291	16.9665	69.3257	-2.02803	1.6066e-06	1.56639e-05	-	NC_017844.1	7176468	7183443	-	6891	-	PF13432:Tetratricopeptide repeat
novel.4628	695.733	403.71	0.785274	1.61551e-06	1.57228e-05	-	NC_017849.1	6583066	6593420	+	9161	-	PF00403:Heavy-metal-associated domain|PF00702:haloacid dehalogenase-like hydrolase|PF00122:E1-E2 ATPase
2674621	138.319	302.145	-1.13304	1.61679e-06	1.57228e-05	MGG_00205	NC_017852.1	3699988	3701817	+	1682	protein_coding	hypothetical protein
2681566	107.678	234.02	-1.12033	1.64055e-06	1.59335e-05	MGG_02469	NC_017844.1	1977588	1978908	-	1161	protein_coding	hypothetical protein
2675547	548.912	281.243	0.961511	1.65855e-06	1.60877e-05	MGG_04980	NC_017849.1	4143663	4144529	+	788	protein_coding	hypothetical protein
2676018	1872.71	1048.94	0.836279	1.67258e-06	1.62031e-05	MGG_05662	NC_017844.1	6026510	6028054	-	1545	protein_coding	shwachman-Bodian-Diamond syndrome protein
5050365	114.742	258.907	-1.16959	1.67487e-06	1.62047e-05	MGG_13441	NC_017849.1	1282426	1284166	+	1536	protein_coding	cytochrome b2
novel.136	159.554	305.805	-0.936837	1.71625e-06	1.65838e-05	-	NC_017844.1	392967	398566	+	5342	-	PF00069:Protein kinase domain
2677355	25330.4	15920.4	0.669962	1.74052e-06	1.6797e-05	MGG_03982	NC_017853.1	2335886	2338366	+	1762	protein_coding	actin
novel.11423	895.764	446.68	1.00556	1.76233e-06	1.69859e-05	-	NC_017853.1	2254035	2261728	-	6902	-	PF00620:RhoGAP domain
novel.3410	84.5871	30.5323	1.47201	1.79013e-06	1.72034e-05	-	NC_017849.1	2882302	2882676	-	375	-	-
2681240	4982.99	2471.65	1.01184	1.79073e-06	1.72034e-05	MGG_02085	NC_017844.1	515208	516679	+	1348	protein_coding	FAD-linked sulfhydryl oxidase ALR
2674391	47.8715	136.355	-1.51187	1.79169e-06	1.72034e-05	MGG_00382	NC_017852.1	3058465	3060281	+	1748	protein_coding	GPN-loop GTPase 3 like protein
12987203	268.653	137.769	0.962681	1.79966e-06	1.72581e-05	MGG_17776	NC_017853.1	3254829	3256061	+	1233	protein_coding	hypothetical protein
2678795	94.1079	321.293	-1.76568	1.80527e-06	1.72901e-05	MGG_08521	NC_017851.1	500861	502147	-	1287	protein_coding	hypothetical protein
novel.5894	419.109	181.805	1.20696	1.84226e-06	1.76221e-05	-	NC_017850.1	3870732	3881413	+	10233	-	PF00762:Ferrochelatase
2681439	109.489	38.0207	1.53293	1.87907e-06	1.79516e-05	MGG_02342	NC_017844.1	1461740	1464389	+	2559	protein_coding	hypothetical protein
5049299	259.061	494.443	-0.931896	1.94739e-06	1.85809e-05	MGG_14681	NC_017852.1	2883304	2885413	+	2000	protein_coding	hypothetical protein
2679586	7622.58	4719.82	0.691652	1.96727e-06	1.87471e-05	MGG_01305	NC_017850.1	3045456	3046866	-	974	protein_coding	hypothetical protein
2679853	336.678	739.285	-1.13512	1.97662e-06	1.88126e-05	MGG_08867	NC_017850.1	1924106	1926752	-	2647	protein_coding	nucleolar complex protein 2
2676371	506.041	258.304	0.9678	1.99608e-06	1.8974e-05	MGG_10855	NC_017849.1	6510067	6511619	-	1470	protein_coding	hypothetical protein
2677558	3.33479	35.6704	-3.47239	2.05164e-06	1.94778e-05	MGG_04305	NC_017853.1	1233571	1234805	+	1143	protein_coding	cell wall glycosyl hydrolase YteR
novel.705	87.074	190.836	-1.13214	2.08692e-06	1.9788e-05	-	NC_017844.1	2195544	2200389	-	4763	-	PF08654:DASH complex subunit Dad2
5049504	734.203	407.98	0.848203	2.10891e-06	1.99716e-05	MGG_11701	NC_017844.1	4595882	4600390	+	4509	protein_coding	hypothetical protein
novel.11983	2.25189	30.6622	-3.71938	2.11602e-06	2.00139e-05	-	NC_017853.1	3924251	3925334	+	1020	-	-
novel.12581	192.629	88.4236	1.12507	2.14189e-06	2.02334e-05	-	NC_017854.1	1555435	1564626	+	9010	-	PF04145:Ctr copper transporter family
2680691	1896.42	1083.71	0.807604	2.16111e-06	2.03896e-05	MGG_09737	NC_017851.1	5347082	5348993	-	1827	protein_coding	hypothetical protein
2676634	387.743	747.812	-0.946915	2.19465e-06	2.06701e-05	MGG_03649	NC_017851.1	1131587	1135750	+	4017	protein_coding	protein phosphatase 1 regulatory subunit SDS22
5048948	23272.7	13806.4	0.753293	2.19629e-06	2.06701e-05	MGG_13014	NC_017849.1	3203002	3209386	-	6236	protein_coding	class V chitin synthase
2675665	242.935	116.7	1.0562	2.2022e-06	2.07001e-05	MGG_04879	NC_017849.1	3810887	3812405	-	1442	protein_coding	hypothetical protein
2677194	3466.91	6370.86	-0.8778	2.21158e-06	2.07626e-05	MGG_03900	NC_017853.1	2653866	2656272	-	2112	protein_coding	aldehyde dehydrogenase
2683047	8441.71	15977.9	-0.920385	2.2237e-06	2.08506e-05	MGG_07033	NC_017850.1	6157185	6160799	+	3529	protein_coding	ATP-dependent RNA helicase DED1
5051626	109.449	233.55	-1.09954	2.26063e-06	2.11708e-05	MGG_13465	NC_017851.1	840420	842485	+	2066	protein_coding	hypothetical protein
novel.76	200.62	85.5458	1.22445	2.27875e-06	2.13141e-05	-	NC_017844.1	220735	345981	+	4250	-	PF00856:SET domain
12984021	35.9538	100.207	-1.49229	2.29389e-06	2.14294e-05	MGG_17356	NC_017852.1	1358888	1359773	-	886	protein_coding	hypothetical protein
novel.6023	151.892	56.9798	1.41672	2.31406e-06	2.15912e-05	-	NC_017850.1	4220017	4224871	+	4372	-	PF11754:Velvet factor
novel.6659	436.8	233.118	0.906206	2.32444e-06	2.16615e-05	-	NC_017850.1	6075243	6080557	-	4961	-	-
novel.4748	149.679	68.3692	1.12744	2.32816e-06	2.16695e-05	-	NC_017850.1	410261	416125	+	5178	-	PF01650:Peptidase C13 family
2684996	242.316	122.697	0.983725	2.33652e-06	2.17208e-05	MGG_06823	NC_017844.1	2899037	2901045	-	1509	protein_coding	hypothetical protein
2683197	3757.86	2263.53	0.731098	2.3758e-06	2.2059e-05	MGG_07301	NC_017850.1	7151089	7152527	+	1239	protein_coding	hypothetical protein
novel.7333	1184.11	708.595	0.74057	2.39345e-06	2.21957e-05	-	NC_017850.1	8110161	8187280	+	8082	-	PF00075:RNase H
2678285	15257.9	7825.37	0.96343	2.48174e-06	2.29595e-05	MGG_08019	NC_017850.1	5435492	5437711	-	2018	protein_coding	F-box domain-containing protein
novel.775	7.92878	41.6323	-2.36629	2.48186e-06	2.29595e-05	-	NC_017844.1	2400463	2404317	+	3498	-	PF12271:Chitin synthase III catalytic subunit
novel.13224	6.16405	38.1626	-2.61574	2.62674e-06	2.42702e-05	-	NW_003803357.1	170719	171828	-	1051	-	-
2677715	25.8581	0.514769	5.56074	2.6397e-06	2.43603e-05	MGG_10961	NC_017849.1	3633847	3638407	-	4338	protein_coding	hypothetical protein
2674390	189.621	354.903	-0.906698	2.66395e-06	2.45542e-05	MGG_01099	NC_017852.1	514499	515906	-	1327	protein_coding	peptidyl-tRNA hydrolase 2
5049199	1027.54	515.508	0.995464	2.68516e-06	2.46908e-05	MGG_14068	NC_017850.1	441356	443579	-	2224	protein_coding	FAD dependent oxidoreductase
novel.11838	368.593	191.306	0.947046	2.68526e-06	2.46908e-05	-	NC_017853.1	3533566	3535481	+	1916	-	-
2684148	6.0034	38.2454	-2.63427	2.71258e-06	2.49118e-05	MGG_05827	NC_017849.1	1627114	1628442	-	1329	protein_coding	glutamyl-tRNA(Gln) amidotransferase subunit A
2676469	5216.45	2871.53	0.861538	2.74368e-06	2.51669e-05	MGG_03196	NC_017851.1	2741104	2745234	+	3674	protein_coding	RCM-1
2675987	9.02072	51.0227	-2.52911	2.77834e-06	2.54541e-05	MGG_05423	NC_017844.1	5173015	5175624	+	2177	protein_coding	hypothetical protein
2676017	3705.85	2317.84	0.676941	2.84885e-06	2.60687e-05	MGG_05661	NC_017844.1	6025168	6026738	+	1036	protein_coding	40S ribosomal protein S18
2682506	19064.6	12141.9	0.650898	2.89732e-06	2.64218e-05	MGG_02953	NC_017854.1	877648	879110	-	1124	protein_coding	60S ribosomal protein L21-B
2677120	5606.98	3521.29	0.671126	2.89737e-06	2.64218e-05	MGG_03947	NC_017853.1	2476492	2479718	+	2918	protein_coding	V-type proton ATPase subunit A
2674912	672.716	335.753	1.00337	2.89788e-06	2.64218e-05	MGG_00863	NC_017852.1	1341398	1344398	+	2841	protein_coding	hypothetical protein
novel.8871	341.23	169.263	1.01326	2.93278e-06	2.6708e-05	-	NC_017851.1	4356485	4358131	+	1647	-	-
2676630	715.778	1218.29	-0.766817	2.97413e-06	2.70521e-05	MGG_03645	NC_017851.1	1147436	1149767	-	2266	protein_coding	adenylosuccinate lyase
5050138	271.451	141.909	0.935917	3.01703e-06	2.74095e-05	MGG_12765	NC_017851.1	2862436	2863855	+	1348	protein_coding	hypothetical protein
2680949	802.02	1465.72	-0.870008	3.04046e-06	2.75894e-05	MGG_09963	NC_017851.1	5136317	5138517	-	2128	protein_coding	hypothetical protein
12984888	88.8779	190.032	-1.09991	3.10282e-06	2.81216e-05	MGG_15021	NC_017854.1	1931099	1932556	-	1458	protein_coding	hypothetical protein
2674355	3669.57	2157.76	0.766101	3.11506e-06	2.81989e-05	MGG_01048	NC_017852.1	681932	683362	+	1431	protein_coding	hexaprenyldihydroxybenzoate methyltransferase
2683192	131.338	281.419	-1.1019	3.14357e-06	2.84231e-05	MGG_07296	NC_017850.1	7138306	7141365	+	2970	protein_coding	membrane transporter
novel.1110	46.2586	120.78	-1.37745	3.149e-06	2.84383e-05	-	NC_017844.1	3460563	3470230	-	8313	-	PF00806:Pumilio-family RNA binding repeat
2679103	292.075	548.572	-0.907987	3.16842e-06	2.85644e-05	MGG_01799	NC_017850.1	4874393	4876270	+	1878	protein_coding	hypothetical protein
2676765	2228.7	4174.7	-0.905605	3.17048e-06	2.85644e-05	MGG_03699	NC_017851.1	985457	987858	+	2020	protein_coding	inosine-5'-monophosphate dehydrogenase IMD4
novel.10098	2711.11	1454.37	0.898072	3.26787e-06	2.9407e-05	-	NC_017852.1	2532685	2538643	-	5333	-	PF00328:Histidine phosphatase superfamily (branch 2)
2675880	156.131	293.888	-0.912011	3.27575e-06	2.9443e-05	MGG_05463	NC_017844.1	5307382	5308938	-	1426	protein_coding	hypothetical protein
2675170	35.5343	96.6963	-1.43945	3.33738e-06	2.99615e-05	MGG_01007	NC_017852.1	845360	846658	+	1299	protein_coding	hypothetical protein
novel.549	69.3826	164.246	-1.23291	3.3676e-06	3.01971e-05	-	NC_017844.1	1751200	1753044	-	1720	-	-
2676613	9327.78	4712.62	0.985137	3.41771e-06	3.06103e-05	MGG_03536	NC_017851.1	1557946	1560491	+	2383	protein_coding	SDS23
novel.9244	644.837	347.315	0.891374	3.43417e-06	3.07215e-05	-	NC_017851.1	5493353	5494617	+	1194	-	-
2679118	173.478	322.985	-0.895557	3.46868e-06	3.09937e-05	MGG_01341	NC_017850.1	3175225	3177348	+	2064	protein_coding	hypothetical protein
2678609	49.1216	11.08	2.14589	3.47735e-06	3.10347e-05	MGG_08348	NC_017850.1	7749242	7749908	+	593	protein_coding	hypothetical protein
novel.685	3.90037	30.0225	-2.94673	3.51532e-06	3.13366e-05	-	NC_017844.1	2140591	2141849	+	1259	-	-
novel.12774	35.2445	7.0633	2.30835	3.5831e-06	3.19035e-05	-	NC_017854.1	2098593	2100222	-	1630	-	-
2677841	144.677	278.429	-0.946903	3.66813e-06	3.26223e-05	MGG_04642	NC_017850.1	1114177	1115868	-	1692	protein_coding	hypothetical protein
novel.1005	766.012	443.357	0.788698	3.67684e-06	3.26615e-05	-	NC_017844.1	3153331	3154928	-	1251	-	-
2677964	16129.1	10026	0.685873	3.70018e-06	3.28282e-05	MGG_04444	NC_017850.1	822014	823767	+	1293	protein_coding	60S ribosomal protein L6-B
novel.755	19.3648	63.6348	-1.70851	3.70424e-06	3.28282e-05	-	NC_017844.1	2336306	2338279	-	1891	-	-
2681671	16.2951	58.9252	-1.83371	3.71306e-06	3.28679e-05	MGG_10060	NC_017851.1	4772730	4774093	+	1208	protein_coding	ABC-type Fe3+ transport system
novel.13198	102.039	41.0975	1.31273	3.77698e-06	3.33948e-05	-	NW_003803357.1	105884	108277	-	2271	-	PF06912:Protein of unknown function (DUF1275)
novel.7233	22.8484	69.6865	-1.6144	3.78298e-06	3.3409e-05	-	NC_017850.1	7811398	7813912	+	2424	-	-
novel.12790	56.9942	199.854	-1.80368	3.80169e-06	3.35352e-05	-	NC_017854.1	2148063	2156026	-	7732	-	PF00780:CNH domain|PF15405:Pleckstrin homology domain|PF00621:RhoGEF domain
2679651	2460.11	1497.75	0.715622	3.81057e-06	3.35746e-05	MGG_01267	NC_017850.1	2901850	2902784	-	829	protein_coding	hypothetical protein
2683810	31.4747	92.4582	-1.55505	3.83991e-06	3.37939e-05	MGG_07883	NC_017849.1	6148028	6148978	+	901	protein_coding	sorbose reductase sou1
2684103	87.7871	221.265	-1.32691	3.92715e-06	3.45137e-05	MGG_13286	NC_017849.1	1797382	1799005	-	1536	protein_coding	hypothetical protein
2675642	171.282	423.724	-1.3076	3.93079e-06	3.45137e-05	MGG_04993	NC_017849.1	4201012	4203356	-	2111	protein_coding	ATP-dependent RNA helicase DBP9
2677646	3135.69	1923	0.705423	3.97772e-06	3.48854e-05	MGG_04136	NC_017853.1	1832853	1833886	-	880	protein_coding	hypothetical protein
2677074	171.921	332.818	-0.956248	3.98409e-06	3.4901e-05	MGG_10926	NW_003803359.1	20149	21230	+	1082	protein_coding	hypothetical protein
2684030	159.647	49.5323	1.69952	4.00585e-06	3.50512e-05	MGG_05945	NC_017849.1	2061702	2063136	-	1362	protein_coding	hypothetical protein
2680543	297.446	554.258	-0.898832	4.02139e-06	3.51467e-05	MGG_09506	NC_017849.1	3448275	3451473	+	3008	protein_coding	hypothetical protein
2683497	168.207	388.647	-1.21159	4.06924e-06	3.5524e-05	MGG_07577	NC_017849.1	1090815	1092787	-	1821	protein_coding	hypothetical protein
2681534	5775.75	2807.43	1.04099	4.1281e-06	3.59965e-05	MGG_02437	NC_017844.1	1846135	1848566	+	2362	protein_coding	palmitoyltransferase PFA3
2675968	478.396	265.089	0.853111	4.14736e-06	3.61229e-05	MGG_05680	NC_017844.1	6097665	6099018	-	1255	protein_coding	hypothetical protein
2679608	2305.63	1449.42	0.66963	4.16466e-06	3.62321e-05	MGG_01666	NC_017850.1	4388064	4391113	-	2935	protein_coding	CCR4-NOT transcription complex subunit 7
2677357	1089.73	615.554	0.822378	4.20422e-06	3.65344e-05	MGG_03984	NC_017853.1	2331478	2333122	+	1454	protein_coding	54S ribosomal protein L7
2683240	86.4053	30.5481	1.49315	4.32352e-06	3.75281e-05	MGG_07118	NC_017850.1	6427133	6430598	+	2563	protein_coding	sporulation-specific protein 5
2683088	7991.12	4272.99	0.903249	4.3677e-06	3.78684e-05	MGG_07369	NC_017850.1	7409334	7411446	-	1236	protein_coding	hypothetical protein
novel.2997	83.3268	27.3165	1.61259	4.39233e-06	3.80245e-05	-	NC_017849.1	1569638	1570113	-	476	-	-
novel.9431	285.43	518.991	-0.863408	4.39573e-06	3.80245e-05	-	NC_017852.1	555844	557628	-	1590	-	-
5048921	1505.36	2522.18	-0.743944	4.4281e-06	3.8261e-05	MGG_12986	NC_017849.1	3612139	3614717	-	2344	protein_coding	hypothetical protein
2675444	128.798	314.091	-1.29044	4.4661e-06	3.85455e-05	MGG_05322	NC_017849.1	5404827	5407338	+	2418	protein_coding	zinc finger protein 467
novel.12793	251.448	130.111	0.952077	4.5065e-06	3.885e-05	-	NC_017854.1	2168757	2174763	+	5452	-	PF00561:alpha/beta hydrolase fold
2678269	2027.81	1269.93	0.674909	4.51621e-06	3.8861e-05	MGG_08065	NC_017850.1	5574449	5576972	-	2379	protein_coding	WD domain-containing protein
2678490	0	16.7702	-6.28106	4.51801e-06	3.8861e-05	MGG_08389	NC_017850.1	7605999	7607396	+	1297	protein_coding	hypothetical protein
2681665	542.024	299.93	0.852006	4.53508e-06	3.89637e-05	MGG_10054	NC_017851.1	4786797	4789421	-	2554	protein_coding	hypothetical protein
novel.10217	815.071	490.045	0.734489	4.56355e-06	3.9158e-05	-	NC_017852.1	2910774	2913375	-	1955	-	-
12984936	142.435	58.2477	1.29307	4.568e-06	3.9158e-05	MGG_17458	NC_017852.1	2908880	2909365	+	486	protein_coding	hypothetical protein
novel.7825	78.0636	168.045	-1.10622	4.58058e-06	3.92216e-05	-	NC_017851.1	1323987	1328920	-	4760	-	-
2677480	172.608	408.896	-1.24582	4.60479e-06	3.93844e-05	MGG_03893	NC_017853.1	2676122	2678866	+	2745	protein_coding	pre-mRNA-splicing factor ATP-dependent RNA helicase prp43
2676511	948.089	529.385	0.842015	4.62404e-06	3.95046e-05	MGG_03635	NC_017851.1	1178826	1179938	+	1011	protein_coding	hypothetical protein
2681814	3026.06	1525.82	0.988314	4.64177e-06	3.96115e-05	MGG_10187	NC_017850.1	1689939	1693298	+	3272	protein_coding	hypothetical protein
2682413	189.701	374.13	-0.978098	4.69731e-06	4.00404e-05	MGG_02860	NC_017854.1	1248969	1249922	-	954	protein_coding	hypothetical protein
2678115	183.265	342.141	-0.896498	4.8757e-06	4.15145e-05	MGG_04588	NC_017850.1	1043529	1046392	+	2791	protein_coding	Sir2 family histone deacetylase Hst4
2679820	11113.4	6906.05	0.686351	4.90211e-06	4.16926e-05	MGG_08834	NC_017850.1	1810847	1812199	+	941	protein_coding	ribosomal protein L28e
2675931	70.5688	22.3123	1.66534	4.90793e-06	4.16954e-05	MGG_05589	NC_017844.1	5748736	5755754	-	6759	protein_coding	lovastatin nonaketide synthase
novel.9687	80.2752	26.8894	1.56629	4.97393e-06	4.2209e-05	-	NC_017852.1	1317080	1320588	-	3437	-	-
5050833	494.024	937.105	-0.924252	5.01288e-06	4.2492e-05	MGG_11667	NC_017852.1	4141842	4142602	-	672	protein_coding	hypothetical protein
2675104	15957.5	8314.56	0.940608	5.04488e-06	4.26722e-05	MGG_00595	NC_017852.1	2357607	2360493	-	2653	protein_coding	hypothetical protein
novel.7000	128.22	39.5936	1.70552	5.04538e-06	4.26722e-05	-	NC_017850.1	7080418	7086722	-	5989	-	PF01151:GNS1/SUR4 family
2674686	79.7341	178.842	-1.16738	5.08303e-06	4.29428e-05	MGG_00677	NC_017852.1	2038981	2040383	-	1322	protein_coding	endoglucanase-1
2680549	1052.08	631.784	0.734852	5.1407e-06	4.33818e-05	MGG_09574	NC_017849.1	3224598	3225931	+	1242	protein_coding	hypothetical protein
2676412	1845.11	1150.91	0.681004	5.20116e-06	4.38433e-05	MGG_03139	NC_017851.1	2929201	2931857	+	2525	protein_coding	autophagy-like protein 18
novel.1664	90.1398	34.8479	1.37151	5.22765e-06	4.40177e-05	-	NC_017844.1	5187600	5189007	-	1408	-	-
novel.360	48.1629	120.82	-1.3238	5.46237e-06	4.59432e-05	-	NC_017844.1	1151431	1156142	-	4034	-	PF13561:Enoyl-(Acyl carrier protein) reductase
2681340	401.678	790.751	-0.978152	5.54129e-06	4.65554e-05	MGG_02243	NC_017844.1	1115382	1118215	-	2695	protein_coding	amidohydrolase
5050813	868.365	1594.59	-0.87664	5.64391e-06	4.73652e-05	MGG_11649	NC_017852.1	3848976	3853189	+	3780	protein_coding	PX domain-containing protein
5050489	64.3407	19.7846	1.71924	5.66952e-06	4.75276e-05	MGG_12612	NC_017854.1	1867899	1870200	-	1926	protein_coding	drug resistance transporter
2677510	1837.56	1140.01	0.688211	5.68621e-06	4.76149e-05	MGG_04081	NC_017853.1	2025818	2026797	+	888	protein_coding	ubiquitin-conjugating enzyme E2-18 kDa
novel.12111	19.8964	67.3871	-1.76689	5.80111e-06	4.85236e-05	-	NC_017854.1	199632	209575	+	9831	-	-
novel.7195	511.532	219.786	1.22106	5.87178e-06	4.90607e-05	-	NC_017850.1	7687391	7690521	+	3069	-	-
novel.10596	1637.47	905.196	0.855712	5.90949e-06	4.93215e-05	-	NC_017852.1	4035867	4039309	-	3295	-	-
novel.8423	6.14048	36.9659	-2.57986	5.95952e-06	4.96845e-05	-	NC_017851.1	3046230	3049620	-	3322	-	-
novel.3258	56.1835	14.634	1.9401	5.96745e-06	4.9696e-05	-	NC_017849.1	2404397	2406562	-	2113	-	PF00107:Zinc-binding dehydrogenase
2674685	21.4769	70.8082	-1.72043	5.9899e-06	4.98283e-05	MGG_00319	NC_017852.1	3286188	3288284	+	2041	protein_coding	endoglucanase VIII
novel.3856	90.443	33.5421	1.4388	6.06446e-06	5.03934e-05	-	NC_017849.1	4229411	4230858	+	1448	-	-
2682829	9179.09	5665.2	0.69629	6.11335e-06	5.07441e-05	MGG_02630	NC_017854.1	2128291	2132164	-	3730	protein_coding	pH-response regulator protein palI/RIM9
novel.11396	125.622	35.5384	1.81328	6.15127e-06	5.10032e-05	-	NC_017853.1	2168916	2170784	-	1619	-	PF02826:D-isomer specific 2-hydroxyacid dehydrogenase, NAD binding domain
novel.4993	630.783	375.016	0.749899	6.15985e-06	5.10186e-05	-	NC_017850.1	1089580	1090161	+	502	-	-
novel.13292	424.421	219.69	0.947714	6.19569e-06	5.12595e-05	-	NW_003803360.1	149503	151994	-	2410	-	PF00075:RNase H
2678834	606.758	1085.74	-0.839108	6.26627e-06	5.1787e-05	MGG_08440	NC_017851.1	217232	219736	+	2505	protein_coding	trichothecene 3-O-acetyltransferase
2678152	1301.92	801.076	0.700807	6.28431e-06	5.18797e-05	MGG_04454	NC_017850.1	846023	847309	-	1161	protein_coding	transporter GOS1
2680257	132.602	280.484	-1.08088	6.43292e-06	5.30489e-05	MGG_09218	NC_017844.1	3807611	3809006	-	1320	protein_coding	oxidoreductase
5049372	209.402	433.311	-1.04884	6.58352e-06	5.42319e-05	MGG_13875	NC_017849.1	5962500	5963930	+	1431	protein_coding	hypothetical protein
novel.7481	17.5439	61.0596	-1.77859	6.63319e-06	5.45819e-05	-	NC_017851.1	352813	356128	+	3316	-	PF07479:NAD-dependent glycerol-3-phosphate dehydrogenase C-terminus
2681851	1501.99	741.206	1.01911	6.70473e-06	5.51109e-05	MGG_10252	NW_003803357.1	108609	110524	+	1916	protein_coding	hypothetical protein
2676623	187.275	348.69	-0.896684	6.76161e-06	5.55183e-05	MGG_03546	NC_017851.1	1510782	1514274	-	2464	protein_coding	hypothetical protein
2680177	1303.57	691.701	0.914229	6.87672e-06	5.63306e-05	MGG_09237	NC_017844.1	3873309	3874677	+	1369	protein_coding	hypothetical protein
novel.1795	297.34	155.564	0.931517	6.88251e-06	5.63306e-05	-	NC_017844.1	5569860	5571287	-	1428	-	-
novel.3099	104.505	44.2383	1.24112	6.8828e-06	5.63306e-05	-	NC_017849.1	1932788	1934713	+	1926	-	-
novel.8208	186.2	88.237	1.07806	6.89417e-06	5.6363e-05	-	NC_017851.1	2416650	2418624	-	1909	-	-
2683246	368.953	778.588	-1.07738	6.92137e-06	5.65245e-05	MGG_07124	NC_017850.1	6465685	6467162	+	1317	protein_coding	replication protein A 32 kDa subunit
2684251	118.383	249.615	-1.07909	7.14723e-06	5.83063e-05	MGG_06147	NC_017849.1	2736939	2739957	+	3019	protein_coding	hypothetical protein
2675449	2695.58	1498.88	0.846976	7.19092e-06	5.85998e-05	MGG_05317	NC_017849.1	5387140	5388585	+	1272	protein_coding	S-formylglutathione hydrolase
2684998	24.5191	75.4076	-1.61217	7.22314e-06	5.87993e-05	MGG_06825	NC_017844.1	2903787	2904932	+	1146	protein_coding	hypothetical protein
5051522	389.088	207.866	0.903379	7.33831e-06	5.96729e-05	MGG_13121	NC_017844.1	5721496	5724233	+	2184	protein_coding	hypothetical protein
novel.1411	448.036	244.394	0.874106	7.34772e-06	5.96855e-05	-	NC_017844.1	4419604	4430553	+	9722	-	PF00005:ABC transporter|PF12698:ABC-2 family transporter protein
novel.940	3649.93	2328.3	0.648462	7.46852e-06	6.06019e-05	-	NC_017844.1	2935728	2936678	-	789	-	-
2680237	1620.76	2670.82	-0.720462	7.48319e-06	6.06562e-05	MGG_09235	NC_017844.1	3865663	3868382	-	2633	protein_coding	DnaJ domain-containing protein
2674534	87.5885	194.499	-1.15607	7.49834e-06	6.07142e-05	MGG_00890	NC_017852.1	1226775	1229953	+	3104	protein_coding	hypothetical protein
2678524	219.758	408.912	-0.898535	7.82062e-06	6.32562e-05	MGG_08374	NC_017850.1	7663473	7665055	+	1583	protein_coding	hypothetical protein
novel.2542	231.075	105.943	1.13009	7.85726e-06	6.34276e-05	-	NC_017849.1	58744	72791	-	4324	-	PF08030:Ferric reductase NAD binding domain|PF08022:FAD-binding domain|PF01794:Ferric reductase like transmembrane component
novel.2483	241.143	428.605	-0.828458	7.85851e-06	6.34276e-05	-	NC_017844.1	7779146	7782600	+	3448	-	-
5051520	361.997	203.114	0.831581	7.91969e-06	6.38535e-05	MGG_13119	NC_017844.1	5676286	5679499	-	3214	protein_coding	hypothetical protein
novel.3927	931.089	1489.03	-0.677186	7.94155e-06	6.39619e-05	-	NC_017849.1	4472862	4492462	-	5099	-	PF03006:Haemolysin-III related
2684894	23337.4	14580.5	0.678598	7.98981e-06	6.42824e-05	MGG_06721	NC_017844.1	2508338	2509584	+	961	protein_coding	60S ribosomal protein L28
novel.6644	390.057	205.759	0.923351	8.04986e-06	6.46304e-05	-	NC_017850.1	6040317	6042845	+	2529	-	-
novel.4811	351.652	184.101	0.934457	8.05008e-06	6.46304e-05	-	NC_017850.1	588600	595877	-	7187	-	PF01532:Glycosyl hydrolase family 47
2684307	6600.73	4121.25	0.679511	8.06278e-06	6.4664e-05	MGG_06183	NC_017849.1	2854281	2856596	-	1883	protein_coding	hypothetical protein
2684212	173.528	394.207	-1.18512	8.11285e-06	6.4997e-05	MGG_06097	NC_017849.1	2562841	2564432	-	1347	protein_coding	mitochondrial import receptor subunit tom-20
2682041	456.298	862.59	-0.919638	8.25891e-06	6.60974e-05	MGG_10429	NC_017853.1	1042062	1044046	+	1893	protein_coding	hypothetical protein
2684738	2285.83	1299.74	0.814994	8.28259e-06	6.61866e-05	MGG_06583	NC_017851.1	3199603	3201550	-	1841	protein_coding	hypothetical protein
12986580	48.5497	13.8259	1.81723	8.28749e-06	6.61866e-05	MGG_17273	NC_017851.1	5302909	5303749	+	475	protein_coding	hypothetical protein
2676254	523.475	940.898	-0.845657	8.42506e-06	6.72146e-05	MGG_10736	NC_017850.1	101682	103101	-	1420	protein_coding	hypothetical protein
2679727	452.832	252.19	0.84529	8.63233e-06	6.8796e-05	MGG_01354	NC_017850.1	3223908	3227870	-	3728	protein_coding	hypothetical protein
2678068	9965.77	6208.95	0.682692	8.65666e-06	6.89175e-05	MGG_04745	NC_017850.1	1359915	1361726	-	1408	protein_coding	ARP2/3 complex 34 kDa subunit
2682895	1073.43	617.267	0.798097	8.68374e-06	6.90608e-05	MGG_10720	NC_017853.1	3724747	3725981	-	1103	protein_coding	guanyl-specific ribonuclease F1
novel.4110	104.622	209.687	-1.00094	8.69757e-06	6.90984e-05	-	NC_017849.1	5046777	5059618	-	12771	-	PF00628:PHD-finger
2679997	2.37471	28.5019	-3.59134	8.88181e-06	7.04884e-05	MGG_09049	NC_017854.1	2562692	2563377	+	686	protein_coding	hypothetical protein
novel.2190	202.25	100.678	1.01192	9.06817e-06	7.18923e-05	-	NC_017844.1	6864530	6866769	+	2162	-	-
2677407	312.576	163.904	0.93357	9.18238e-06	7.27218e-05	MGG_03765	NC_017853.1	3134204	3136753	+	2424	protein_coding	7-dehydrocholesterol reductase
5051576	2932.09	1600.41	0.873858	9.23694e-06	7.30777e-05	MGG_13176	NC_017844.1	6410602	6416867	+	5891	protein_coding	hypothetical protein
2684389	1061.07	1743.42	-0.716277	9.30991e-06	7.35783e-05	MGG_06234	NC_017851.1	4455860	4456854	+	995	protein_coding	hypothetical protein
novel.3585	302.435	164.001	0.881865	9.41451e-06	7.42726e-05	-	NC_017849.1	3482753	3486564	+	3696	-	-
novel.970	272.914	118.262	1.2046	9.41732e-06	7.42726e-05	-	NC_017844.1	3030058	3032575	+	2351	-	-
2682881	20038.2	12866.3	0.63914	9.55944e-06	7.53153e-05	MGG_10680	NC_017851.1	74745	76237	+	1156	protein_coding	40S ribosomal protein S24
2685075	5987.25	3306.87	0.856462	9.62882e-06	7.57415e-05	MGG_06902	NC_017844.1	3193516	3196887	-	3372	protein_coding	hypothetical protein
2675901	5076.79	3081.63	0.720025	9.63616e-06	7.57415e-05	MGG_05715	NC_017844.1	6221503	6225524	-	4022	protein_coding	verprolin
2675085	408.661	846.578	-1.05167	9.64346e-06	7.57415e-05	MGG_01000	NC_017852.1	869425	872576	-	3058	protein_coding	small nucleolar ribonucleoprotein complex subunit Utp14
2674278	201.186	404.144	-1.0047	9.70903e-06	7.61778e-05	MGG_00812	NC_017852.1	1527679	1528812	-	1134	protein_coding	hypothetical protein
2676510	1033.65	1778.61	-0.782741	9.77653e-06	7.66282e-05	MGG_03634	NC_017851.1	1182867	1185600	+	2734	protein_coding	hypothetical protein
5050638	161.984	307.748	-0.924378	9.85773e-06	7.7185e-05	MGG_14647	NC_017852.1	1117714	1119576	-	1863	protein_coding	metalloreductase Fre8
novel.12132	148.346	67.951	1.12503	9.95368e-06	7.7856e-05	-	NC_017854.1	258946	260292	-	1347	-	-
2677376	2631.25	1635.6	0.685712	1.00423e-05	7.84686e-05	MGG_04324	NC_017853.1	1179223	1182571	+	3284	protein_coding	hypothetical protein
2675173	28.9889	79.0887	-1.45311	1.04491e-05	8.15635e-05	MGG_01158	NC_017852.1	302037	307826	-	5790	protein_coding	DNA-directed RNA polymerase I subunit RPA1
novel.7489	16.1004	54.5652	-1.76529	1.04659e-05	8.16103e-05	-	NC_017851.1	365147	371378	+	3613	-	-
2676161	424.689	791.013	-0.897453	1.05462e-05	8.21525e-05	MGG_05369	NC_017844.1	4979558	4981273	+	1716	protein_coding	hypothetical protein
2683777	541.087	275.886	0.970064	1.06058e-05	8.25319e-05	MGG_07850	NC_017849.1	6020555	6021618	-	941	protein_coding	hypothetical protein
novel.2998	221.137	83.5134	1.41066	1.07387e-05	8.34803e-05	-	NC_017849.1	1570299	1571037	+	739	-	-
5050856	2306.51	1031.02	1.16239	1.09233e-05	8.48287e-05	MGG_11697	NC_017852.1	4426467	4428237	-	1771	protein_coding	carbamoylphosphate synthase large subunit
2677416	1699.43	2701.39	-0.668382	1.11194e-05	8.62635e-05	MGG_03754	NC_017853.1	3170200	3172772	+	2455	protein_coding	hypothetical protein
2674484	207.896	451.883	-1.12274	1.11451e-05	8.63746e-05	MGG_00560	NC_017852.1	2483430	2486162	-	2595	protein_coding	ATP-dependent RNA helicase MAK5
2678495	1428.26	810.856	0.816625	1.12364e-05	8.69932e-05	MGG_12468	NC_017850.1	7875878	7878494	-	2260	protein_coding	hypothetical protein
novel.9396	219.404	115.027	0.933012	1.15065e-05	8.89936e-05	-	NC_017852.1	477580	481967	-	3837	-	PF00107:Zinc-binding dehydrogenase
12985350	125.571	262.576	-1.06252	1.16329e-05	8.98799e-05	MGG_16319	NC_017844.1	4740307	4743272	+	2870	protein_coding	hypothetical protein
novel.2128	561.551	272.694	1.04491	1.17815e-05	9.0874e-05	-	NC_017844.1	6673316	6678724	+	5247	-	PF00665:Integrase core domain
2678283	6718.24	3494.65	0.942731	1.17855e-05	9.0874e-05	MGG_08017	NC_017850.1	5429462	5432919	-	3363	protein_coding	hypothetical protein
novel.9046	89.0399	35.6787	1.3202	1.19266e-05	9.18684e-05	-	NC_017851.1	4870867	4873709	+	2843	-	PF14529:Endonuclease-reverse transcriptase|PF00078:Reverse transcriptase (RNA-dependent DNA polymerase)
novel.12664	1453.19	840.722	0.789599	1.21167e-05	9.32385e-05	-	NC_017854.1	1787115	1788509	+	1330	-	PF07080:Protein of unknown function (DUF1348)
12986620	69.4062	25.227	1.45162	1.21516e-05	9.34123e-05	MGG_17293	NC_017852.1	50073	50949	+	659	protein_coding	hypothetical protein
novel.1960	190.681	92.6632	1.03834	1.22422e-05	9.40139e-05	-	NC_017844.1	6100557	6106817	-	5695	-	PF01399:PCI domain|PF10602:26S proteasome subunit RPN7
2684242	790.607	460.983	0.778501	1.24161e-05	9.52527e-05	MGG_13223	NC_017849.1	2458782	2462810	-	4029	protein_coding	hypothetical protein
novel.7128	48.3786	12.962	1.8865	1.24447e-05	9.53757e-05	-	NC_017850.1	7459440	7490754	-	1169	-	PF00078:Reverse transcriptase (RNA-dependent DNA polymerase)
novel.12358	36.706	108.39	-1.56937	1.27586e-05	9.76831e-05	-	NC_017854.1	915311	917468	-	1881	-	-
2675637	892.349	1516.46	-0.765416	1.27842e-05	9.77547e-05	MGG_05168	NC_017849.1	4821390	4823229	+	1840	protein_coding	anthranilate phosphoribosyltransferase
novel.5518	1153.8	614.002	0.910533	1.27937e-05	9.77547e-05	-	NC_017850.1	2742913	2754449	+	11315	-	PF15406:Pleckstrin homology domain
2677358	1160	721.788	0.684355	1.29323e-05	9.87146e-05	MGG_03985	NC_017853.1	2327366	2331311	-	3885	protein_coding	exocyst complex component sec8
2683310	38.9111	94.8227	-1.29143	1.29924e-05	9.90738e-05	MGG_07390	NC_017849.1	418517	419771	-	1255	protein_coding	coagulation factor 5/8 type domain-containing protein
2678533	1234.8	761.884	0.696821	1.3342e-05	0.000101638	MGG_08340	NC_017850.1	7775321	7778321	+	3001	protein_coding	hypothetical protein
novel.6068	93.6404	37.6412	1.30919	1.34021e-05	0.000101993	-	NC_017850.1	4384602	4388096	+	3267	-	PF10607:CTLH/CRA C-terminal to LisH motif domain
2683466	74.4322	160.555	-1.11502	1.35395e-05	0.000102935	MGG_07546	NC_017849.1	979230	981439	-	2210	protein_coding	alpha-glucosides permease MPH2/3
2681798	1875.11	1146.72	0.709166	1.35636e-05	0.000103015	MGG_10171	NW_003803334.1	1	1206	+	1206	protein_coding	hypothetical protein
2680058	62.3967	20.336	1.62675	1.38237e-05	0.000104886	MGG_09138	NW_003803360.1	61209	62357	+	1149	protein_coding	glutathione S-transferase II
2684831	21869.4	13853.7	0.658621	1.38534e-05	0.000105007	MGG_06658	NC_017844.1	2307569	2308991	+	1111	protein_coding	40S ribosomal protein S5
2683799	381.889	777.333	-1.02821	1.40097e-05	0.000106085	MGG_07872	NC_017849.1	6112647	6113182	-	477	protein_coding	hypothetical protein
2677755	200.942	481.058	-1.26186	1.41825e-05	0.000107287	MGG_04802	NC_017850.1	1451920	1453969	-	1982	protein_coding	periodic tryptophan protein 1
novel.7537	35.7972	6.36065	2.52219	1.43176e-05	0.000108201	-	NC_017851.1	519021	520103	.	1083	-	-
novel.7526	292.828	127.752	1.19639	1.43425e-05	0.000108281	-	NC_017851.1	492563	494280	+	1718	-	PF14529:Endonuclease-reverse transcriptase
2674530	8482.94	5509.04	0.622706	1.44315e-05	0.000108846	MGG_00179	NC_017852.1	3833966	3838209	-	4171	protein_coding	hypothetical protein
12985586	23.3266	3.05375	2.94638	1.46753e-05	0.000110575	MGG_15838	NC_017850.1	6100680	6102023	-	1001	protein_coding	hypothetical protein
novel.6810	225.717	115.92	0.961966	1.50104e-05	0.000112987	-	NC_017850.1	6517285	6520775	-	3416	-	-
2681403	57.1562	132.847	-1.20927	1.5074e-05	0.000113353	MGG_02306	NC_017844.1	1316740	1317973	+	1234	protein_coding	abhydrolase
novel.8323	249.565	130.063	0.937751	1.54032e-05	0.000115667	-	NC_017851.1	2773100	2775854	-	2622	-	PF10431:C-terminal, D2-small domain, of ClpB protein|PF07724:AAA domain (Cdc48 subfamily)
novel.2550	18.9911	1.63669	3.5356	1.54189e-05	0.000115667	-	NC_017849.1	82902	85601	+	2614	-	PF00067:Cytochrome P450
2684228	71.2468	21.0898	1.73795	1.54273e-05	0.000115667	MGG_06081	NC_017849.1	2512633	2516656	+	3951	protein_coding	hypothetical protein%2C variant
novel.12585	281.06	139.064	1.01719	1.59405e-05	0.000119397	-	NC_017854.1	1564636	1566814	+	2179	-	-
2680814	11.8121	46.0349	-1.9728	1.60007e-05	0.00011973	MGG_09857	NC_017853.1	3869142	3870655	+	1423	protein_coding	sorbitol dehydrogenase
2681670	1092.72	1823.32	-0.738275	1.60996e-05	0.000120281	MGG_10059	NC_017851.1	4774882	4776799	-	1918	protein_coding	gelsolin repeat-containing protein
novel.419	3.33479	28.2008	-3.13578	1.6106e-05	0.000120281	-	NC_017844.1	1326449	1327719	+	959	-	-
novel.530	3.43925	26.7216	-2.94119	1.61387e-05	0.000120406	-	NC_017844.1	1708153	1712325	-	4090	-	-
12986083	1465.86	914.211	0.680523	1.61665e-05	0.000120495	MGG_14902	NC_017853.1	1512594	1514571	-	1978	protein_coding	hypothetical protein
2676589	113.379	227.659	-1.00135	1.6802e-05	0.000125109	MGG_03258	NC_017851.1	2506208	2507492	-	1107	protein_coding	molybdopterin biosynthesis protein moeA
5051118	482.63	271.146	0.832083	1.69973e-05	0.000126439	MGG_11142	NC_017850.1	4782205	4783536	-	1240	protein_coding	hypothetical protein
novel.8309	288.504	136.353	1.07843	1.71797e-05	0.000127671	-	NC_017851.1	2731303	2740832	+	8501	-	-
novel.2080	461.105	246.644	0.90339	1.73669e-05	0.000128936	-	NC_017844.1	6492639	6496363	-	3669	-	PF01433:Peptidase family M1 domain|PF11838:ERAP1-like C-terminal domain
novel.4329	168.147	301.432	-0.840043	1.75084e-05	0.000129859	-	NC_017849.1	5666123	5674399	-	8277	-	PF00245:Alkaline phosphatase
2678389	4808.79	2861.81	0.74843	1.76704e-05	0.000130933	MGG_08152	NC_017850.1	5869162	5870871	+	1710	protein_coding	hypothetical protein
novel.3003	18.6216	0.560959	5.07976	1.76982e-05	0.000131012	-	NC_017849.1	1605680	1606722	-	1043	-	-
novel.11675	72.9186	27.0062	1.4385	1.77915e-05	0.000131574	-	NC_017853.1	2997044	3005700	-	8657	-	PF00078:Reverse transcriptase (RNA-dependent DNA polymerase)
2679000	147.392	62.1857	1.24867	1.80772e-05	0.000133471	MGG_08778	NC_017853.1	143704	145125	-	1336	protein_coding	aromatic ring-opening dioxygenase
2680559	313.091	572.154	-0.870933	1.80831e-05	0.000133471	MGG_09488	NC_017849.1	3510126	3512148	+	1934	protein_coding	hypothetical protein
2677825	1962.8	3281.6	-0.741451	1.82179e-05	0.000134335	MGG_04529	NC_017850.1	935298	936814	-	1420	protein_coding	proteasome component PUP1
12985591	135.836	63.6601	1.09198	1.82601e-05	0.000134515	MGG_15841	NC_017850.1	6174252	6174915	+	342	protein_coding	hypothetical protein
2676179	843.825	527.25	0.678613	1.86576e-05	0.00013731	MGG_05758	NC_017844.1	6419524	6420678	-	913	protein_coding	defender against cell death 1 protein
2678626	230.624	110.178	1.06458	1.86971e-05	0.000137468	MGG_08236	NC_017850.1	8164957	8172952	-	7851	protein_coding	polyketide synthase
2678184	241.878	471.615	-0.964565	1.88117e-05	0.000138177	MGG_04686	NC_017844.1	6953078	6955722	+	2567	protein_coding	GTP-binding protein LepA
2678025	4671.33	2311.13	1.01551	1.89342e-05	0.000138942	MGG_04364	NC_017850.1	630418	632544	+	2127	protein_coding	hypothetical protein
2684593	2668.51	1683.09	0.665036	1.92887e-05	0.000141407	MGG_12836	NC_017851.1	3737509	3740795	-	3012	protein_coding	general alpha-glucoside permease
2675641	714.963	1803.73	-1.3348	1.95594e-05	0.000143253	MGG_04994	NC_017849.1	4208130	4211722	+	3370	protein_coding	plasma membrane H+-ATPase
2679490	333.715	570.816	-0.773339	1.97889e-05	0.000144795	MGG_01258	NC_017850.1	2875424	2878698	-	3210	protein_coding	cyclin-K
2681545	292.668	557.617	-0.929568	1.99619e-05	0.00014592	MGG_02448	NC_017844.1	1912550	1913852	-	1239	protein_coding	hypothetical protein
2679784	563.622	1101.98	-0.96792	2.02072e-05	0.000147571	MGG_01183	NC_017850.1	2538336	2540838	+	2503	protein_coding	pescadillo
novel.1056	503.348	900.931	-0.839747	2.054e-05	0.000149857	-	NC_017844.1	3315248	3318192	-	2683	-	PF03031:NLI interacting factor-like phosphatase
2676937	591.658	1050.44	-0.827984	2.06131e-05	0.000150146	MGG_03215	NC_017851.1	2663967	2665813	-	1749	protein_coding	DNA-directed RNA polymerase II subunit RPB3
12986643	441.592	255.97	0.785719	2.06192e-05	0.000150146	MGG_17324	NC_017852.1	715989	717376	-	1388	protein_coding	hypothetical protein
novel.8195	36.1654	101.736	-1.48734	2.08159e-05	0.000151434	-	NC_017851.1	2375413	2380717	+	5150	-	PF00501:AMP-binding enzyme|PF07993:Male sterility protein|PF00550:Phosphopantetheine attachment site
2681530	385.464	225.337	0.773061	2.09648e-05	0.000152371	MGG_02433	NC_017844.1	1841516	1842471	+	782	protein_coding	hypothetical protein
novel.10590	3614.43	2095.68	0.786277	2.10669e-05	0.000152967	-	NC_017852.1	4012591	4034455	+	21552	-	PF07690:Major Facilitator Superfamily
novel.10658	140.259	266.353	-0.926443	2.1255e-05	0.000154185	-	NC_017852.1	4224842	4237743	+	12902	-	-
2684653	2157.64	1306.67	0.723812	2.14752e-05	0.000155634	MGG_06498	NC_017851.1	3514884	3516537	-	1382	protein_coding	5'-methylthioadenosine phosphorylase
novel.10949	1.57528	26.4271	-4.08641	2.17132e-05	0.000157209	-	NC_017853.1	791055	791976	+	820	-	-
5050972	636.555	363.706	0.806585	2.22448e-05	0.000160904	MGG_14764	NC_017850.1	2072212	2082154	-	9432	protein_coding	hypothetical protein
novel.8292	268.294	133.606	1.00431	2.22969e-05	0.000161127	-	NC_017851.1	2686771	2692701	-	5674	-	PF03198:Glucanosyltransferase
novel.6129	121.349	228.906	-0.916712	2.23457e-05	0.000161326	-	NC_017850.1	4544005	4547750	+	3301	-	PF00248:Aldo/keto reductase family
5051137	971.985	1945.4	-1.00115	2.25717e-05	0.000162804	MGG_11165	NC_017850.1	4484031	4488024	-	3693	protein_coding	hypothetical protein
2676649	11150.6	7381.39	0.595178	2.25984e-05	0.000162841	MGG_03607	NC_017851.1	1278138	1282979	+	4266	protein_coding	alanyl-tRNA synthetase
2684119	162.989	64.164	1.34183	2.27804e-05	0.000163914	MGG_05856	NC_017849.1	1735695	1740807	-	4920	protein_coding	ankyrin repeat and SOCS box protein 7
2678790	246.098	105.122	1.23107	2.27904e-05	0.000163914	MGG_08526	NC_017851.1	520409	522133	+	1725	protein_coding	hypothetical protein
2682519	115.672	52.5248	1.13643	2.30485e-05	0.000165613	MGG_02966	NC_017854.1	811139	813060	-	1630	protein_coding	hypothetical protein
2675073	7745.09	4216.04	0.877518	2.31038e-05	0.000165854	MGG_01069	NC_017852.1	625017	626176	+	1055	protein_coding	hypothetical protein
novel.3486	96.0648	41.1473	1.21998	2.31803e-05	0.000166246	-	NC_017849.1	3179823	3181187	-	1365	-	-
2678191	2040.21	1268.35	0.68584	2.33549e-05	0.00016734	MGG_04693	NC_017844.1	6929520	6931564	+	1775	protein_coding	WD repeat-containing protein 57
2682357	480.535	780.194	-0.698708	2.38246e-05	0.000170544	MGG_02804	NC_017854.1	1453632	1456514	-	2883	protein_coding	DNA repair protein rad16
novel.3181	99.1811	203.433	-1.03093	2.4235e-05	0.000173319	-	NC_017849.1	2194789	2199784	+	2250	-	-
2677638	110.031	42.4096	1.3698	2.42746e-05	0.000173439	MGG_04263	NC_017853.1	1376166	1376776	+	510	protein_coding	hypothetical protein
2680725	87.0791	176.331	-1.02535	2.4957e-05	0.000178147	MGG_09778	NC_017851.1	5210018	5212474	-	2190	protein_coding	quinate permease
2674978	2.87367	25.0349	-3.17608	2.50699e-05	0.000178785	MGG_00031	NC_017852.1	4370158	4372812	-	2545	protein_coding	FAD binding domain-containing protein
2680233	4846.6	2760.59	0.812224	2.52963e-05	0.00018023	MGG_09244	NC_017844.1	3899433	3902956	-	3453	protein_coding	hypothetical protein
novel.5866	108.739	39.2937	1.45704	2.58005e-05	0.00018365	-	NC_017850.1	3782174	3784321	+	2148	-	-
12985736	50.0926	12.809	1.95865	2.61712e-05	0.000186114	MGG_16899	NC_017849.1	5228272	5228702	-	345	protein_coding	hypothetical protein
2683680	14471	9340.34	0.63168	2.66135e-05	0.000189083	MGG_07753	NC_017849.1	5641857	5643021	-	994	protein_coding	60S ribosomal protein L11
2675176	209.629	372.085	-0.825563	2.68732e-05	0.000190746	MGG_00359	NC_017852.1	3132080	3133547	-	1390	protein_coding	Delta(3%2C5)-Delta(2%2C4)-dienoyl-CoA isomerase
novel.11157	12.4249	48.77	-1.96822	2.68978e-05	0.000190746	-	NC_017853.1	1480708	1486103	-	5048	-	-
novel.7944	109.558	211.005	-0.939563	2.759e-05	0.000195472	-	NC_017851.1	1676347	1685959	+	9206	-	PF00067:Cytochrome P450
2683951	289.324	159.67	0.855044	2.76242e-05	0.000195532	MGG_06024	NC_017849.1	2310186	2317070	+	6440	protein_coding	ABC transporter
5049346	8049.74	4582.19	0.812968	2.77193e-05	0.000196023	MGG_14719	NC_017852.1	4034549	4035877	+	1329	protein_coding	hypothetical protein
2681106	3322.68	2137.57	0.636517	2.79966e-05	0.0001978	MGG_01987	NC_017844.1	149800	152969	-	3170	protein_coding	C2H2 finger domain-containing protein
2683899	197.914	345.327	-0.805415	2.86753e-05	0.000202406	MGG_07972	NC_017849.1	6428474	6429733	-	1260	protein_coding	hypothetical protein
novel.6290	15.3115	53.3145	-1.77022	2.88872e-05	0.000203712	-	NC_017850.1	5029302	5031616	+	2219	-	-
12984199	54.8953	121.554	-1.15382	2.92711e-05	0.000206228	MGG_15239	NC_017849.1	1977617	1979468	-	1442	protein_coding	hypothetical protein
2677869	15328.6	9556.14	0.681741	2.94226e-05	0.000207103	MGG_04765	NC_017844.1	6751134	6753111	+	1827	protein_coding	hypothetical protein
2674261	50441.3	28584.3	0.81939	2.9499e-05	0.000207449	MGG_01127	NC_017852.1	412665	416357	+	3693	protein_coding	hypothetical protein
2683654	1688.74	2923.62	-0.791524	2.97984e-05	0.000209361	MGG_07727	NC_017849.1	5540936	5542353	+	1231	protein_coding	proteasome component C1
12986196	145.767	71.6412	1.02572	3.08102e-05	0.000216269	MGG_17689	NC_017853.1	1969856	1972023	+	2032	protein_coding	hypothetical protein
novel.4930	77.5751	163.104	-1.07254	3.10308e-05	0.000217617	-	NC_017850.1	902714	912869	+	9445	-	PF00270:DEAD/DEAH box helicase|PF00271:Helicase conserved C-terminal domain
12984181	3066.52	1599.07	0.939795	3.1066e-05	0.000217663	MGG_16704	NC_017849.1	1708024	1708649	-	561	protein_coding	hypothetical protein
2674778	3430.38	2196.13	0.643583	3.11597e-05	0.000217951	MGG_00979	NC_017852.1	939781	942868	+	2841	protein_coding	mitochondrial import receptor subunit tom-70
2677601	2183.58	1291.23	0.75855	3.11645e-05	0.000217951	MGG_04101	NC_017853.1	1954900	1957323	+	2280	protein_coding	hypothetical protein
12986545	74.9809	174.963	-1.20868	3.13523e-05	0.000219062	MGG_17241	NC_017851.1	4851460	4853909	+	2236	protein_coding	hypothetical protein
5049476	248.765	133.848	0.890024	3.14644e-05	0.000219644	MGG_13716	NC_017844.1	661765	662093	+	237	protein_coding	hypothetical protein
novel.5308	17.9502	54.4622	-1.60029	3.20069e-05	0.000223226	-	NC_017850.1	2047298	2050088	+	2791	-	PF06463:Molybdenum Cofactor Synthesis C|PF04055:Radical SAM superfamily
novel.4641	5.14914	30.6118	-2.5783	3.25645e-05	0.000226906	-	NC_017850.1	50039	50769	.	731	-	-
novel.9547	13.7806	47.3269	-1.76611	3.27733e-05	0.000227961	-	NC_017852.1	923019	930926	-	6982	-	PF16158:Ig-like domain from next to BRCA1 gene|PF00569:Zinc finger, ZZ type
2679700	1305.02	791.627	0.720658	3.2776e-05	0.000227961	MGG_01556	NC_017850.1	3998371	3999478	+	902	protein_coding	V-type proton ATPase subunit F
2679248	5372.91	3268.68	0.71678	3.36989e-05	0.000234166	MGG_01472	NC_017850.1	3688022	3690467	+	2030	protein_coding	arf GTPase-activating protein
novel.13039	158.653	75.4511	1.06788	3.40603e-05	0.000236461	-	NC_017854.1	2930544	3004386	-	4153	-	PF00078:Reverse transcriptase (RNA-dependent DNA polymerase)|PF00665:Integrase core domain
novel.2515	33.9708	83.6499	-1.29131	3.48952e-05	0.000242035	-	NC_017844.1	7882555	7886782	-	4119	-	-
2684482	927.843	1661.08	-0.840393	3.50949e-05	0.000243199	MGG_06327	NC_017851.1	4143049	4145695	-	2647	protein_coding	candidapepsin-3
2681891	26.7099	3.6147	2.8886	3.53955e-05	0.000244927	MGG_10316	NC_017854.1	149434	151505	-	1689	protein_coding	hypothetical protein
2680847	0.799429	22.155	-4.81775	3.54088e-05	0.000244927	MGG_09848	NC_017853.1	3896466	3897020	-	555	protein_coding	hypothetical protein
novel.592	192.48	99.5928	0.955132	3.62242e-05	0.000250339	-	NC_017844.1	1860067	1868227	+	8017	-	PF00675:Insulinase (Peptidase family M16)|PF05193:Peptidase M16 inactive domain|PF08367:Peptidase M16C associated
2682406	430.128	258.032	0.735887	3.65539e-05	0.000252388	MGG_02853	NC_017854.1	1268169	1269810	+	1522	protein_coding	nuclease PA3
novel.13066	24.6888	3.03887	2.95902	3.68954e-05	0.000254515	-	NC_017854.1	3076883	3078255	-	1134	-	-
2677899	2524.19	1624.48	0.635982	3.70584e-05	0.000255407	MGG_04773	NC_017850.1	1408331	1411227	+	2509	protein_coding	oligosaccharyl transferase STT3 subunit
novel.8658	51.9577	16.9698	1.60231	3.73591e-05	0.000257246	-	NC_017851.1	3691093	3692749	+	1657	-	-
2678356	698.668	429.224	0.703716	3.74509e-05	0.000257644	MGG_08141	NC_017850.1	5833952	5836881	+	2841	protein_coding	WD repeat-containing protein
2674994	1398.45	874.303	0.677092	3.77232e-05	0.000259208	MGG_01006	NC_017852.1	846406	847556	-	1062	protein_coding	vacuolar transporter chaperone 1
2683376	179.333	368.549	-1.04014	3.77464e-05	0.000259208	MGG_07456	NC_017849.1	699597	702807	+	2827	protein_coding	serine/threonine-protein phosphatase 2B catalytic subunit
novel.7916	171.115	82.1211	1.06531	3.80935e-05	0.000261355	-	NC_017851.1	1584826	1591335	-	6314	-	PF10348:Domain of unknown function (DUF2427)|PF10355:Protein of unknown function (Ytp1)
2683044	232.26	470.592	-1.02269	3.8129e-05	0.000261362	MGG_07030	NC_017850.1	6150994	6153146	-	2153	protein_coding	hypothetical protein
novel.12778	63.9826	134.188	-1.07266	3.85796e-05	0.000264213	-	NC_017854.1	2105055	2161065	+	5652	-	PF00567:Tudor domain|PF00565:Staphylococcal nuclease homologue
5049772	2414.33	1507.72	0.67873	3.87057e-05	0.00026464	MGG_14757	NC_017850.1	1930085	1938407	-	8215	protein_coding	1-phosphatidylinositol-3-phosphate 5-kinase FAB1
novel.1135	8.41595	36.5295	-2.09888	3.87117e-05	0.00026464	-	NC_017844.1	3550924	3553141	+	2218	-	-
12985813	280.107	117.829	1.24342	3.87877e-05	0.000264921	MGG_17594	NC_017853.1	662917	663759	+	762	protein_coding	hypothetical protein
5050146	233.132	442.615	-0.926548	3.93437e-05	0.000268477	MGG_12775	NC_017851.1	3010232	3011821	-	1360	protein_coding	voltage-gated K+ channel beta subunit
2676306	402.149	658.605	-0.713163	3.99905e-05	0.00027255	MGG_14234	NC_017852.1	232428	237977	-	5369	protein_coding	hypothetical protein
2682344	941.72	585.776	0.686123	4.00123e-05	0.00027255	MGG_02604	NC_017854.1	2220881	2222571	-	1583	protein_coding	hypothetical protein
12984104	272.031	540.143	-0.989273	4.10713e-05	0.000279513	MGG_17429	NC_017852.1	2503559	2506696	+	2244	protein_coding	hypothetical protein
2683971	6150.38	3996.48	0.62196	4.12317e-05	0.000280354	MGG_06004	NC_017849.1	2254679	2256032	+	1270	protein_coding	prohibitin-1
2675689	1738.93	1109.26	0.648543	4.15939e-05	0.000282563	MGG_05065	NC_017849.1	4469203	4474252	+	4960	protein_coding	mitochondrial outer membrane protein IML2
novel.8468	6.91386	34.7318	-2.31167	4.22299e-05	0.000286627	-	NC_017851.1	3195294	3198460	+	3095	-	-
2679432	9629.78	5980.23	0.687447	4.23169e-05	0.000286711	MGG_01230	NC_017850.1	2766842	2769123	+	2107	protein_coding	succinate-semialdehyde dehydrogenase
novel.7240	54.668	17.5887	1.65068	4.23177e-05	0.000286711	-	NC_017850.1	7822151	7822510	+	210	-	-
2683926	407.957	769.549	-0.915728	4.29339e-05	0.000290627	MGG_06049	NC_017849.1	2393461	2394728	-	1268	protein_coding	ribosomal RNA assembly protein KRR1
2677428	264.829	488.222	-0.881756	4.34284e-05	0.000293712	MGG_03973	NC_017853.1	2360767	2362844	+	2078	protein_coding	splicing factor 3B subunit 4
2676976	202.254	354.733	-0.808978	4.37331e-05	0.00029551	MGG_03415	NC_017851.1	1943706	1947005	+	3300	protein_coding	hypothetical protein
2684608	1406.55	876.333	0.682221	4.47916e-05	0.00030218	MGG_06453	NC_017851.1	3679051	3680146	-	907	protein_coding	hypothetical protein
novel.3355	179.593	88.6102	1.01298	4.47998e-05	0.00030218	-	NC_017849.1	2702842	2710610	-	7635	-	PF01266:FAD dependent oxidoreductase|PF08491:Squalene epoxidase
novel.6587	104.937	37.2521	1.50718	4.48902e-05	0.000302521	-	NC_017850.1	5914777	5917893	-	2419	-	-
2674304	19748.2	13186.4	0.582674	4.50025e-05	0.000303009	MGG_00604	NC_017852.1	2312300	2314797	-	1848	protein_coding	tubulin beta chain
novel.12091	310.49	158.172	0.97507	4.517e-05	0.000303868	-	NC_017854.1	156563	158766	+	2139	-	-
novel.12379	18.3197	1.70864	3.46595	4.55191e-05	0.000305945	-	NC_017854.1	973876	974190	.	315	-	-
2678760	1380.22	797.449	0.792459	4.57583e-05	0.000307281	MGG_08446	NC_017851.1	234874	237048	-	2016	protein_coding	sugar transporter
novel.4233	16.8201	54.766	-1.69347	4.63748e-05	0.000311145	-	NC_017849.1	5412391	5417120	-	4647	-	-
novel.5904	216.992	114.013	0.925714	4.68018e-05	0.000313733	-	NC_017850.1	3891364	3896556	-	3904	-	PF00735:Septin
2679373	4430.13	2875.98	0.623118	4.72939e-05	0.000316752	MGG_01333	NC_017850.1	3139679	3141017	+	1251	protein_coding	hypothetical protein
novel.841	168.526	86.5195	0.961871	4.81528e-05	0.000322221	-	NC_017844.1	2586336	2588448	-	1919	-	-
novel.7200	112.914	205.252	-0.864242	4.82833e-05	0.000322809	-	NC_017850.1	7711939	7712934	.	996	-	-
novel.1758	2.44791	23.5079	-3.30002	4.88965e-05	0.000326622	-	NC_017844.1	5478590	5480998	+	2237	-	-
novel.114	295.142	164.909	0.83716	5.00112e-05	0.000333774	-	NC_017844.1	321129	335404	+	6750	-	PF00078:Reverse transcriptase (RNA-dependent DNA polymerase)|PF00665:Integrase core domain
12986728	73.6237	158.587	-1.10706	5.04238e-05	0.000336233	MGG_15094	NC_017850.1	7505873	7507573	+	1506	protein_coding	acetylcholinesterase
2681558	2634.75	1331.76	0.984827	5.31096e-05	0.000353831	MGG_02461	NC_017844.1	1958183	1960733	-	2494	protein_coding	hypothetical protein
2684002	346.085	184.539	0.905499	5.35821e-05	0.000356473	MGG_13240	NC_017849.1	2158698	2159271	-	468	protein_coding	hypothetical protein
2680189	551.415	1028.1	-0.898632	5.36e-05	0.000356473	MGG_09253	NC_017844.1	3934563	3935592	+	932	protein_coding	H/ACA ribonucleoprotein complex subunit 3
2680069	3.22376	23.7697	-2.91312	5.46814e-05	0.000363346	MGG_09022	NC_017854.1	2680095	2681880	+	1595	protein_coding	hypothetical protein
2675191	1041.1	1868.6	-0.842981	5.50912e-05	0.00036575	MGG_00137	NC_017852.1	3991016	3995223	+	4057	protein_coding	NF-X1-type zinc finger protein NFXL1
5049017	120.342	228.868	-0.92864	5.63291e-05	0.000373641	MGG_13800	NC_017844.1	7146370	7150182	-	3736	protein_coding	mitochondrial protein cyt-4
2679909	1517.97	2528.31	-0.736323	5.66184e-05	0.000375233	MGG_08923	NC_017850.1	2135582	2138022	+	1879	protein_coding	threonine synthase
2681179	97.4649	45.3543	1.10434	5.70361e-05	0.000377671	MGG_01964	NC_017844.1	60952	61425	-	474	protein_coding	hypothetical protein
2683520	279.344	476.892	-0.773585	5.74467e-05	0.000380059	MGG_07600	NC_017849.1	1160615	1163053	-	2246	protein_coding	hypothetical protein
novel.2941	348.568	206.292	0.758021	5.86576e-05	0.000387627	-	NC_017849.1	1375299	1381784	+	6372	-	-
2680072	896.486	554.715	0.692658	5.86928e-05	0.000387627	MGG_09025	NC_017854.1	2662961	2666102	-	3142	protein_coding	F-box domain-containing protein
novel.7202	97.6349	43.9525	1.15946	5.96438e-05	0.000393566	-	NC_017850.1	7718386	7719464	-	1079	-	PF03959:Serine hydrolase (FSH1)
2682074	1684.65	3233.2	-0.939924	6.02243e-05	0.000397052	MGG_10441	NC_017850.1	252652	253665	-	1014	protein_coding	lipase 2
novel.3885	280.792	154.936	0.855862	6.07982e-05	0.000400488	-	NC_017849.1	4319185	4325615	+	6431	-	PF07716:Basic region leucine zipper
2676735	4130.88	2723.74	0.60089	6.0947e-05	0.00040112	MGG_03149	NC_017851.1	2886453	2888403	+	1673	protein_coding	dihydrolipoyllysine-residue succinyltransferase
2678056	18344.2	12200	0.588408	6.12602e-05	0.000402832	MGG_04829	NC_017850.1	1511010	1512835	-	1291	protein_coding	60S ribosomal protein L9-A
novel.8946	8.50093	34.7464	-2.0219	6.2307e-05	0.000409362	-	NC_017851.1	4578681	4588739	-	9954	-	PF00004:ATPase family associated with various cellular activities (AAA)
novel.10870	385.169	191.454	1.00903	6.24272e-05	0.000409796	-	NC_017853.1	534610	955626	+	6940	-	PF00385:Chromo (CHRromatin Organisation MOdifier) domain|PF00665:Integrase core domain
2678177	1055.98	1634.92	-0.630912	6.26473e-05	0.000410886	MGG_04370	NC_017850.1	655684	658593	+	2842	protein_coding	hypothetical protein
novel.10215	49.6444	14.4841	1.76308	6.34531e-05	0.000415812	-	NC_017852.1	2909128	2909592	-	377	-	-
2678308	1552.47	2581.32	-0.732747	6.41288e-05	0.000419878	MGG_08050	NC_017850.1	5533415	5535340	-	1861	protein_coding	hypothetical protein
2678765	18.2295	59.809	-1.70533	6.42042e-05	0.00042001	MGG_08498	NC_017851.1	428031	429788	-	1536	protein_coding	hypothetical protein
2683328	581.177	337.911	0.782398	6.54306e-05	0.000427664	MGG_07408	NC_017849.1	505518	512270	+	6753	protein_coding	NACHT and TPR domain-containing protein
2676204	229.209	409.669	-0.835451	6.60212e-05	0.000431153	MGG_05501	NC_017844.1	5447689	5450158	+	2271	protein_coding	hypothetical protein
2680519	332.539	551.538	-0.727901	6.66738e-05	0.000435041	MGG_09511	NC_017849.1	3431048	3433604	-	1697	protein_coding	2-nitropropane dioxygenase
2676440	5321.13	3557.58	0.580822	6.88233e-05	0.000448681	MGG_03483	NC_017851.1	1722196	1723550	+	1182	protein_coding	hypothetical protein
novel.10909	69.8292	139.93	-0.998885	6.88831e-05	0.000448685	-	NC_017853.1	656616	660587	+	3719	-	PF05916:GINS complex protein
novel.2014	70.2445	144.522	-1.04378	6.92439e-05	0.000450649	-	NC_017844.1	6286495	6340199	-	4415	-	PF02544:3-oxo-5-alpha-steroid 4-dehydrogenase
2684026	919.555	1527.74	-0.732787	7.09529e-05	0.000461376	MGG_05949	NC_017849.1	2082559	2084341	-	1542	protein_coding	acyl-CoA dehydrogenase
2683012	944.226	1633.24	-0.790134	7.1116e-05	0.000462041	MGG_07266	NC_017850.1	7019860	7021382	-	1523	protein_coding	MYG1 protein
2678477	701.71	422.87	0.728778	7.18695e-05	0.000466538	MGG_08304	NC_017850.1	7931603	7935550	-	3948	protein_coding	mechanosensitive ion channel family protein
2679570	690.223	401.15	0.780443	7.21091e-05	0.000467693	MGG_01895	NC_017850.1	5246011	5247219	-	1209	protein_coding	pantoate-beta-alanine ligase
2675412	352.216	651.309	-0.888615	7.25001e-05	0.000469828	MGG_05061	NC_017849.1	4460051	4463232	+	3116	protein_coding	hypothetical protein
2674889	352.72	626.077	-0.82909	7.30527e-05	0.000473005	MGG_00820	NC_017852.1	1499268	1502250	+	2916	protein_coding	hypothetical protein
5051634	3654.98	5564.91	-0.606419	7.32102e-05	0.000473621	MGG_13474	NC_017851.1	925923	927278	-	952	protein_coding	eukaryotic translation initiation factor eIF-1
2679951	17.2812	54.1182	-1.63217	7.41888e-05	0.000479544	MGG_08966	NC_017850.1	2303982	2305429	-	1143	protein_coding	cuticle-degrading protease
novel.676	21.9797	65.6141	-1.55136	7.4978e-05	0.000484233	-	NC_017844.1	2123022	2125595	+	2574	-	-
novel.6775	17.0279	55.5907	-1.6951	7.54063e-05	0.000486586	-	NC_017850.1	6398740	6407164	-	8128	-	PF11707:Ribosome 60S biogenesis N-terminal|PF16201:Nucleolar pre-ribosomal-associated protein 1
2681994	1965.86	1174.75	0.742975	7.55097e-05	0.000486839	MGG_10383	NC_017850.1	463590	465486	+	1897	protein_coding	mitochondrial chaperone BCS1
novel.1015	10.1807	40.5321	-1.96123	7.55828e-05	0.000486897	-	NC_017844.1	3187265	3193328	-	5294	-	PF10309:Nuclear cap-binding protein subunit 3
12986679	20.7819	59.1566	-1.49817	7.5967e-05	0.000488957	MGG_15884	NC_017850.1	6908786	6909798	-	1013	protein_coding	hypothetical protein
5050952	490.14	835.4	-0.769269	7.68311e-05	0.0004941	MGG_14763	NC_017850.1	2068610	2071899	-	3105	protein_coding	Cullin-4B
5050147	167.289	296.718	-0.826794	7.7077e-05	0.000495262	MGG_12776	NC_017851.1	3012312	3014501	-	2190	protein_coding	hypothetical protein
2683861	22.2135	65.4564	-1.53695	7.76136e-05	0.000498289	MGG_07934	NC_017849.1	6290741	6291757	-	1017	protein_coding	hypothetical protein
2681881	128.114	60.008	1.09736	7.81817e-05	0.000500827	MGG_10247	NW_003803357.1	133448	135032	-	1509	protein_coding	hypothetical protein
novel.12718	8.75426	0	5.85586	7.82171e-05	0.000500827	-	NC_017854.1	1952286	1952495	-	210	-	-
2683556	929.118	590.589	0.653514	7.82193e-05	0.000500827	MGG_07636	NC_017849.1	1287213	1290177	+	2615	protein_coding	hypothetical protein
novel.9182	6211.9	4136.27	0.586859	7.82728e-05	0.000500827	-	NC_017851.1	5334605	5336465	+	1497	-	PF10937:Ribosomal protein S36, mitochondrial
2674238	4520.2	2911.47	0.634891	8.21767e-05	0.000525364	MGG_00317	NC_017852.1	3293327	3295045	-	1637	protein_coding	fumarylacetoacetase
2682254	347.767	196.119	0.827461	8.27003e-05	0.000528267	MGG_10607	NC_017844.1	6497008	6499221	+	1921	protein_coding	enolase
2681424	16.6962	50.364	-1.60605	8.34153e-05	0.000532261	MGG_02327	NC_017844.1	1419829	1420788	-	960	protein_coding	hypothetical protein
2682646	224.07	112.521	0.99703	8.34682e-05	0.000532261	MGG_03093	NC_017854.1	328465	329914	-	1450	protein_coding	hypothetical protein
2676401	2795.81	1549.97	0.851481	8.35359e-05	0.000532261	MGG_10879	NC_017853.1	752170	756451	+	3954	protein_coding	bifunctional P-450:NADPH-P450 reductase
12985419	222.07	397.112	-0.841341	8.43001e-05	0.000536243	MGG_15773	NC_017850.1	4897986	4900604	+	2433	protein_coding	hypothetical protein
2681569	112.695	214.617	-0.927426	8.43021e-05	0.000536243	MGG_02472	NC_017844.1	1983390	1984202	-	813	protein_coding	hypothetical protein
2679650	722.674	447.444	0.693331	8.45009e-05	0.000537058	MGG_01266	NC_017850.1	2898464	2900734	+	2271	protein_coding	hypothetical protein
2679480	1586.37	2549.56	-0.684786	8.52288e-05	0.000541231	MGG_01248	NC_017850.1	2836059	2838054	-	1916	protein_coding	ran GTPase-activating protein 1
5050236	2941.96	1831.23	0.684234	8.60118e-05	0.000545747	MGG_12868	NC_017851.1	4334411	4336314	+	1786	protein_coding	enoyl-CoA hydratase
12984719	14.0002	50.1884	-1.83733	8.81329e-05	0.000558739	MGG_17863	NC_017854.1	213539	214136	-	150	protein_coding	hypothetical protein
2674796	568.743	939.429	-0.724603	8.85058e-05	0.000560635	MGG_00369	NC_017852.1	3102905	3104711	+	1807	protein_coding	cell division cycle protein 123
novel.8377	4282.19	2794.87	0.615617	8.86979e-05	0.000561384	-	NC_017851.1	2898853	2944844	-	21242	-	PF07976:Phenol hydroxylase, C-terminal dimerisation domain|PF01494:FAD binding domain
2674179	3051.78	1938.61	0.655034	8.88012e-05	0.00056157	MGG_00514	NC_017852.1	2626724	2629894	+	3003	protein_coding	Poly(rC)-binding protein 3
2676678	176.221	301.668	-0.777657	9.06563e-05	0.000572824	MGG_03574	NC_017851.1	1407375	1409984	-	2523	protein_coding	hypothetical protein
2680491	928.347	560.573	0.727958	9.07388e-05	0.000572869	MGG_09536	NC_017849.1	3343187	3346863	+	3497	protein_coding	hypothetical protein
2677177	2416.63	1232.81	0.970767	9.11676e-05	0.000575098	MGG_04258	NC_017853.1	1395129	1396169	+	920	protein_coding	hypothetical protein
2674958	1062.36	1727.81	-0.701412	9.19249e-05	0.000578934	MGG_00718	NC_017852.1	1892248	1894228	-	1911	protein_coding	hypothetical protein
novel.9498	162.122	281.795	-0.796303	9.19282e-05	0.000578934	-	NC_017852.1	751086	765141	+	13715	-	PF00004:ATPase family associated with various cellular activities (AAA)|PF08740:BCS1 N terminal
2678006	3582.55	5472.75	-0.611565	9.36016e-05	0.000588984	MGG_04495	NC_017844.1	7305190	7307950	+	2406	protein_coding	phosphoglucomutase
12986726	64.8059	20.4055	1.66836	9.43803e-05	0.000593228	MGG_15920	NC_017850.1	7487889	7488974	-	141	protein_coding	hypothetical protein
2675585	610.378	1007.72	-0.724911	9.44322e-05	0.000593228	MGG_05210	NC_017849.1	4972730	4974112	-	1233	protein_coding	mitochondrial import receptor subunit tom-22
2685055	172.192	319.456	-0.892061	9.47037e-05	0.000594442	MGG_06882	NC_017844.1	3108800	3111771	+	2972	protein_coding	hypothetical protein
2679323	289.195	168.444	0.782	9.49358e-05	0.000595407	MGG_01429	NC_017850.1	3496322	3497922	-	1601	protein_coding	hypothetical protein
novel.10621	232.37	123.953	0.906611	9.50584e-05	0.000595684	-	NC_017852.1	4113359	4123702	+	3991	-	-
novel.1564	116.696	49.3669	1.25025	9.5632e-05	0.000598784	-	NC_017844.1	4886160	4887408	-	1173	-	PF07249:Cerato-platanin
2678165	1992.93	1287	0.630936	9.58e-05	0.000599342	MGG_04500	NC_017844.1	7294515	7296108	+	1376	protein_coding	dolichyl-diphosphooligosaccharide-protein glycotransferase
novel.2660	72.8975	30.6907	1.24495	9.60847e-05	0.000600629	-	NC_017849.1	548065	549342	.	1278	-	-
novel.9789	201.852	384.287	-0.931651	9.65355e-05	0.00060295	-	NC_017852.1	1641781	1799748	-	11886	-	PF03473:MOSC domain|PF00111:2Fe-2S iron-sulfur cluster binding domain
5048887	58.3715	19.5663	1.57609	9.7895e-05	0.000610939	MGG_12954	NC_017849.1	4310025	4310797	+	255	protein_coding	hypothetical protein
2683406	3061.84	2067.08	0.567009	9.80188e-05	0.000611209	MGG_07486	NC_017849.1	798656	802152	-	3390	protein_coding	F-box protein pof6
2680850	2161.06	3800.41	-0.814011	9.96967e-05	0.000621162	MGG_09817	NC_017853.1	4016282	4019682	+	2993	protein_coding	minor extracellular protease vpr
2679461	23299.1	14069.9	0.727717	0.000101196	0.000629829	MGG_01605	NC_017850.1	4167118	4170453	+	3035	protein_coding	FAD binding domain-containing protein
novel.292	90.4167	39.1557	1.20159	0.000101254	0.000629829	-	NC_017844.1	915848	916872	-	1025	-	-
2682251	4665.19	3195.61	0.54595	0.000101347	0.000629891	MGG_10604	NC_017844.1	6489366	6490142	+	518	protein_coding	hypothetical protein
novel.9036	32.1461	8.18877	1.96427	0.000102294	0.000635258	-	NC_017851.1	4845348	4847744	-	2397	-	PF00385:Chromo (CHRromatin Organisation MOdifier) domain|PF00665:Integrase core domain
2684358	200.765	440.355	-1.13412	0.000102653	0.000636969	MGG_06202	NC_017849.1	2922881	2926864	+	3818	protein_coding	GTP binding protein Bms1
5050936	243.911	140.814	0.793716	0.00010302	0.00063869	MGG_12339	NC_017850.1	6343014	6346631	-	3205	protein_coding	hypothetical protein
2677259	198.061	362.475	-0.868981	0.000103099	0.00063869	MGG_04051	NC_017853.1	2118813	2121894	+	2850	protein_coding	hypothetical protein
novel.8458	261.303	433.095	-0.729032	0.00010334	0.000639661	-	NC_017851.1	3167709	3174464	-	6356	-	-
2675286	347.862	589.978	-0.763162	0.000104089	0.000643772	MGG_05008	NC_017849.1	4285272	4287103	+	1832	protein_coding	aldehyde dehydrogenase
novel.9271	5.58669	28.1077	-2.34651	0.000104787	0.000647568	-	NC_017852.1	53623	55179	-	1488	-	-
novel.9784	16.3801	51.5912	-1.63635	0.000104971	0.000648176	-	NC_017852.1	1617748	1624307	+	6560	-	PF01284:Membrane-associating domain
novel.10651	5.54228	28.5266	-2.31346	0.000105523	0.000651051	-	NC_017852.1	4208270	4210783	-	2431	-	PF00248:Aldo/keto reductase family
novel.12931	107.284	41.3429	1.36943	0.000105839	0.000652471	-	NC_017854.1	2611240	2612264	.	1025	-	-
novel.12380	161.481	82.1573	0.973087	0.00010674	0.000657495	-	NC_017854.1	975105	980222	+	5035	-	-
2677196	112.613	206.957	-0.87515	0.000107201	0.000659798	MGG_03902	NC_017853.1	2648931	2650226	-	952	protein_coding	hypothetical protein
5050474	1605.65	1037.85	0.62978	0.000107928	0.000663738	MGG_12594	NC_017854.1	1574649	1577084	+	2262	protein_coding	tetraspanin
2679135	384.566	1579.76	-2.03815	0.000108374	0.000665938	MGG_01393	NC_017850.1	3373153	3376687	-	3317	protein_coding	serine/threonine protein kinase
novel.4195	47.7922	15.6935	1.61647	0.000111507	0.000684329	-	NC_017849.1	5300184	5302693	+	2416	-	PF05282:AAR2 protein
novel.6367	27.4531	4.78104	2.53701	0.000111547	0.000684329	-	NC_017850.1	5255149	5260829	+	5498	-	-
novel.11290	201.761	108.046	0.899307	0.000111949	0.00068624	-	NC_017853.1	1859707	1866151	+	6193	-	PF00916:Sulfate permease family|PF01740:STAS domain
2679652	1107.58	2226.23	-1.00772	0.000112452	0.00068877	MGG_01268	NC_017850.1	2902978	2905478	+	2370	protein_coding	nuclear localization sequence binding protein
2682826	11721.5	6260.66	0.904888	0.000113788	0.000696393	MGG_02627	NC_017854.1	2137834	2140628	+	2719	protein_coding	atypical/ABC1/ABC1-B protein kinase
12985268	336.585	194.396	0.795775	0.000115042	0.000703496	MGG_16247	NC_017844.1	3812974	3817812	-	4543	protein_coding	hypothetical protein
2676491	3977.54	2681.16	0.569057	0.000115526	0.000705888	MGG_03684	NC_017851.1	1026869	1029416	-	2464	protein_coding	mitochondrial distribution and morphology protein 38
2675711	30882.4	15372.4	1.00647	0.000116995	0.000714087	MGG_05232	NC_017849.1	5079208	5080406	-	1131	protein_coding	hypothetical protein
novel.2624	200.162	105.896	0.91793	0.000117056	0.000714087	-	NC_017849.1	401751	406364	+	3760	-	PF00172:Fungal Zn(2)-Cys(6) binuclear cluster domain
5048908	104.75	195.77	-0.903797	0.000117305	0.000715031	MGG_04886	NC_017849.1	3835723	3840765	+	4987	protein_coding	hypothetical protein
5050364	493.077	789.125	-0.676727	0.000117819	0.000717211	MGG_13440	NC_017849.1	1280350	1281825	+	1476	protein_coding	oxidoreductase
novel.10680	244.388	139.471	0.806944	0.000117851	0.000717211	-	NC_017852.1	4281761	4359019	-	1906	-	PF08386:TAP-like protein|PF00561:alpha/beta hydrolase fold
novel.11531	63.601	128.87	-1.01628	0.000119492	0.000726617	-	NC_017853.1	2563746	2569382	+	5637	-	-
2683986	806.688	1448.03	-0.845094	0.000119777	0.000727763	MGG_05989	NC_017849.1	2202172	2204508	-	2337	protein_coding	seprase
novel.10017	36.7192	84.0778	-1.18815	0.000119979	0.000728411	-	NC_017852.1	2328278	2330447	-	2170	-	-
2679968	202.699	367.246	-0.855511	0.000121346	0.000736118	MGG_08983	NC_017850.1	2366817	2368288	-	1370	protein_coding	catechol 1%2C2-dioxygenase 1
2684573	1560.24	1010.04	0.627282	0.000121911	0.000738957	MGG_06418	NC_017851.1	3815400	3817971	-	2222	protein_coding	hypothetical protein
12984989	9.82672	0	5.997	0.000122073	0.000739348	MGG_16814	NC_017849.1	3653776	3654113	-	246	protein_coding	hypothetical protein
2683945	3740.46	2416.08	0.63039	0.000123192	0.000745534	MGG_06030	NC_017849.1	2329845	2331063	-	1043	protein_coding	hypothetical protein
2680969	3.23555	22.3929	-2.8261	0.000123467	0.000746602	MGG_10012	NC_017851.1	4940241	4941683	+	1443	protein_coding	salicylate hydroxylase
novel.1476	127.869	62.9321	1.02634	0.000124091	0.000749776	-	NC_017844.1	4624887	4632969	+	7976	-	PF01232:Mannitol dehydrogenase Rossmann domain|PF08125:Mannitol dehydrogenase C-terminal domain
2681333	556.868	893.045	-0.680881	0.000124248	0.000750128	MGG_02056	NC_017844.1	414777	417691	+	2791	protein_coding	hypothetical protein
novel.3437	321.938	1701.29	-2.40094	0.000124774	0.000752705	-	NC_017849.1	2967510	2971629	-	3768	-	-
2680232	753.293	452.03	0.738731	0.000125592	0.000756785	MGG_09243	NC_017844.1	3897735	3899262	+	1434	protein_coding	GPI mannosyltransferase 1
novel.1926	28.0968	71.5988	-1.36046	0.000125649	0.000756785	-	NC_017844.1	5981714	5983612	-	1747	-	PF01214:Casein kinase II regulatory subunit
2683139	969.997	1580.8	-0.70472	0.000126859	0.000763468	MGG_07156	NC_017850.1	6577008	6580213	+	2859	protein_coding	hypothetical protein
novel.6580	24.753	64.9006	-1.38209	0.000127106	0.000764344	-	NC_017850.1	5891667	5895694	+	3725	-	-
2685145	54.813	118.76	-1.12	0.000127259	0.00076466	MGG_06972	NC_017844.1	3422143	3422996	-	675	protein_coding	hypothetical protein
novel.8018	0	9.82191	-5.50122	0.000127737	0.000766925	-	NC_017851.1	1862291	1863046	.	756	-	-
2678091	900.775	576.981	0.642929	0.000129891	0.000779246	MGG_04651	NC_017850.1	1136508	1138365	+	1794	protein_coding	SET1 complex component swd1
2682266	1915.35	2981.68	-0.63802	0.000130453	0.00078146	MGG_10653	NC_017844.1	4543445	4545442	+	1998	protein_coding	eukaryotic translation initiation factor 3 subunit F
2676380	772.972	1274.67	-0.722178	0.000130507	0.00078146	MGG_10848	NC_017849.1	6534200	6536646	+	1812	protein_coding	hypothetical protein
novel.2129	173.93	95.9075	0.863019	0.000130569	0.00078146	-	NC_017844.1	6678825	6686555	-	4958	-	PF00078:Reverse transcriptase (RNA-dependent DNA polymerase)
novel.5844	7.29	30.903	-2.06773	0.000131589	0.000786946	-	NC_017850.1	3697498	3697961	+	269	-	-
novel.11358	128.036	244.483	-0.933651	0.000131787	0.000787507	-	NC_017853.1	2048609	2052021	-	3276	-	-
2677667	2284.32	1480.52	0.626212	0.00013191	0.000787623	MGG_04054	NC_017853.1	2107834	2109163	-	1219	protein_coding	vacuolar protein sorting 55 superfamily protein
novel.3752	43.7024	13.2709	1.73221	0.000132367	0.00078928	-	NC_017849.1	3923226	3924493	+	1006	-	-
novel.4794	86.3096	168.352	-0.963081	0.000132395	0.00078928	-	NC_017850.1	545663	553397	-	7528	-	-
2679734	2083.28	3803.08	-0.868169	0.000133415	0.000794736	MGG_01361	NC_017850.1	3248124	3249959	-	1836	protein_coding	PHO85 cyclin-1
2680334	880.91	560.452	0.651443	0.000134139	0.000798419	MGG_09456	NC_017853.1	3216924	3218429	+	1506	protein_coding	betaine aldehyde dehydrogenase
2680161	182.59	99.6988	0.870326	0.000136859	0.000813976	MGG_09298	NC_017844.1	4138394	4139448	+	977	protein_coding	hypothetical protein
novel.9458	194.216	103.87	0.900771	0.000137589	0.000817674	-	NC_017852.1	641216	645097	-	3606	-	PF02991:Autophagy protein Atg8 ubiquitin like
2678256	37.7484	88.9691	-1.23426	0.000139302	0.00082721	MGG_08205	NC_017850.1	6063056	6064796	+	1741	protein_coding	hypothetical protein
novel.6789	367.587	213.082	0.786974	0.00014089	0.000835987	-	NC_017850.1	6450095	6460002	+	9587	-	-
2678169	1244.57	1940.61	-0.640789	0.000145095	0.000860261	MGG_04504	NC_017844.1	7282877	7284611	-	1506	protein_coding	translation machinery-associated protein 22
2675602	538.327	338.039	0.670394	0.000145333	0.000861	MGG_04896	NC_017849.1	3878462	3879388	+	747	protein_coding	hypothetical protein
novel.10797	1088.73	729.019	0.578625	0.000146531	0.000867423	-	NC_017853.1	238921	352837	+	24163	-	PF14703:Cytosolic domain of 10TM putative phosphate transporter|PF02714:Calcium-dependent channel, 7TM region, putative phosphate|PF13967:Late exocytosis, associated with Golgi transport
2684036	46.6987	118.899	-1.34881	0.000146838	0.000868561	MGG_05939	NC_017849.1	2043286	2045841	-	2178	protein_coding	hypothetical protein
novel.1881	10213.5	5894.33	0.792909	0.000147692	0.000872932	-	NC_017844.1	5860618	6238897	-	33293	-	PF05383:La domain
novel.11431	69.1189	28.5044	1.28481	0.000149011	0.000880043	-	NC_017853.1	2276513	2281806	+	4964	-	PF12146:Serine aminopeptidase, S33
12985596	2365.96	4210.39	-0.831538	0.000150655	0.000889062	MGG_15072	NC_017850.1	6220375	6223795	-	3036	protein_coding	importin subunit alpha-1
2682565	446.171	270.531	0.71918	0.000150783	0.000889126	MGG_03012	NC_017854.1	653260	656039	-	2780	protein_coding	hypothetical protein
2676356	239.927	387.145	-0.689347	0.000152609	0.000899198	MGG_10843	NC_017850.1	492534	494246	+	1713	protein_coding	SIL1
5050914	236.467	130.661	0.853637	0.000153261	0.000902341	MGG_12313	NC_017850.1	6048320	6050395	+	2076	protein_coding	hypothetical protein
novel.12078	58.6662	119.355	-1.0226	0.000154678	0.000909977	-	NC_017854.1	113290	117756	+	4390	-	PF13241:Putative NAD(P)-binding|PF14823:Sirohaem biosynthesis protein C-terminal|PF00590:Tetrapyrrole (Corrin/Porphyrin) Methylases|PF14824:Sirohaem biosynthesis protein central
2682300	45.1157	96.937	-1.09876	0.000155278	0.0009128	MGG_02562	NC_017854.1	2373169	2374580	+	1412	protein_coding	initiation-specific alpha-1%2C6-mannosyltransferase
2678453	379.213	232.769	0.702762	0.000156404	0.000918706	MGG_08022	NC_017850.1	5442773	5446141	+	3369	protein_coding	hypothetical protein
novel.8210	346.177	551.475	-0.669757	0.000157508	0.000924478	-	NC_017851.1	2424025	2475143	-	8092	-	PF02171:Piwi domain|PF02170:PAZ domain|PF16488:Argonaute linker 2 domain
2682191	16848.2	9139.64	0.882474	0.000160774	0.000942917	MGG_10578	NC_017854.1	2836184	2838072	+	1791	protein_coding	hypothetical protein
2684290	3612.09	2438.03	0.567132	0.000163368	0.00095739	MGG_06108	NC_017849.1	2604433	2605950	+	1136	protein_coding	vacuolar ATP synthase proteolipid subunit
novel.7062	36.9649	84.1278	-1.18708	0.000164622	0.000963998	-	NC_017850.1	7245395	7251992	-	6598	-	-
2675177	2566.06	1692.9	0.599973	0.000166717	0.000975514	MGG_01005	NC_017852.1	847736	849138	+	1155	protein_coding	hypothetical protein
2678867	595.734	1002.21	-0.749623	0.000167178	0.000976896	MGG_14266	NC_017844.1	7627399	7629195	-	1735	protein_coding	ubiquitin-conjugating enzyme
2681211	22.5088	4.21054	2.39492	0.000167211	0.000976896	MGG_02120	NC_017844.1	624601	626594	+	1803	protein_coding	sterigmatocystin 8-O-methyltransferase
2680172	1136.26	1936.18	-0.768327	0.000170646	0.000996203	MGG_09294	NC_017844.1	4129635	4130802	+	1063	protein_coding	coatomer subunit zeta
novel.11054	49.8402	113.223	-1.17502	0.000171783	0.00100202	-	NC_017853.1	1155767	1158651	+	2781	-	PF07690:Major Facilitator Superfamily
2683804	8764.88	13308.8	-0.602575	0.000171907	0.00100202	MGG_07877	NC_017849.1	6125204	6127931	-	2464	protein_coding	dipeptidyl-peptidase V
2675288	1843.04	1132.68	0.70293	0.000173599	0.00101111	MGG_05006	NC_017849.1	4277122	4278607	-	1486	protein_coding	hypothetical protein
2675468	150.711	281.238	-0.900688	0.000176016	0.0010244	MGG_05253	NC_017849.1	5160926	5162740	+	1815	protein_coding	hypothetical protein
2674359	1596.13	1026.69	0.637235	0.000176286	0.00102519	MGG_00679	NC_017852.1	2035161	2037287	-	1971	protein_coding	hypothetical protein
novel.8607	1815.1	1184.51	0.615027	0.000176926	0.00102812	-	NC_017851.1	3568514	3596972	-	5633	-	PF01248:Ribosomal protein L7Ae/L30e/S12e/Gadd45 family
2678414	153.126	338.44	-1.14728	0.000177504	0.00103069	MGG_08178	NC_017850.1	5957884	5961199	+	3161	protein_coding	U3 small nucleolar RNA-associated protein 13
novel.5808	1053.36	696.731	0.596498	0.000177915	0.00103229	-	NC_017850.1	3561008	3578118	-	16577	-	PF08389:Exportin 1-like protein
2675196	2017.26	3292.73	-0.706989	0.000178695	0.00103535	MGG_00135	NC_017852.1	3997175	3999490	+	2042	protein_coding	T-complex protein 1
2679725	127.164	225.069	-0.827231	0.000178715	0.00103535	MGG_01352	NC_017850.1	3216654	3220089	-	3436	protein_coding	hypothetical protein
novel.12383	127.967	61.7385	1.04784	0.00018027	0.00104356	-	NC_017854.1	980378	987813	+	7086	-	-
novel.4700	300.002	167.684	0.836304	0.000182394	0.00105492	-	NC_017850.1	273026	275863	-	1959	-	PF00160:Cyclophilin type peptidyl-prolyl cis-trans isomerase/CLD
novel.610	560.938	353.796	0.663687	0.00018251	0.00105492	-	NC_017844.1	1928712	1929465	+	754	-	-
2678821	1.12595	17.539	-3.90954	0.000182872	0.00105621	MGG_08468	NC_017851.1	320967	322616	+	1650	protein_coding	fatty acyl-CoA hydrolase
novel.13112	436.466	265.565	0.716324	0.000183668	0.00106	-	NC_017854.1	3265194	3271881	-	6603	-	PF01055:Glycosyl hydrolases family 31
2683122	11622.3	7907.66	0.555567	0.000184196	0.00106159	MGG_07234	NC_017850.1	6903095	6904677	-	1017	protein_coding	FK506-binding protein 2
novel.6149	142.739	72.7227	0.975842	0.000184223	0.00106159	-	NC_017850.1	4601485	4609348	+	7445	-	PF05920:Homeobox KN domain
2676728	29025.1	20363.7	0.51131	0.000184425	0.00106195	MGG_03577	NC_017851.1	1402681	1404005	+	1090	protein_coding	histone H2A
novel.8477	40.9697	90.8815	-1.14023	0.000185978	0.00107008	-	NC_017851.1	3221578	3225859	+	4063	-	-
5050625	182.753	300.986	-0.718341	0.000187049	0.00107543	MGG_11466	NC_017852.1	1110963	1115008	+	3911	protein_coding	hypothetical protein
5050188	1658.07	2455.48	-0.566369	0.000188182	0.00108112	MGG_12816	NC_017851.1	3456262	3458035	-	1646	protein_coding	hypothetical protein
novel.5713	217.037	89.7517	1.28011	0.00018948	0.00108776	-	NC_017850.1	3315102	3322699	+	7352	-	-
2681766	94.0322	167.816	-0.836172	0.000192371	0.00110352	MGG_10194	NC_017850.1	1716072	1717702	+	1416	protein_coding	hypothetical protein
novel.4444	1010.6	607.863	0.734376	0.000192642	0.00110424	-	NC_017849.1	6000143	6005661	-	5519	-	PF07690:Major Facilitator Superfamily
2678623	35.2262	78.2446	-1.15386	0.000195173	0.0011179	MGG_08239	NC_017850.1	8152109	8153443	-	1236	protein_coding	hypothetical protein
novel.6047	867.551	503.489	0.785357	0.00019634	0.00112374	-	NC_017850.1	4298289	4302265	-	3636	-	-
novel.3222	211.958	95.3025	1.15821	0.000198179	0.00113341	-	NC_017849.1	2301244	2307472	+	5953	-	PF10433:Mono-functional DNA-alkylating methyl methanesulfonate N-term
novel.616	3.2786	22.2163	-2.69197	0.000198406	0.00113382	-	NC_017844.1	1947172	1948833	+	1662	-	-
novel.6366	19.9761	2.13103	3.19414	0.000198549	0.00113382	-	NC_017850.1	5252229	5253011	+	726	-	-
2678136	2694.96	3982.89	-0.563427	0.00019882	0.00113452	MGG_04659	NC_017850.1	1180646	1183741	+	3096	protein_coding	hypothetical protein
novel.8010	21.5487	64.6165	-1.56107	0.000201695	0.00114947	-	NC_017851.1	1844972	1848365	-	3181	-	-
novel.5838	665.422	406.776	0.711183	0.000201744	0.00114947	-	NC_017850.1	3678506	3686803	+	7843	-	-
2681452	47.438	104.967	-1.14286	0.000203693	0.00115954	MGG_02355	NC_017844.1	1532319	1533407	+	1089	protein_coding	hypothetical protein
2684301	15881.6	10049.3	0.660205	0.000203816	0.00115954	MGG_06189	NC_017849.1	2867158	2869773	-	1896	protein_coding	hypothetical protein
2681562	312.542	560.25	-0.842132	0.000204074	0.00116014	MGG_02465	NC_017844.1	1968260	1970833	+	2209	protein_coding	Delta(24(24(1)))-sterol reductase
novel.8056	94.7442	43.9241	1.09928	0.000205412	0.00116687	-	NC_017851.1	1987002	1991393	-	4392	-	PF15979:Glycosyl hydrolase family 115
2676600	347.998	214.241	0.701842	0.000209267	0.00118788	MGG_03657	NC_017851.1	1111340	1112888	-	1334	protein_coding	hypothetical protein
2675810	612.371	966.444	-0.658731	0.00021043	0.00119359	MGG_05534	NC_017844.1	5529984	5533214	-	3053	protein_coding	BAR domain-containing protein
novel.10410	13.8343	0.876526	4.0493	0.00021131	0.00119768	-	NC_017852.1	3439289	3439691	.	403	-	-
novel.2639	2.6634	21.1224	-2.95291	0.000212634	0.00120429	-	NC_017849.1	435264	436046	+	684	-	-
novel.4422	245.474	137.39	0.837566	0.000213483	0.0012082	-	NC_017849.1	5948966	5949635	-	670	-	-
novel.6585	134.123	230.833	-0.783218	0.000213761	0.00120887	-	NC_017850.1	5911391	5914172	+	2695	-	-
2682107	528.732	829.55	-0.651292	0.000214657	0.00121304	MGG_10474	NC_017850.1	359967	361548	-	1497	protein_coding	hypothetical protein
2674751	485.76	791.756	-0.705738	0.000214819	0.00121305	MGG_01129	NC_017852.1	398599	400850	-	2252	protein_coding	hypothetical protein
novel.1931	73.3784	137.624	-0.908447	0.000216269	0.00121951	-	NC_017844.1	6003889	6007018	+	2864	-	-
novel.10828	347.186	211.205	0.716321	0.000216285	0.00121951	-	NC_017853.1	366824	376359	-	9236	-	PF00246:Zinc carboxypeptidase
2675627	3055.02	2001.02	0.610654	0.000221086	0.00124566	MGG_04878	NC_017849.1	3802114	3809474	-	6696	protein_coding	Lid2 complex component lid2
2679964	6.93469	29.3582	-2.11987	0.000222835	0.00125458	MGG_08979	NC_017850.1	2354464	2357710	+	2919	protein_coding	hypothetical protein
novel.11504	68.45	146.082	-1.08731	0.000223382	0.00125673	-	NC_017853.1	2484024	2493514	+	9056	-	PF00205:Thiamine pyrophosphate enzyme, central domain|PF02775:Thiamine pyrophosphate enzyme, C-terminal TPP binding domain|PF02776:Thiamine pyrophosphate enzyme, N-terminal TPP binding domain
novel.7193	87.4608	39.7425	1.12818	0.000223596	0.001257	-	NC_017850.1	7683600	7686370	+	2696	-	-
5051515	212.166	103.212	1.0381	0.000224737	0.00126248	MGG_13110	NC_017844.1	5608934	5611108	+	2175	protein_coding	hypothetical protein
novel.6062	98.2161	49.5282	0.986654	0.000226696	0.00127255	-	NC_017850.1	4366655	4368481	+	1673	-	-
2683452	88.388	204.85	-1.21739	0.000227754	0.00127754	MGG_07532	NC_017849.1	937994	941849	+	3856	protein_coding	mitochondrial membrane protein Pet127
2682936	357.573	555.56	-0.636554	0.000229616	0.00128704	MGG_07051	NC_017850.1	6194654	6198059	-	3406	protein_coding	neutral ceramidase
2676960	3188.56	2149	0.56963	0.000229954	0.00128798	MGG_03162	NC_017851.1	2839126	2843878	-	4670	protein_coding	hypothetical protein
novel.11519	160.574	76.2741	1.07922	0.000230532	0.00129027	-	NC_017853.1	2530113	2530986	+	787	-	-
2683309	704.718	1190.43	-0.75678	0.000231169	0.00129288	MGG_07389	NC_017849.1	416220	417908	-	1513	protein_coding	peptidyl-prolyl cis-trans isomerase ssp-1
novel.13138	26.1544	5.98935	2.11155	0.000232538	0.00129958	-	NC_017854.1	3363156	3368316	+	3243	-	-
12984069	68.7923	140.136	-1.0379	0.000233378	0.00130332	MGG_17398	NC_017852.1	2111770	2113163	-	1394	protein_coding	hypothetical protein
2685137	1673.9	1037.24	0.690887	0.000236322	0.00131879	MGG_06964	NC_017844.1	3392674	3394373	-	1700	protein_coding	hypothetical protein
2681189	2819.1	4624.32	-0.713814	0.000237174	0.00132257	MGG_02098	NC_017844.1	561097	563246	+	2150	protein_coding	3-ketosteroid-delta-1-dehydrogenase
2677482	1134.42	1683.16	-0.569058	0.00023837	0.00132826	MGG_03895	NC_017853.1	2671487	2672878	+	1181	protein_coding	small nuclear ribonucleoprotein F
novel.8975	189.667	95.8957	0.989229	0.000240333	0.00133776	-	NC_017851.1	4665167	4671057	-	5891	-	PF00078:Reverse transcriptase (RNA-dependent DNA polymerase)|PF00665:Integrase core domain
novel.9408	42.1505	95.5279	-1.16714	0.000240427	0.00133776	-	NC_017852.1	497984	500088	+	1962	-	-
2684444	6918.75	4064.44	0.767678	0.000243699	0.00135497	MGG_06289	NC_017851.1	4270659	4272075	+	1191	protein_coding	NADH-cytochrome b5 reductase 1
27922218	450.059	682.494	-0.601774	0.000244247	0.00135702	MGG_18134	NW_003803335.1	1	2043	+	2043	protein_coding	hypothetical protein
2682628	1227.89	806.466	0.60609	0.000244637	0.0013582	MGG_03075	NC_017854.1	381149	384117	-	2614	protein_coding	dynein light intermediate chain
2678378	21.2351	69.2551	-1.67996	0.000245347	0.00136115	MGG_07993	NC_017850.1	5356435	5357144	+	619	protein_coding	hypothetical protein
2683655	187.55	370.604	-0.98403	0.000252126	0.00139773	MGG_07728	NC_017849.1	5542465	5545949	-	3424	protein_coding	hypothetical protein
2682380	44.5186	104.382	-1.24086	0.00025952	0.00143768	MGG_02827	NC_017854.1	1376309	1378091	-	1683	protein_coding	para-nitrobenzyl esterase
2676593	87.0375	41.6821	1.05548	0.000260295	0.00144092	MGG_03671	NC_017851.1	1066996	1068160	-	1048	protein_coding	hypothetical protein
novel.8064	5.35941	26.191	-2.32997	0.000261021	0.00144389	-	NC_017851.1	2004733	2005610	-	878	-	-
novel.7673	537.056	348.732	0.621859	0.000262143	0.00144804	-	NC_017851.1	919419	922432	+	2404	-	-
2677296	2753.05	4257.81	-0.629032	0.000262154	0.00144804	MGG_03855	NC_017853.1	2813692	2815170	-	1157	protein_coding	hypothetical protein
2675434	1503.45	769.352	0.967423	0.000262874	0.00145097	MGG_04891	NC_017849.1	3862872	3866252	+	3302	protein_coding	hypothetical protein
novel.3117	183.96	97.7718	0.909208	0.000263579	0.00145344	-	NC_017849.1	2000646	2079036	+	11130	-	PF00083:Sugar (and other) transporter
2676406	243.472	416.019	-0.777158	0.000263705	0.00145344	MGG_03250	NC_017851.1	2549614	2551168	+	1479	protein_coding	enoyl reductase TSC13
2682444	764.975	1207.09	-0.657713	0.000265008	0.00145956	MGG_02891	NC_017854.1	1126224	1128435	-	2021	protein_coding	SH3 domain signaling protein
12985235	18.6098	3.32134	2.49035	0.000270498	0.00148872	MGG_16216	NC_017844.1	3309941	3310846	-	318	protein_coding	hypothetical protein
novel.1081	1171.61	692.94	0.756871	0.000278794	0.00153327	-	NC_017844.1	3368125	3373578	-	5341	-	PF01738:Dienelactone hydrolase family
2683121	889.538	1406.3	-0.660716	0.000282093	0.00155029	MGG_07233	NC_017850.1	6899807	6902306	-	2384	protein_coding	hypothetical protein
2679151	1321	2082.96	-0.656308	0.000284153	0.00156048	MGG_01373	NC_017850.1	3296455	3299001	-	2475	protein_coding	arabinose-proton symporter
2683446	54.8454	120.331	-1.13046	0.00028572	0.00156795	MGG_07526	NC_017849.1	926591	928149	+	1416	protein_coding	replication factor C subunit 4
12985450	87.4714	7.98181	3.44491	0.000286051	0.00156863	MGG_15787	NC_017850.1	5252666	5254204	+	1129	protein_coding	hypothetical protein
2674345	601.866	368.085	0.710873	0.000286882	0.00157205	MGG_00222	NC_017852.1	3610127	3612851	+	2652	protein_coding	dynactin Arp1 p62 subunit RO2
novel.10021	68.5977	134.757	-0.974327	0.000289465	0.00158506	-	NC_017852.1	2336695	2341761	-	4764	-	-
12986832	12.8572	0.514769	4.56	0.000290719	0.00159078	MGG_16996	NC_017851.1	3530	4513	-	984	protein_coding	hypothetical protein
2674341	226.993	367.115	-0.693379	0.000292322	0.00159841	MGG_00370	NC_017852.1	3101074	3102793	-	1664	protein_coding	pre-mRNA-splicing factor cwc-21
novel.12528	17.8273	2.95959	2.57791	0.000292719	0.00159943	-	NC_017854.1	1405137	1408068	-	2932	-	-
novel.12462	28.5226	7.42861	1.93812	0.000294862	0.00160998	-	NC_017854.1	1236127	1238875	-	2336	-	PF07716:Basic region leucine zipper
2674119	278.978	499.179	-0.838346	0.000297022	0.00162061	MGG_00929	NC_017852.1	1088703	1092523	+	3821	protein_coding	sulfite reductase flavoprotein component
novel.2124	13.9152	1.46147	3.3199	0.000298964	0.00163003	-	NC_017844.1	6657460	6658476	-	1017	-	-
novel.10505	220.22	123.085	0.837691	0.000299863	0.00163376	-	NC_017852.1	3754309	3763200	+	8631	-	PF00042:Globin
2684580	526.178	913.62	-0.796589	0.000301431	0.00164112	MGG_06425	NC_017851.1	3782013	3784817	+	2805	protein_coding	anthranilate synthase component 2
5048791	336.336	195.939	0.778858	0.000304325	0.00165569	MGG_14230	NC_017852.1	255757	257166	-	1410	protein_coding	hypothetical protein
2682581	732.744	1089.44	-0.572522	0.000307623	0.00167244	MGG_03028	NC_017854.1	589657	591273	+	1552	protein_coding	nicotinate-nucleotide diphosphorylase
novel.13169	68.459	28.0635	1.28156	0.000312209	0.00169616	-	NW_003803353.1	600	2625	-	2026	-	-
12986317	584.96	364.905	0.680167	0.000313993	0.00170388	MGG_15176	NC_017844.1	5538177	5539668	+	1492	protein_coding	cyclin-H
2674637	5087.06	2874.96	0.823586	0.000314079	0.00170388	MGG_00261	NC_017852.1	3491249	3494583	-	3275	protein_coding	hypothetical protein
2676422	549.419	270.858	1.01803	0.000314734	0.00170621	MGG_03223	NC_017851.1	2635384	2642758	+	7260	protein_coding	hypothetical protein
novel.669	16.9051	46.5739	-1.45095	0.000315311	0.00170812	-	NC_017844.1	2100673	2103658	+	2986	-	-
novel.5631	5.03154	26.5101	-2.32549	0.000317702	0.00171985	-	NC_017850.1	3043788	3045323	-	1468	-	-
novel.4213	7.35798	29.2112	-2.02277	0.000318165	0.00172113	-	NC_017849.1	5352438	5353996	+	1406	-	-
2685100	3438.81	2412.9	0.511265	0.000319013	0.00172378	MGG_06927	NC_017844.1	3283366	3284211	-	656	protein_coding	hypothetical protein
novel.11025	121.461	58.4582	1.06369	0.00031911	0.00172378	-	NC_017853.1	1082558	1086736	+	4014	-	PF13649:Methyltransferase domain|PF08498:Sterol methyltransferase C-terminal
novel.2389	37.2483	84.2571	-1.18044	0.000321692	0.0017365	-	NC_017844.1	7473274	7475587	+	1806	-	PF13865:C-terminal duplication domain of Friend of PRMT1
2680133	3324.94	5082.28	-0.612044	0.000324999	0.0017531	MGG_09010	NC_017854.1	2712808	2715473	-	2590	protein_coding	transcriptional activator hac1
novel.5967	107.749	52.9175	1.02495	0.000329652	0.00177694	-	NC_017850.1	4069441	4074123	-	4512	-	PF12400:STIMATE family
2684379	62.4531	25.1992	1.30907	0.000331035	0.00178249	MGG_06224	NC_017851.1	4483729	4484133	-	405	protein_coding	hypothetical protein
2683227	3064.86	5050.96	-0.720522	0.00033115	0.00178249	MGG_07331	NC_017850.1	7281266	7283850	-	2459	protein_coding	1%2C3-beta-glucanosyltransferase gel1
2682395	1891.96	3308.6	-0.80647	0.000332582	0.00178892	MGG_02842	NC_017854.1	1308301	1310833	+	2356	protein_coding	hsp70-like protein
2677826	353.15	551.205	-0.641595	0.000333229	0.00179114	MGG_04530	NC_017850.1	936945	938004	-	1060	protein_coding	hypothetical protein
novel.11936	13.6265	39.9534	-1.55013	0.000333682	0.00179208	-	NC_017853.1	3793545	3797383	-	3233	-	PF00172:Fungal Zn(2)-Cys(6) binuclear cluster domain|PF04082:Fungal specific transcription factor domain
novel.12410	108.62	193.828	-0.832454	0.000333877	0.00179208	-	NC_017854.1	1069767	1079580	-	9743	-	-
2680147	5361.3	3505.69	0.613034	0.000334788	0.0017957	MGG_09031	NC_017854.1	2642868	2643617	+	750	protein_coding	hypothetical protein
2682538	1444.64	961.926	0.586949	0.000342099	0.00183362	MGG_02985	NC_017854.1	756858	758759	+	1902	protein_coding	pre-mRNA-splicing factor SLU7
novel.12189	95.2826	42.8726	1.15467	0.000343843	0.00184167	-	NC_017854.1	430083	437290	-	7147	-	-
novel.2268	413.344	251.957	0.712675	0.000344147	0.001842	-	NC_017844.1	7118561	7120501	-	1669	-	-
2674561	263.927	451.83	-0.774115	0.000344812	0.00184426	MGG_00203	NC_017852.1	3710919	3713439	-	2521	protein_coding	hypothetical protein
2680974	145.911	291.889	-1.00133	0.000346366	0.00185127	MGG_10017	NC_017851.1	4928912	4929832	-	921	protein_coding	NmrA family protein
novel.9015	19.7645	52.5397	-1.40262	0.000347384	0.0018554	-	NC_017851.1	4780156	4780726	-	489	-	-
2682419	93.7331	47.0167	0.991537	0.000350748	0.00187205	MGG_02866	NC_017854.1	1231004	1235342	-	3207	protein_coding	hypothetical protein
novel.8137	22.3076	61.3889	-1.44699	0.000352859	0.001882	-	NC_017851.1	2195822	2204788	+	8544	-	PF00083:Sugar (and other) transporter
12987035	8.78962	33.9998	-1.92912	0.000353986	0.00188669	MGG_16637	NC_017849.1	658488	659269	+	782	protein_coding	hypothetical protein
2679921	910.732	611.997	0.573241	0.000355327	0.00189243	MGG_08935	NC_017850.1	2175117	2179732	-	4616	protein_coding	hypothetical protein
2678932	56.9094	114.933	-1.02398	0.000355563	0.00189243	MGG_08750	NC_017853.1	262881	264267	+	1387	protein_coding	hypothetical protein
2682425	14328.3	10139.8	0.498888	0.000357285	0.00190027	MGG_02872	NC_017854.1	1209362	1210673	-	902	protein_coding	40S ribosomal protein S27
2677526	253.335	407.039	-0.685103	0.000357733	0.00190132	MGG_04066	NC_017853.1	2064605	2069502	-	4758	protein_coding	phospholipid-translocating P-type ATPase
2680245	13.5533	43.2114	-1.66083	0.000358438	0.00190373	MGG_09178	NC_017844.1	3636865	3638589	+	1572	protein_coding	hypothetical protein
2679735	49.8912	18.2421	1.47242	0.000359129	0.00190607	MGG_01521	NC_017850.1	3892249	3893823	-	1314	protein_coding	cell division control protein 3
2684632	3871.69	2378.46	0.702614	0.00036081	0.00191365	MGG_12828	NC_017851.1	3597340	3599896	-	2491	protein_coding	hypothetical protein
2676807	3079.39	2161.87	0.510544	0.000362523	0.0019214	MGG_03451	NC_017851.1	1813450	1817180	+	3666	protein_coding	hypothetical protein
2681668	986.424	1591.52	-0.690124	0.000368104	0.00194961	MGG_10057	NC_017851.1	4781046	4783140	+	1978	protein_coding	hypothetical protein
2683624	690.378	1093.42	-0.663005	0.000371854	0.00196811	MGG_11100	NC_017849.1	5436031	5438922	-	2828	protein_coding	hypothetical protein
5049023	184.452	314.046	-0.768971	0.000373134	0.0019735	MGG_14807	NC_017850.1	4340954	4341629	-	593	protein_coding	hypothetical protein
5049253	376.06	605.12	-0.686	0.000378856	0.00200237	MGG_13931	NC_017851.1	85624	88927	-	2668	protein_coding	CMGC/CDK/CDK8 protein kinase
2674565	417.691	663.573	-0.667661	0.000380522	0.00200978	MGG_00885	NC_017852.1	1248540	1251860	+	3205	protein_coding	hypothetical protein
2684011	97.2061	197.815	-1.02947	0.000382667	0.00201962	MGG_05964	NC_017849.1	2135110	2136340	-	1070	protein_coding	2Fe-2S iron-sulfur cluster binding domain-containing protein
2678042	79.9852	147.968	-0.896341	0.000382916	0.00201962	MGG_04524	NC_017850.1	912465	915321	-	2787	protein_coding	retrograde regulation protein 2
2676219	1268.76	1992.51	-0.651385	0.000383725	0.00202248	MGG_05727	NC_017844.1	6290890	6295817	+	4863	protein_coding	ankyrin repeat protein
2679017	9558.58	6200.46	0.624553	0.000388448	0.00204595	MGG_08795	NC_017853.1	95490	99351	+	3567	protein_coding	hypothetical protein
novel.2112	65.8507	28.0964	1.22643	0.000391524	0.00206072	-	NC_017844.1	6610035	6696400	+	1217	-	-
novel.512	88.9379	44.2637	1.00478	0.000394835	0.00207671	-	NC_017844.1	1643725	1648074	+	4350	-	PF00078:Reverse transcriptase (RNA-dependent DNA polymerase)|PF14529:Endonuclease-reverse transcriptase|PF00075:RNase H
novel.4441	72.3517	34.1248	1.08634	0.000396853	0.00208455	-	NC_017849.1	5990928	5992436	-	1509	-	-
2679580	671	436.529	0.620275	0.000396875	0.00208455	MGG_01299	NC_017850.1	3022354	3031278	+	8864	protein_coding	hypothetical protein
novel.6065	687.598	443.837	0.631439	0.000402158	0.00211084	-	NC_017850.1	4378045	4384556	-	6383	-	PF00202:Aminotransferase class-III
novel.2181	58.4041	1.26227	5.59611	0.00040567	0.00212744	-	NC_017844.1	6842065	6844832	-	2507	-	PF00082:Subtilase family
2675933	20802.6	14580.2	0.512739	0.000405889	0.00212744	MGG_05449	NC_017844.1	5253556	5255339	+	1208	protein_coding	60S ribosomal protein L16
novel.556	7.57347	28.1613	-1.90926	0.000406247	0.00212744	-	NC_017844.1	1762048	1776198	+	13617	-	PF00004:ATPase family associated with various cellular activities (AAA)
novel.11155	64.8097	27.4155	1.23627	0.00040644	0.00212744	-	NC_017853.1	1466431	1541334	+	14330	-	-
2674734	303.706	498.457	-0.71351	0.000406962	0.0021287	MGG_00760	NC_017852.1	1734331	1740133	-	5556	protein_coding	CMGC/DYRK/DYRK2 protein kinase
novel.4644	345.882	204.616	0.756093	0.000407957	0.00213244	-	NC_017850.1	63126	69095	+	5652	-	PF01494:FAD binding domain
novel.6702	128.423	63.1902	1.01331	0.000408576	0.0021342	-	NC_017850.1	6191102	6192612	-	1423	-	PF17144:Ribosomal large subunit proteins 60S L5, and 50S L18|PF14204:Ribosomal L18 C-terminal region
novel.4607	61.297	27.1648	1.17774	0.000411123	0.00214603	-	NC_017849.1	6461348	6467160	-	5813	-	PF00078:Reverse transcriptase (RNA-dependent DNA polymerase)|PF00665:Integrase core domain
novel.3665	124.871	63.0942	0.98518	0.0004122	0.00215018	-	NC_017849.1	3701954	3710408	+	8340	-	PF01494:FAD binding domain
novel.9908	17.344	47.6532	-1.47944	0.000413715	0.0021566	-	NC_017852.1	2016122	2017665	-	1453	-	-
12984990	12.7174	0.631133	4.48098	0.000415948	0.00216543	MGG_15115	NC_017849.1	3655264	3655832	+	569	protein_coding	hypothetical protein
novel.9123	153.985	290.566	-0.919154	0.00041598	0.00216543	-	NC_017851.1	5138650	5143746	+	5037	-	-
2683946	248.839	143.473	0.795658	0.000419067	0.00218001	MGG_06029	NC_017849.1	2326715	2329692	-	2978	protein_coding	hypothetical protein
5050367	33.6651	78.3501	-1.22351	0.00042157	0.00219153	MGG_14565	NC_017844.1	3247168	3249146	-	564	protein_coding	hypothetical protein
novel.10237	352.018	214.929	0.711038	0.000428123	0.00222407	-	NC_017852.1	2957712	2963351	-	5640	-	-
novel.7859	443.87	289.438	0.61654	0.000429956	0.00223207	-	NC_017851.1	1415897	1424019	+	7670	-	PF00076:RNA recognition motif. (a.k.a. RRM, RBD, or RNP domain)
novel.6430	3.38441	20.5021	-2.66557	0.000430606	0.00223392	-	NC_017850.1	5493561	5500571	-	6955	-	PF05653:Magnesium transporter NIPA
2681844	118.001	63.9503	0.885094	0.000437121	0.00226617	MGG_10239	NW_003803357.1	157023	158581	-	1486	protein_coding	hypothetical protein
2675496	3447.17	2419.61	0.510772	0.00043808	0.00226959	MGG_04861	NC_017849.1	3755859	3756955	-	1003	protein_coding	glycine cleavage system H protein
5048741	989.742	1525.06	-0.623662	0.000439355	0.0022744	MGG_14602	NC_017844.1	643270	644736	+	1467	protein_coding	endo-1%2C6-beta-D-glucanase
5049251	1510.71	979.695	0.624338	0.000439607	0.0022744	MGG_14676	NC_017852.1	2646830	2651481	+	2887	protein_coding	hypothetical protein
2683045	2600.36	3849.22	-0.565691	0.000440059	0.00227511	MGG_07031	NC_017850.1	6153331	6154596	+	1039	protein_coding	proteasome subunit beta type-2
2679481	737.078	486.951	0.598814	0.000440344	0.00227511	MGG_11252	NC_017850.1	2838551	2840815	+	2192	protein_coding	hypothetical protein
novel.12324	22.9699	57.9852	-1.32267	0.000445841	0.00230195	-	NC_017854.1	808334	814206	+	4285	-	-
novel.260	45.5063	14.7207	1.60947	0.000448794	0.00231562	-	NC_017844.1	761493	791260	-	4224	-	-
novel.974	248.668	135.232	0.878238	0.000451596	0.0023285	-	NC_017844.1	3040755	3056384	+	7792	-	PF07690:Major Facilitator Superfamily
novel.4171	1909.97	1308.64	0.545534	0.000452098	0.00232891	-	NC_017849.1	5216722	5227485	+	10557	-	PF10255:RNA polymerase I-associated factor PAF67
2680852	5.54228	25.6558	-2.16035	0.00045229	0.00232891	MGG_09819	NC_017853.1	4012006	4013197	-	894	protein_coding	hypothetical protein
novel.5687	17.8221	49.6334	-1.48341	0.000453729	0.00233474	-	NC_017850.1	3246191	3247332	+	1142	-	-
2683375	950.773	1430.34	-0.589286	0.000456997	0.00234996	MGG_07455	NC_017849.1	697367	698914	+	1382	protein_coding	sorbitol utilization protein SOU2
2681828	64.1342	27.9281	1.18723	0.000463054	0.00237949	MGG_10279	NW_003803357.1	4729	6380	+	1512	protein_coding	hypothetical protein
novel.10485	12.3333	39.5013	-1.65206	0.000465355	0.0023897	-	NC_017852.1	3660853	3666130	-	5143	-	PF00387:Phosphatidylinositol-specific phospholipase C, Y domain|PF00388:Phosphatidylinositol-specific phospholipase C, X domain
novel.8474	19.835	4.0593	2.27286	0.000467138	0.00239724	-	NC_017851.1	3210015	3212349	+	2247	-	-
novel.11436	9.89199	32.8404	-1.71156	0.000469556	0.00240802	-	NC_017853.1	2291878	2294080	+	1956	-	-
2674167	68.1349	135.833	-1.00537	0.000471332	0.00241432	MGG_01147	NC_017852.1	337237	340028	-	2482	protein_coding	alpha-N-arabinofuranosidase A
novel.8365	50.7704	20.5701	1.30198	0.000471421	0.00241432	-	NC_017851.1	2876153	2877684	-	1344	-	-
novel.5114	100.221	50.213	1.00011	0.000478627	0.00244853	-	NC_017850.1	1490824	1494338	+	3311	-	-
2679871	288.605	495.439	-0.782527	0.000478745	0.00244853	MGG_08885	NC_017850.1	1986178	1987673	+	1417	protein_coding	mitochondrial import inner membrane translocase subunit tim23
novel.11513	5.59847	24.6365	-2.15792	0.00047937	0.00245008	-	NC_017853.1	2514958	2517118	+	2161	-	-
2683241	630.391	959.03	-0.605278	0.000480092	0.00245212	MGG_07119	NC_017850.1	6430852	6432211	-	1269	protein_coding	atypical/RIO/RIO2 protein kinase
novel.7751	10.7451	0.269377	5.17944	0.000485613	0.00247865	-	NC_017851.1	1108762	1110688	-	1674	-	-
2683343	712.236	423.116	0.752881	0.000486695	0.0024825	MGG_07423	NC_017849.1	577946	580201	-	2256	protein_coding	hypothetical protein
novel.12483	86.6644	36.4638	1.24329	0.000490024	0.00249721	-	NC_017854.1	1275109	1278453	+	3202	-	-
novel.5613	24.5701	59.9392	-1.29351	0.000490235	0.00249721	-	NC_017850.1	3004478	3012105	-	7416	-	PF16486:N-terminal domain of argonaute|PF16488:Argonaute linker 2 domain|PF02171:Piwi domain|PF08699:Argonaute linker 1 domain
2681555	1619.35	1092.76	0.567145	0.000494587	0.00251713	MGG_02458	NC_017844.1	1952373	1953457	-	1085	protein_coding	hypothetical protein
novel.8339	104.294	53.8632	0.960971	0.000495129	0.00251713	-	NC_017851.1	2811698	2814620	+	2824	-	-
2675526	451.369	299.27	0.5928	0.000495141	0.00251713	MGG_05328	NC_017849.1	5420678	5423066	-	2389	protein_coding	peroxin 8
2674650	792.03	496.426	0.675662	0.000495827	0.00251893	MGG_00274	NC_017852.1	3450526	3451703	-	1088	protein_coding	membrane-associated progesterone receptor component 1
novel.9253	542.546	302.877	0.83801	0.000504047	0.00255898	-	NC_017852.1	2053	50222	-	1053	-	-
2678768	62.7457	137.777	-1.12375	0.00050476	0.00256071	MGG_08495	NC_017851.1	420962	423193	+	2232	protein_coding	hypothetical protein
2674422	4017	6135.72	-0.61098	0.000505062	0.00256071	MGG_00905	NC_017852.1	1182789	1184844	-	1811	protein_coding	Sec14 cytosolic factor
2682874	34.086	73.7627	-1.11474	0.000508245	0.0025736	MGG_10673	NC_017851.1	92716	93741	-	1026	protein_coding	hypothetical protein
2684623	368.001	630.41	-0.776893	0.000508281	0.0025736	MGG_06468	NC_017851.1	3627516	3628749	-	1158	protein_coding	hypothetical protein
5050551	39.3982	14.4091	1.45467	0.000513417	0.00259787	MGG_09055	NC_017854.1	2549731	2551125	-	1260	protein_coding	hypothetical protein
novel.6425	46.7993	17.8037	1.38302	0.000516074	0.00260957	-	NC_017850.1	5473927	5481641	+	7588	-	PF00385:Chromo (CHRromatin Organisation MOdifier) domain|PF00078:Reverse transcriptase (RNA-dependent DNA polymerase)|PF00665:Integrase core domain
novel.12114	106.512	181.033	-0.764187	0.000517141	0.00261323	-	NC_017854.1	209573	213318	-	3370	-	-
12987077	263.054	421.18	-0.679285	0.000519556	0.00262369	MGG_15523	NC_017850.1	496670	499488	+	2819	protein_coding	hypothetical protein
2675952	7.9614	28.5022	-1.8586	0.000523976	0.00264425	MGG_05435	NC_017844.1	5211598	5213847	+	2069	protein_coding	membrane transporter
2683183	27224.6	17552.3	0.633214	0.000524632	0.0026458	MGG_07200	NC_017850.1	6729953	6734306	-	3359	protein_coding	plasma membrane ATPase
2684037	7.73934	29.3081	-1.92182	0.000526926	0.00265527	MGG_05938	NC_017849.1	2041548	2043003	-	1456	protein_coding	2%2C2-dialkylglycine decarboxylase
5050136	8.51519	30.6854	-1.8438	0.000527208	0.00265527	MGG_12763	NC_017851.1	2824072	2825480	+	1102	protein_coding	hypothetical protein
novel.894	301.8	174.525	0.786874	0.000527883	0.00265691	-	NC_017844.1	2763928	2766548	+	2621	-	PF14529:Endonuclease-reverse transcriptase
12985407	162.628	295.011	-0.856071	0.000532238	0.00267619	MGG_17132	NC_017851.1	2715855	2716398	+	544	protein_coding	hypothetical protein
2674302	277.409	431.093	-0.636749	0.00053242	0.00267619	MGG_01077	NC_017852.1	585400	587673	+	2129	protein_coding	hypothetical protein
12985702	4.74942	21.7526	-2.20957	0.000537171	0.00269829	MGG_16035	NC_017844.1	602802	604933	+	994	protein_coding	hypothetical protein
novel.6155	2207.15	1514.52	0.543564	0.000537946	0.0027004	-	NC_017850.1	4621876	4633032	+	10567	-	-
novel.9349	15.8836	44.8879	-1.47478	0.000539957	0.0027087	-	NC_017852.1	321950	326108	+	3642	-	PF10584:Proteasome subunit A N-terminal signature|PF00227:Proteasome subunit
2674537	112.694	200.51	-0.828053	0.000542662	0.00272047	MGG_00559	NC_017852.1	2486326	2487849	+	1427	protein_coding	tRNA (uridine-2'-O-)-methyltransferase TRM7
2677978	62.1016	27.0633	1.19569	0.000544221	0.00272649	MGG_13799	NC_017844.1	7139279	7139500	-	222	protein_coding	hypothetical protein
2681217	1631.46	1073.18	0.604247	0.000545345	0.00273032	MGG_02062	NC_017844.1	441828	443033	+	1206	protein_coding	hypothetical protein
2677340	40.2369	85.0612	-1.06912	0.000547227	0.00273794	MGG_03957	NC_017853.1	2433996	2435883	-	1888	protein_coding	hypothetical protein
novel.12785	291.645	166.376	0.807303	0.000548104	0.00274052	-	NC_017854.1	2132482	2135898	+	3321	-	-
5050337	7499.6	5343.45	0.489047	0.00055046	0.00275049	MGG_14561	NC_017844.1	3524091	3526853	-	1903	protein_coding	regulatory protein Cys-3
novel.5432	142.401	76.0838	0.906962	0.000555889	0.00277579	-	NC_017850.1	2471566	2475687	-	4054	-	-
2684559	360.822	578.594	-0.681523	0.000559036	0.00278967	MGG_06404	NC_017851.1	3848967	3850326	-	1197	protein_coding	hypothetical protein
novel.2777	208.963	109.177	0.944073	0.000566029	0.00282271	-	NC_017849.1	895434	901071	-	4998	-	PF13426:PAS domain
5048989	12.5515	0.560959	4.49491	0.000566772	0.00282456	MGG_13768	NC_017844.1	6780106	6782490	+	2385	protein_coding	hypothetical protein
novel.1378	246.369	144.553	0.769998	0.000573471	0.00285607	-	NC_017844.1	4323164	4328199	+	4909	-	PF04433:SWIRM domain|PF01593:Flavin containing amine oxidoreductase|PF00505:HMG (high mobility group) box
2683563	63.8532	29.1777	1.12648	0.000588139	0.0029272	MGG_07643	NC_017849.1	1307547	1308798	-	942	protein_coding	hypothetical protein
2675447	2123.33	3403	-0.680412	0.000588924	0.00292919	MGG_05319	NC_017849.1	5396247	5399811	+	3427	protein_coding	DNAJ domain-containing protein
2675629	4194.82	2984.77	0.491014	0.000590258	0.00293391	MGG_04876	NC_017849.1	3798633	3800001	+	1172	protein_coding	succinate dehydrogenase cytochrome B subunit
novel.12053	42.0095	14.2683	1.53751	0.000599619	0.00297849	-	NC_017853.1	4130003	4133551	+	3549	-	PF00270:DEAD/DEAH box helicase|PF00271:Helicase conserved C-terminal domain
2681014	3164.22	2135.82	0.567081	0.000604074	0.00299865	MGG_09991	NC_017851.1	5046499	5048463	+	1876	protein_coding	phosphatidylinositol transfer protein SFH5
novel.6858	73.7323	137.033	-0.885694	0.000607553	0.00301395	-	NC_017850.1	6663532	6668065	-	4452	-	PF10375:GRIP-related Arf-binding domain
5049567	566.871	327.767	0.787801	0.000609424	0.00302126	MGG_11779	NC_017844.1	3516902	3524086	+	6912	protein_coding	hypothetical protein
novel.4725	68.0856	27.044	1.34283	0.000612523	0.00303465	-	NC_017850.1	344298	345041	+	607	-	-
novel.8789	256.65	155.365	0.728065	0.000614081	0.00304038	-	NC_017851.1	4120421	4126238	-	5395	-	PF07647:SAM domain (Sterile alpha motif)
27922181	6.39133	0	5.40613	0.000614623	0.00304108	MGG_15046	NW_003803360.1	82878	83595	-	504	protein_coding	hypothetical protein
12984754	26.95	7.44726	1.86145	0.000618162	0.0030566	MGG_17886	NC_017854.1	602094	602276	-	183	protein_coding	hypothetical protein
2681850	68.4083	29.9134	1.1805	0.000622341	0.00307526	MGG_10251	NW_003803357.1	119286	121529	+	2121	protein_coding	hypothetical protein
2679697	2153.78	1344.38	0.680073	0.000629822	0.00311021	MGG_01553	NC_017850.1	3988854	3992057	-	2931	protein_coding	3-isopropylmalate dehydratase
novel.8664	549.967	325.108	0.759749	0.000631306	0.00311551	-	NC_017851.1	3711530	3714174	-	2500	-	PF00125:Core histone H2A/H2B/H3/H4
novel.12667	1052.37	657.058	0.680187	0.000638206	0.00314751	-	NC_017854.1	1788821	1792159	+	2772	-	-
novel.7589	48.5064	18.9556	1.35103	0.000639326	0.00315099	-	NC_017851.1	668075	668757	-	624	-	-
novel.3768	4.12243	20.3265	-2.34987	0.000639768	0.00315113	-	NC_017849.1	3963367	3971057	-	7620	-	-
novel.12848	116.236	59.327	0.960255	0.000642778	0.0031639	-	NC_017854.1	2327359	2329270	.	1912	-	PF00078:Reverse transcriptase (RNA-dependent DNA polymerase)
novel.2348	1060.34	660.273	0.681952	0.000644065	0.00316665	-	NC_017844.1	7339776	7341323	-	1384	-	PF17135:Ribosomal protein 60S L18 and 50S L18e
2683488	17.4825	53.577	-1.60318	0.000644538	0.00316665	MGG_07568	NC_017849.1	1060244	1061965	-	1722	protein_coding	hypothetical protein
2680330	148.668	297.873	-1.00058	0.000644588	0.00316665	MGG_09436	NC_017853.1	3285277	3285975	+	600	protein_coding	hypothetical protein
2682682	1660.1	1116.69	0.572634	0.000651789	0.00319902	MGG_02794	NC_017854.1	1480259	1482162	-	1824	protein_coding	hypothetical protein
novel.11205	27.4986	62.4254	-1.18753	0.00065202	0.00319902	-	NC_017853.1	1620353	1630509	-	9423	-	PF00566:Rab-GTPase-TBC domain
2678981	836.422	494.898	0.755567	0.000653422	0.00320333	MGG_08815	NC_017853.1	40827	42258	+	1333	protein_coding	hypothetical protein
2675111	12.5567	42.0771	-1.75969	0.000653741	0.00320333	MGG_00045	NC_017852.1	4311449	4313753	+	1890	protein_coding	maltose permease MAL61
novel.9518	64.8632	28.4695	1.19644	0.000658683	0.00322546	-	NC_017852.1	834377	837043	-	2595	-	-
novel.8891	75.0242	35.5084	1.08453	0.000659729	0.00322851	-	NC_017851.1	4401310	4405577	-	4089	-	-
2674442	337.921	209.651	0.686003	0.000667064	0.0032623	MGG_00636	NC_017852.1	2168385	2170661	-	1953	protein_coding	GPI mannosyltransferase 2
novel.4144	170.982	90.7298	0.922342	0.000668935	0.00326935	-	NC_017849.1	5141272	5146294	+	4291	-	PF00208:Glutamate/Leucine/Phenylalanine/Valine dehydrogenase|PF05088:Bacterial NAD-glutamate dehydrogenase
2682969	1032.08	679.932	0.602744	0.000669881	0.00327186	MGG_07084	NC_017850.1	6298453	6300004	-	1500	protein_coding	3' exoribonuclease
novel.1202	66.1339	136.544	-1.03669	0.000684874	0.00334294	-	NC_017844.1	3788063	3804542	+	16480	-	-
12984869	781.329	511.878	0.61061	0.00069199	0.00337551	MGG_17983	NC_017854.1	1739929	1742064	-	2037	protein_coding	MFS monocarboxylate transporter
novel.1808	178.273	104.982	0.768009	0.00069641	0.00339489	-	NC_017844.1	5659713	5661538	.	1826	-	-
2676336	13.0609	1.5905	3.0017	0.000700625	0.00341324	MGG_10805	NC_017850.1	7471782	7472911	-	990	protein_coding	hypothetical protein
2679841	1239.61	1793.23	-0.532154	0.000704567	0.00343023	MGG_08855	NC_017850.1	1884391	1889799	+	5409	protein_coding	hypothetical protein
2675164	9548.42	6634.19	0.525357	0.000705014	0.00343023	MGG_00865	NC_017852.1	1331031	1338597	+	7323	protein_coding	1%2C3-beta-glucan synthase component FKS1
2677898	5532.08	3886.71	0.509345	0.000705837	0.00343203	MGG_04772	NC_017850.1	1406849	1408107	+	948	protein_coding	hypothetical protein
2679844	1091.61	1668.14	-0.611251	0.000715183	0.00347525	MGG_08858	NC_017850.1	1895398	1897722	+	2128	protein_coding	GDP-mannose transporter
novel.7532	12.8076	53.9902	-2.07743	0.0007241	0.00351633	-	NC_017851.1	507207	509792	-	2505	-	PF00394:Multicopper oxidase|PF07731:Multicopper oxidase
5048851	1794.06	1164.99	0.623289	0.000725813	0.0035224	MGG_12919	NC_017849.1	4914948	4916516	+	1460	protein_coding	synaptobrevin
novel.2150	73.6347	32.9436	1.15468	0.000728805	0.00353452	-	NC_017844.1	6749897	6751136	-	1163	-	-
novel.3542	65.6404	25.7078	1.36549	0.000729644	0.00353452	-	NC_017849.1	3359337	3362266	+	2780	-	PF01244:Membrane dipeptidase (Peptidase family M19)
novel.6961	162.409	90.867	0.843475	0.000729905	0.00353452	-	NC_017850.1	6942635	6946510	-	3876	-	PF12796:Ankyrin repeats (3 copies)
2682062	809.793	1199.04	-0.565884	0.000730173	0.00353452	MGG_14071	NC_017850.1	424038	425498	-	1373	protein_coding	ubiquitin-conjugating enzyme
novel.3894	87.4767	37.7315	1.22343	0.000732459	0.00354333	-	NC_017849.1	4350335	4357541	+	6986	-	PF13002:Arrestin_N terminal like
2677712	1125.39	771.194	0.545081	0.000733747	0.0035473	MGG_10958	NC_017850.1	572118	577138	+	4894	protein_coding	hypothetical protein
novel.1033	2993.55	2083.25	0.522794	0.000734353	0.00354797	-	NC_017844.1	3249086	3270178	+	8777	-	PF01015:Ribosomal S3Ae family
novel.4183	166.48	96.1409	0.791751	0.0007387	0.00356575	-	NC_017849.1	5257750	5262380	+	4553	-	-
novel.9429	34.3941	77.454	-1.16633	0.000738971	0.00356575	-	NC_017852.1	551862	553239	+	1378	-	-
novel.8447	6823.98	4134.59	0.723142	0.000742921	0.00358253	-	NC_017851.1	3124119	3132668	-	8478	-	-
novel.2394	927.414	553.473	0.746407	0.000744045	0.00358568	-	NC_017844.1	7490243	7495430	+	4917	-	-
novel.1507	894.759	498.447	0.845113	0.000745188	0.00358891	-	NC_017844.1	4711816	4716914	-	4819	-	-
novel.1579	42.5633	84.7083	-0.992234	0.000746399	0.00359246	-	NC_017844.1	4923270	4936622	-	13144	-	-
2684530	402.411	245.968	0.708581	0.000749996	0.00360749	MGG_06375	NC_017851.1	3970495	3972592	-	1961	protein_coding	histone acetyltransferase type B catalytic subunit
2675978	20924.1	14591.2	0.520057	0.000759637	0.00365155	MGG_05673	NC_017844.1	6076189	6078103	+	1736	protein_coding	40S ribosomal protein S3
novel.7022	397.186	214.409	0.890434	0.000763808	0.00366735	-	NC_017850.1	7144748	7148493	+	3609	-	PF00383:Cytidine and deoxycytidylate deaminase zinc-binding region
2683461	135.264	243.768	-0.852506	0.000763891	0.00366735	MGG_07541	NC_017849.1	963829	964443	+	615	protein_coding	hypothetical protein
2677040	4.773	24.3424	-2.35539	0.00077058	0.00369713	MGG_10893	NC_017844.1	6613906	6615688	-	1663	protein_coding	hypothetical protein
2677201	2838.55	1996.99	0.50739	0.000771411	0.00369878	MGG_03907	NC_017853.1	2629847	2632057	+	2152	protein_coding	hypothetical protein
2680523	2065.95	1467.33	0.493665	0.000773281	0.0037054	MGG_09515	NC_017849.1	3421430	3424349	+	2845	protein_coding	hypothetical protein
2677242	107.596	186.455	-0.792413	0.000783567	0.00375233	MGG_03991	NC_017853.1	2310014	2314130	-	3961	protein_coding	topoisomerase 1-associated factor 1
novel.5463	88.8009	152.406	-0.776681	0.000786371	0.00376338	-	NC_017850.1	2564919	2570840	+	5590	-	-
2682567	1952.64	2888.35	-0.564478	0.000789442	0.0037757	MGG_03014	NC_017854.1	643640	646126	+	2388	protein_coding	hypothetical protein
novel.11697	36.2792	11.9751	1.60028	0.000790332	0.00377758	-	NC_017853.1	3087667	3093790	-	6124	-	PF13650:Aspartyl protease|PF00078:Reverse transcriptase (RNA-dependent DNA polymerase)
2681750	249.901	401.837	-0.686636	0.000796551	0.00380491	MGG_12243	NC_017853.1	785900	788604	-	2634	protein_coding	hypothetical protein
novel.3442	8.34932	28.8435	-1.80529	0.000801343	0.00382539	-	NC_017849.1	2984271	2988150	+	3813	-	-
2675636	12027.2	8013.5	0.585797	0.000806598	0.00384773	MGG_05169	NC_017849.1	4823087	4826447	-	3361	protein_coding	tRNA ligase
2678427	863.375	1241.42	-0.524376	0.000807035	0.00384773	MGG_08192	NC_017850.1	6012204	6015947	-	3613	protein_coding	hypothetical protein
2680035	2825.67	1914.26	0.561745	0.000816694	0.00388802	MGG_13328	NC_017849.1	93877	100478	+	6535	protein_coding	RING finger membrane protein
novel.4012	58.9538	115.635	-0.975451	0.000816879	0.00388802	-	NC_017849.1	4738339	4742216	+	3738	-	-
2682181	2689.15	1869.68	0.523891	0.000817368	0.00388802	MGG_10568	NC_017854.1	2859914	2861676	-	1621	protein_coding	sterol 24-C-methyltransferase
novel.2011	356.955	232.347	0.619556	0.000817533	0.00388802	-	NC_017844.1	6280334	6284923	-	4477	-	-
2676866	2713.51	1945.69	0.480058	0.000823135	0.00391221	MGG_03323	NC_017851.1	2259019	2264170	-	4938	protein_coding	hypothetical protein
2685083	7000.74	4912.91	0.510998	0.000827479	0.0039282	MGG_06910	NC_017844.1	3220833	3224039	-	2755	protein_coding	protein transporter SEC23
novel.2445	78.1709	39.245	0.993616	0.000827533	0.0039282	-	NC_017844.1	7663046	7670546	+	7296	-	PF14551:MCM N-terminal domain|PF00493:MCM2/3/5 family|PF17207:MCM OB domain
novel.2904	44.5188	16.3165	1.43351	0.000830256	0.00393397	-	NC_017849.1	1248222	1249540	-	1143	-	-
2677787	7099.36	5096.78	0.478069	0.000830267	0.00393397	MGG_04793	NC_017850.1	1446667	1449164	-	2498	protein_coding	hypothetical protein
2678031	481.319	274.501	0.811898	0.000830304	0.00393397	MGG_04481	NC_017844.1	7346976	7348767	-	1724	protein_coding	hypothetical protein
novel.7177	0	7.37709	-5.08773	0.000830844	0.00393408	-	NC_017850.1	7628998	7629993	+	996	-	PF08240:Alcohol dehydrogenase GroES-like domain
2674214	1317.05	702.903	0.907138	0.000836988	0.0039607	MGG_00743	NC_017852.1	1795218	1797154	+	1937	protein_coding	twin-arginine translocation pathway signal
2674715	783.59	518.845	0.594707	0.00083812	0.00396359	MGG_00480	NC_017852.1	2753854	2755237	+	1297	protein_coding	metalloprotease ATP23
novel.711	93.4447	47.6982	0.971797	0.000841314	0.00397467	-	NC_017844.1	2214301	2231225	-	16925	-	PF12855:Life-span regulatory factor
novel.7436	4809.13	2803.22	0.778689	0.00084151	0.00397467	-	NC_017851.1	224430	230346	+	5917	-	PF00078:Reverse transcriptase (RNA-dependent DNA polymerase)|PF00075:RNase H|PF14529:Endonuclease-reverse transcriptase
novel.2068	289.06	181.789	0.666522	0.000843432	0.00398127	-	NC_017844.1	6442481	6447000	-	4137	-	PF13813:Membrane bound O-acyl transferase family
novel.5683	231.747	135.78	0.770537	0.000850383	0.00401159	-	NC_017850.1	3227999	3236973	-	8441	-	-
novel.2451	13.3809	39.5142	-1.54872	0.000851526	0.00401449	-	NC_017844.1	7678510	7679705	-	1124	-	-
5049604	353.645	227.977	0.636039	0.000855067	0.00402868	MGG_11817	NC_017844.1	2925307	2927475	-	1980	protein_coding	C-type cyclin
2683904	2031.66	3449.85	-0.763797	0.000865503	0.00407532	MGG_13928	NC_017849.1	6435564	6437734	+	2043	protein_coding	benzoate 4-monooxygenase
2676963	15622.3	10083.8	0.631477	0.000866296	0.00407653	MGG_03165	NC_017851.1	2832326	2834874	+	2390	protein_coding	heat shock protein 60
novel.3646	8.94505	0.245393	4.90659	0.000869618	0.00408963	-	NC_017849.1	3641474	3648668	-	6916	-	PF01565:FAD binding domain
novel.2255	305.075	198.01	0.624301	0.000872685	0.00410053	-	NC_017844.1	7068111	7072602	+	4492	-	-
2684159	10.6914	34.4329	-1.67384	0.000873017	0.00410053	MGG_05816	NC_017849.1	3065551	3068142	+	2592	protein_coding	hypothetical protein
12985692	36.8826	86.1436	-1.23771	0.000876894	0.0041162	MGG_16026	NC_017844.1	458385	459315	-	931	protein_coding	hypothetical protein
2682552	1364.22	958.415	0.509843	0.000881196	0.00413384	MGG_02999	NC_017854.1	698716	700736	+	1858	protein_coding	acyl-CoA thioesterase II
novel.3413	2878.71	1941.91	0.568099	0.000881931	0.00413473	-	NC_017849.1	2885049	2895728	-	10039	-	PF12868:Domain of unknwon function (DUF3824)
novel.10022	2314.65	1662.9	0.476946	0.000885091	0.00414699	-	NC_017852.1	2342178	2351669	-	9000	-	PF00962:Adenosine/AMP deaminase
2684105	11.5405	33.9161	-1.54433	0.000885706	0.00414731	MGG_05870	NC_017849.1	1791784	1793078	-	762	protein_coding	hypothetical protein
2685078	1695.55	1210.19	0.486688	0.000888677	0.00415866	MGG_06905	NC_017844.1	3204693	3210267	-	5485	protein_coding	protein transporter sec73
2676409	776.717	1167.29	-0.587775	0.000890977	0.00416685	MGG_03253	NC_017851.1	2526964	2531958	-	4417	protein_coding	GTPase-activating protein GYP5
12987178	21.0251	4.6298	2.22322	0.000897637	0.00419542	MGG_15562	NC_017850.1	1286428	1287883	-	336	protein_coding	hypothetical protein
2677690	1734.22	1026.98	0.755699	0.000899037	0.00419938	MGG_04181	NC_017853.1	1687767	1689080	+	1028	protein_coding	hypothetical protein
novel.1847	112.253	61.1837	0.87288	0.00090744	0.00423602	-	NC_017844.1	5769883	5771808	+	1926	-	PF14529:Endonuclease-reverse transcriptase
2682221	5.10473	24.6594	-2.21515	0.000915182	0.00426954	MGG_10618	NC_017844.1	6541243	6542417	+	1104	protein_coding	acetyl xylan esterase
2678560	2017.36	2932.01	-0.539409	0.000922199	0.00429884	MGG_08270	NC_017850.1	8054783	8057855	+	2873	protein_coding	ubiquitin carboxyl-terminal hydrolase 14
2680854	1582.31	2380.87	-0.589247	0.000922594	0.00429884	MGG_09821	NC_017853.1	4007103	4008859	-	1668	protein_coding	hypothetical protein
2677123	753.536	504.724	0.576719	0.000925875	0.00431148	MGG_04199	NC_017853.1	1615532	1618661	-	2996	protein_coding	complex I intermediate-associated protein 84
novel.4685	131.238	213.992	-0.707204	0.000926808	0.00431318	-	NC_017850.1	213847	214702	-	671	-	-
2680191	250.622	432.826	-0.789954	0.000931066	0.00433034	MGG_09255	NC_017844.1	3937563	3944032	+	6377	protein_coding	kinesin-II 85 kDa subunit
2685019	449.529	279.049	0.68536	0.000931882	0.00433148	MGG_06846	NC_017844.1	2967228	2968518	-	1291	protein_coding	hypothetical protein
2681599	74.1972	139.757	-0.924365	0.000937631	0.00435554	MGG_02502	NC_017844.1	2125790	2127869	+	1851	protein_coding	hypothetical protein
5049289	263.734	157.941	0.736482	0.00093982	0.00436304	MGG_14679	NC_017852.1	2768785	2770847	-	1714	protein_coding	tryptophanyl-tRNA synthetase
novel.1157	288.705	162.841	0.826524	0.000940613	0.00436405	-	NC_017844.1	3614297	3723402	-	14669	-	PF01916:Deoxyhypusine synthase
12985029	7.52385	26.7315	-1.83484	0.000942442	0.00436987	MGG_16833	NC_017849.1	4038687	4039036	-	267	protein_coding	hypothetical protein
2682556	1053.5	730.119	0.529778	0.000944072	0.00437397	MGG_03003	NC_017854.1	685181	686623	+	1443	protein_coding	thioesterase
novel.11920	14.4089	38.9334	-1.44909	0.000944478	0.00437397	-	NC_017853.1	3761383	3767452	-	5808	-	-
2684252	102.589	187.418	-0.873585	0.000945105	0.00437421	MGG_06146	NC_017849.1	2732302	2734805	-	2504	protein_coding	hypothetical protein
2674610	14.3659	1.75483	3.07505	0.000949155	0.00439028	MGG_00259	NC_017852.1	3500300	3500743	-	444	protein_coding	hypothetical protein
2680223	22.5219	5.96359	1.90603	0.000954909	0.0044142	MGG_11730	NC_017844.1	4173538	4174510	-	973	protein_coding	hypothetical protein
novel.497	37.2261	12.5252	1.58899	0.0009717	0.00448755	-	NC_017844.1	1606635	1607796	-	1049	-	-
novel.1190	116.719	205.73	-0.815895	0.000971957	0.00448755	-	NC_017844.1	3746382	3751994	+	5613	-	-
2678137	17913.8	9868.13	0.86028	0.00099005	0.00456831	MGG_04660	NC_017850.1	1184263	1186458	+	2087	protein_coding	CMGC/CDK/CDK5 protein kinase
2682893	100.963	171.395	-0.762667	0.000999514	0.00460917	MGG_10692	NC_017851.1	29437	31976	+	2314	protein_coding	hypothetical protein
novel.5867	27.3185	7.60383	1.83566	0.00100282	0.00462163	-	NC_017850.1	3784771	3850745	-	2459	-	PF14833:NAD-binding of NADP-dependent 3-hydroxyisobutyrate dehydrogenase
2682724	724.691	1094.03	-0.59398	0.00100691	0.00463762	MGG_02742	NC_017854.1	1691961	1692993	-	885	protein_coding	protein transporter Sec61 subunit gamma
2676054	1245.81	813.861	0.613283	0.00100874	0.00464327	MGG_05647	NC_017844.1	5970608	5972482	+	1708	protein_coding	50S ribosomal protein L2
novel.10722	102.015	42.5288	1.27569	0.00101239	0.00465724	-	NC_017852.1	4464456	4471227	-	4250	-	-
novel.865	61.152	129.831	-1.07666	0.00101636	0.00467266	-	NC_017844.1	2648893	2652943	+	3967	-	-
2681533	2521.57	1742.17	0.533077	0.00101709	0.00467322	MGG_02436	NC_017844.1	1845168	1846130	+	963	protein_coding	hypothetical protein
novel.10015	35.3726	75.4183	-1.0993	0.00101865	0.00467754	-	NC_017852.1	2324007	2326843	-	2837	-	-
2677253	1272.78	876.82	0.537173	0.00102247	0.00469223	MGG_04045	NC_017853.1	2131908	2135141	+	3081	protein_coding	mannosyl-oligosaccharide glucosidase
2675988	6.43573	25.8794	-2.02158	0.00102321	0.00469282	MGG_05424	NC_017844.1	5175633	5176379	-	747	protein_coding	hypothetical protein
novel.10818	5.14914	26.4708	-2.35949	0.00103537	0.00474571	-	NC_017853.1	308489	311398	-	2445	-	PF00246:Zinc carboxypeptidase
2677852	79.0736	39.3001	1.00647	0.0010413	0.00476999	MGG_04628	NC_017844.1	7055918	7057702	+	1785	protein_coding	cytochrome P450 51
novel.12161	14.4808	41.5899	-1.51129	0.0010492	0.00480329	-	NC_017854.1	355547	359625	-	4079	-	-
novel.7015	72.0381	35.7489	1.01941	0.00106347	0.00486568	-	NC_017850.1	7117347	7121511	-	3867	-	PF05693:Glycogen synthase
2677511	1161.51	792.766	0.550855	0.00107943	0.0049351	MGG_04082	NC_017853.1	2023493	2025658	-	2166	protein_coding	hypothetical protein
novel.8575	0	7.12259	-5.02824	0.00108057	0.0049351	-	NC_017851.1	3488825	3489904	-	1080	-	-
novel.1941	227.219	138.323	0.717165	0.00108059	0.0049351	-	NC_017844.1	6025470	6026281	-	618	-	-
2676143	4798.56	2932.28	0.710867	0.00108172	0.0049373	MGG_05478	NC_017844.1	5355834	5357450	+	1471	protein_coding	hypothetical protein
2678570	72.9208	156.427	-1.09456	0.0010859	0.00495341	MGG_08378	NC_017850.1	7637917	7639654	+	1605	protein_coding	cytochrome P450 oxidoreductase GliF
5048698	9.32641	32.3856	-1.79678	0.00108718	0.00495625	MGG_14206	NC_017854.1	197041	198734	+	1694	protein_coding	hypothetical protein
2679043	55.414	106.589	-0.946774	0.00109276	0.00497626	MGG_08614	NC_017844.1	7576416	7578290	-	1825	protein_coding	hypothetical protein
novel.6528	12.2171	1.25095	3.20908	0.00109288	0.00497626	-	NC_017850.1	5749556	5749863	.	308	-	-
novel.11340	7.47423	28.0735	-1.90535	0.00109878	0.00500013	-	NC_017853.1	2005197	2008454	+	2748	-	PF05739:SNARE domain|PF00804:Syntaxin
novel.7544	74.1608	36.5443	1.02793	0.00111063	0.00505103	-	NC_017851.1	545574	546582	-	883	-	PF04828:Glutathione-dependent formaldehyde-activating enzyme
novel.9446	94.3341	163.113	-0.785015	0.00111447	0.00506545	-	NC_017852.1	595911	611250	-	14714	-	PF11816:Domain of unknown function (DUF3337)
5050649	8673.98	5547.18	0.645079	0.00111588	0.00506886	MGG_11490	NC_017852.1	1567534	1571641	-	3810	protein_coding	oxysterol binding protein
2677137	9.95997	31.4424	-1.66797	0.00111698	0.00507082	MGG_03807	NC_017853.1	2986065	2987705	+	1641	protein_coding	hypothetical protein
novel.2894	6.59639	24.8748	-1.95866	0.00111926	0.00507811	-	NC_017849.1	1216803	1225337	+	8455	-	PF00400:WD domain, G-beta repeat|PF12937:F-box-like
novel.7909	23.0313	55.3412	-1.25286	0.00111993	0.00507811	-	NC_017851.1	1545128	1557254	-	11579	-	PF13513:HEAT-like repeat
novel.12588	44.1635	16.9667	1.38296	0.00112061	0.00507819	-	NC_017854.1	1569694	1571181	+	1316	-	-
2677774	571.382	827.753	-0.534395	0.00112663	0.00510242	MGG_04377	NC_017850.1	680098	685268	-	4822	protein_coding	rho-type GTPase-activating protein 1
novel.11176	54.5556	22.4473	1.29327	0.00112935	0.00511029	-	NC_017853.1	1540152	1543940	-	3590	-	-
novel.2808	7.89999	28.3818	-1.86213	0.00112971	0.00511029	-	NC_017849.1	976471	979081	+	2398	-	PF00117:Glutamine amidotransferase class-I|PF06418:CTP synthase N-terminus
12986962	11.2962	38.4663	-1.77832	0.00113272	0.00512083	MGG_15183	NC_017849.1	118654	120710	-	1741	protein_coding	vacuolar basic amino acid transporter 2
2678406	483.209	806.976	-0.739301	0.00113906	0.00514645	MGG_08170	NC_017850.1	5934640	5937385	-	2542	protein_coding	translation initiation factor eIF4E3
novel.1744	184.704	93.7061	0.976285	0.00114068	0.00515071	-	NC_017844.1	5433748	5435265	-	1518	-	PF14529:Endonuclease-reverse transcriptase
2675894	2.82405	16.3134	-2.55901	0.00114243	0.00515553	MGG_05551	NC_017844.1	5603730	5605260	+	1488	protein_coding	hypothetical protein
2680192	2195.99	1308.11	0.747886	0.00114368	0.0051581	MGG_09256	NC_017844.1	3944222	3946412	-	2191	protein_coding	hypothetical protein
novel.11010	100.427	199.901	-0.987155	0.00114557	0.00516355	-	NC_017853.1	1018898	1022316	+	3265	-	PF00172:Fungal Zn(2)-Cys(6) binuclear cluster domain|PF11951:Fungal specific transcription factor domain
novel.12775	21.7929	4.9929	2.0873	0.00115008	0.0051808	-	NC_017854.1	2099968	2100662	+	590	-	-
novel.4889	44.3985	17.7657	1.33455	0.00115837	0.00521508	-	NC_017850.1	788148	789438	-	1211	-	-
2675386	618.543	422.845	0.548587	0.00116777	0.00525426	MGG_12972	NC_017849.1	3832682	3834892	+	2108	protein_coding	splicing factor 3a subunit 3
2675178	29374.7	21310.1	0.463057	0.00118731	0.00533904	MGG_01159	NC_017852.1	301199	302292	+	946	protein_coding	histone H3
2674632	2954.8	1747.86	0.757836	0.0012073	0.00542572	MGG_00264	NC_017852.1	3479498	3481202	-	1625	protein_coding	hypothetical protein
novel.5259	60.6402	114.756	-0.913758	0.00121304	0.00544827	-	NC_017850.1	1885217	1967235	-	17910	-	PF05187:Electron transfer flavoprotein-ubiquinone oxidoreductase, 4Fe-4S|PF13450:NAD(P)-binding Rossmann-like domain
novel.4192	39.1984	15.6121	1.3346	0.00123111	0.00552617	-	NC_017849.1	5288789	5291890	-	2898	-	-
novel.397	3.84418	22.1553	-2.43983	0.00123669	0.00554527	-	NC_017844.1	1276237	1278379	+	1977	-	PF04479:RTA1 like protein
novel.7039	4.17727	19.6678	-2.21211	0.00123682	0.00554527	-	NC_017850.1	7180704	7185115	-	3692	-	PF00175:Oxidoreductase NAD-binding domain|PF00970:Oxidoreductase FAD-binding domain
novel.49	126.9	71.3554	0.834587	0.00124509	0.00557901	-	NC_017844.1	155916	161963	-	3856	-	PF07716:Basic region leucine zipper
2679776	2334.95	1566.28	0.5758	0.00125429	0.00561693	MGG_01720	NC_017850.1	4566081	4568967	+	2727	protein_coding	transcription regulatory protein SWI3
novel.3828	72.4339	35.6021	1.01488	0.00126686	0.0056699	-	NC_017849.1	4137237	4141051	-	3662	-	PF01466:Skp1 family, dimerisation domain|PF03931:Skp1 family, tetramerisation domain
2677973	70.5244	131.86	-0.909418	0.00126776	0.00567059	MGG_04577	NC_017850.1	1025581	1028667	+	3087	protein_coding	hypothetical protein
novel.7756	138.194	240.538	-0.791999	0.00127429	0.00569396	-	NC_017851.1	1117486	1124159	-	6340	-	PF01775:Ribosomal proteins 50S-L18Ae/60S-L20/60S-L18A
novel.6741	38.3493	79.0949	-1.03746	0.00127449	0.00569396	-	NC_017850.1	6291119	6294050	+	2578	-	PF01974:tRNA intron endonuclease, catalytic C-terminal domain
2682819	14494.3	10499.9	0.465134	0.00127928	0.005712	MGG_02620	NC_017854.1	2174466	2175955	-	978	protein_coding	60S ribosomal protein L37
2676426	1572.86	2481.01	-0.657716	0.00128607	0.00573893	MGG_03551	NC_017851.1	1488877	1492005	+	2918	protein_coding	threonyl-tRNA synthetase
2679523	1581.27	2192.71	-0.471265	0.00129461	0.00577367	MGG_01577	NC_017850.1	4066090	4068924	+	2754	protein_coding	hypothetical protein
novel.2661	44.7826	18.5699	1.27325	0.00129721	0.00578187	-	NC_017849.1	549795	555019	+	4706	-	-
novel.3790	24.8352	55.8635	-1.17087	0.00130064	0.00579378	-	NC_017849.1	4036615	4038190	+	1505	-	-
2675609	218.401	396.145	-0.858567	0.00130614	0.00581486	MGG_05146	NC_017849.1	4749710	4751077	+	1296	protein_coding	ribosomal RNA-processing protein 1
novel.721	128.565	226.503	-0.811025	0.00132075	0.00587644	-	NC_017844.1	2251760	2254835	-	3076	-	-
novel.7295	37.8885	13.0396	1.518	0.00132357	0.0058827	-	NC_017850.1	7973496	7978616	-	5121	-	-
novel.10092	7888.31	5672.54	0.475733	0.00132371	0.0058827	-	NC_017852.1	2511869	2514697	-	2263	-	PF00293:NUDIX domain
novel.605	3.90559	20.9763	-2.3449	0.00132979	0.00590627	-	NC_017844.1	1917030	1921986	+	4390	-	PF02560:Cyanate lyase C-terminal domain
2677445	4439.98	3218.83	0.464017	0.0013356	0.00592863	MGG_04012	NC_017853.1	2235532	2237556	+	1934	protein_coding	3-hydroxyisobutyryl-CoA hydrolase
2675622	1076.43	679.58	0.664095	0.00134031	0.00594386	MGG_05083	NC_017849.1	4548455	4549943	-	1260	protein_coding	hypothetical protein
novel.6344	22.5702	6.2203	1.88889	0.0013411	0.00594386	-	NC_017850.1	5207791	5208176	.	386	-	-
novel.6769	283.706	173.47	0.714234	0.00134138	0.00594386	-	NC_017850.1	6370421	6386045	+	15625	-	-
2683812	34.5573	71.9852	-1.0584	0.00134382	0.00595122	MGG_07885	NC_017849.1	6149757	6152424	+	2543	protein_coding	nicotinamide mononucleotide permease
2684398	149.288	258.682	-0.792743	0.0013586	0.00601316	MGG_06243	NC_017851.1	4430621	4434809	+	4067	protein_coding	zinc finger transcription factor 1
novel.6343	72.225	33.0626	1.13519	0.00136031	0.00601723	-	NC_017850.1	5206341	5207479	-	1139	-	-
2678701	147	235.277	-0.676075	0.00136787	0.00604713	MGG_08587	NC_017851.1	778668	781543	-	2659	protein_coding	hypothetical protein
12985028	6.68002	25.2288	-1.87985	0.00137383	0.00606995	MGG_16832	NC_017849.1	4033307	4034260	-	545	protein_coding	hypothetical protein
27922224	0	6.64447	-4.93452	0.00141314	0.00624001	MGG_18140	NW_003803320.1	1	726	+	726	protein_coding	hypothetical protein
novel.8959	20.0636	50.086	-1.34414	0.00142005	0.00626476	-	NC_017851.1	4615252	4622725	+	6431	-	-
2682141	86.4547	148.525	-0.779124	0.0014204	0.00626476	MGG_10515	NC_017844.1	4681358	4682826	+	1379	protein_coding	hypothetical protein
novel.7232	8.25008	28.3567	-1.78247	0.00142488	0.00628086	-	NC_017850.1	7809207	7811179	-	1858	-	-
novel.4670	216.219	130.526	0.722894	0.00142669	0.00628265	-	NC_017850.1	164668	167044	+	2377	-	PF00075:RNase H
5048947	16178.3	11380.4	0.507564	0.00142694	0.00628265	MGG_13013	NC_017849.1	3211279	3217913	+	6477	protein_coding	chitin synthase 8
5049075	53.3553	22.3389	1.23868	0.00142982	0.00629168	MGG_14831	NC_017851.1	4727521	4735490	-	7755	protein_coding	fatty acid synthase S-acetyltransferase
2681965	583.23	118.369	2.30239	0.00143235	0.0062992	MGG_10313	NC_017854.1	159076	159603	-	528	protein_coding	hypothetical protein
2683086	4913.26	7205.56	-0.552474	0.00143659	0.00631416	MGG_07367	NC_017850.1	7404322	7405682	-	1361	protein_coding	hypothetical protein
2678922	25.794	61.9259	-1.26178	0.00146448	0.00642998	MGG_08770	NC_017853.1	173052	174730	-	1679	protein_coding	hypothetical protein
2684400	123.386	64.2169	0.935423	0.00146463	0.00642998	MGG_06245	NC_017851.1	4418548	4425534	+	6918	protein_coding	separin
novel.10839	124.49	68.4828	0.868084	0.00147959	0.00649191	-	NC_017853.1	430714	433327	+	2538	-	-
2684572	850.991	583.881	0.544285	0.00148185	0.00649806	MGG_06417	NC_017851.1	3818123	3820193	+	2071	protein_coding	peptidyl-prolyl cis-trans isomerase cyp8
novel.269	111.695	63.0423	0.821789	0.00148461	0.00650643	-	NC_017844.1	789779	790439	-	661	-	-
novel.10429	23.9366	52.9934	-1.14867	0.00149626	0.00655368	-	NC_017852.1	3487387	3490330	-	2944	-	-
2675388	1582.34	997.513	0.664794	0.00150153	0.00657297	MGG_04884	NC_017849.1	3820138	3822085	+	1872	protein_coding	mitochondrial export translocase Oxa1
12986049	54.5466	102.028	-0.902137	0.00152697	0.0066805	MGG_16951	NC_017849.1	6092085	6092655	+	501	protein_coding	hypothetical protein
12984861	553.412	799.845	-0.532106	0.00153032	0.00669128	MGG_17976	NC_017854.1	1654216	1658445	-	4110	protein_coding	hypothetical protein
2674499	57.5625	106.043	-0.879248	0.00153942	0.00672722	MGG_00920	NC_017852.1	1141065	1142740	-	1676	protein_coding	YagE family protein
2679855	258.678	402.514	-0.636921	0.0015443	0.00674468	MGG_08869	NC_017850.1	1928025	1929974	-	1950	protein_coding	mitochondrial distribution and morphology protein 12
2679818	9108.9	5345.09	0.76921	0.00154603	0.00674832	MGG_08832	NC_017850.1	1807038	1808830	+	1641	protein_coding	C-5 sterol desaturase
2676893	144.526	85.4196	0.762214	0.00154709	0.0067491	MGG_03374	NC_017851.1	2104122	2105708	+	1501	protein_coding	beta-1%2C6-galactanase
novel.11421	13.9908	38.6248	-1.46649	0.00154847	0.00675124	-	NC_017853.1	2248604	2251835	-	2902	-	PF00573:Ribosomal protein L4/L1 family
2676023	1017.39	709.296	0.519765	0.00156729	0.00682644	MGG_05657	NC_017844.1	6003061	6004203	-	890	protein_coding	hypothetical protein
novel.10996	1.47604	13.7942	-3.16839	0.00156752	0.00682644	-	NC_017853.1	980553	981600	-	1048	-	-
12984406	1102.75	1571.41	-0.510962	0.00157721	0.00686469	MGG_16126	NC_017844.1	1798769	1800333	-	1316	protein_coding	hypothetical protein
novel.8235	23.4442	53.945	-1.21318	0.00159051	0.00691864	-	NC_017851.1	2503978	2506248	+	2271	-	PF12804:MobA-like NTP transferase domain
2681617	5360.41	7646.79	-0.512444	0.00160405	0.00697354	MGG_02520	NC_017844.1	2188849	2191988	+	2493	protein_coding	hypothetical protein
2676418	299.34	492.844	-0.721027	0.00160732	0.0069767	MGG_03219	NC_017851.1	2653446	2655861	+	2190	protein_coding	conidiophore development protein hymA
novel.3545	62.9312	117.477	-0.899258	0.00160751	0.0069767	-	NC_017849.1	3368326	3373821	-	5496	-	PF06094:Gamma-glutamyl cyclotransferase, AIG2-like
2683102	239.72	143.71	0.737045	0.00160753	0.0069767	MGG_07214	NC_017850.1	6792433	6793812	-	1380	protein_coding	hypothetical protein
novel.5563	65.6728	117.282	-0.837104	0.00162208	0.00703582	-	NC_017850.1	2867454	2874355	-	6701	-	PF00731:AIR carboxylase|PF02222:ATP-grasp domain
novel.3760	50.1801	18.284	1.46089	0.00163155	0.00707285	-	NC_017849.1	3946852	3953851	-	6598	-	PF05729:NACHT domain
2677938	3246.72	4773.39	-0.555976	0.00163522	0.00708471	MGG_04622	NC_017844.1	7084606	7086014	+	1331	protein_coding	proteasome component C5
2682631	15.0973	2.82878	2.43728	0.00164579	0.00712441	MGG_03078	NC_017854.1	372047	373105	-	960	protein_coding	hypothetical protein
novel.11072	313.933	166.005	0.92279	0.00164626	0.00712441	-	NC_017853.1	1213081	1216448	-	3237	-	-
novel.12821	11.1578	35.2436	-1.62236	0.00166469	0.00720007	-	NC_017854.1	2235413	2239026	+	3614	-	-
novel.2200	74.4563	33.0469	1.16136	0.00166598	0.00720157	-	NC_017844.1	6887431	6891138	-	3447	-	PF05743:UEV domain|PF09454:Vps23 core domain
novel.5196	61.1024	30.0194	1.02703	0.0016768	0.00724419	-	NC_017850.1	1711931	1715319	+	3261	-	PF00631:GGL domain
5048965	143.387	228.836	-0.678105	0.00168874	0.00729164	MGG_14596	NC_017844.1	1094393	1096696	+	2304	protein_coding	hypothetical protein
5048764	5175.84	3402.98	0.605141	0.00169103	0.00729739	MGG_14348	NC_017852.1	277450	280116	-	2667	protein_coding	hypothetical protein
novel.5969	138.768	78.1555	0.830673	0.00169212	0.00729793	-	NC_017850.1	4074262	4076904	+	2545	-	-
2680842	1.34801	13.6898	-3.48415	0.00169411	0.00730235	MGG_09843	NC_017853.1	3928004	3928693	+	690	protein_coding	hypothetical protein
2679359	42.0315	90.6104	-1.11279	0.00170886	0.00736179	MGG_01682	NC_017850.1	4448246	4450901	+	2656	protein_coding	ATP-dependent RNA helicase SUV3
5051352	378.859	597.734	-0.657199	0.00172479	0.00742619	MGG_11399	NC_017850.1	677848	679425	+	1488	protein_coding	sterol-4-alpha-carboxylate 3-dehydrogenase
novel.10432	142.714	72.4255	0.988498	0.00174424	0.00750565	-	NC_017852.1	3495010	3497838	+	2670	-	-
novel.4279	127.757	207.92	-0.703077	0.00175529	0.00754896	-	NC_017849.1	5525321	5529416	+	3973	-	PF03208:PRA1 family protein
2674430	63.3907	118.465	-0.911172	0.00175764	0.00755479	MGG_00799	NC_017852.1	1585710	1588193	+	2403	protein_coding	peptide-N4-(N-acetyl-beta-glucosaminyl)asparagine amidase A
5051141	700.861	483.313	0.535902	0.00176074	0.0075638	MGG_11170	NC_017850.1	4410509	4411950	+	1442	protein_coding	hypothetical protein
novel.1327	244.102	149.697	0.706474	0.0017639	0.00757018	-	NC_017844.1	4154104	4158577	+	4286	-	PF00432:Prenyltransferase and squalene oxidase repeat
2682764	406.157	258.413	0.653954	0.00176422	0.00757018	MGG_02759	NC_017854.1	1625781	1630122	+	4268	protein_coding	hypothetical protein
novel.5249	11.146	33.7078	-1.56035	0.00176971	0.00758946	-	NC_017850.1	1858241	1860383	+	2143	-	-
2680515	8513.22	6187.43	0.460476	0.00177357	0.00760172	MGG_09507	NC_017849.1	3443781	3447688	+	3739	protein_coding	hypothetical protein
2674741	498.912	327.786	0.604055	0.00177932	0.00762083	MGG_00596	NC_017852.1	2355659	2357701	+	1924	protein_coding	xaa-Pro dipeptidase
novel.11973	15.5022	41.8335	-1.43209	0.00178003	0.00762083	-	NC_017853.1	3882375	3886653	-	4279	-	PF09594:Glycosyltransferase family 87
2682672	396.694	255.942	0.630041	0.00178388	0.00763299	MGG_02784	NC_017854.1	1508642	1515820	+	6946	protein_coding	DNA-binding protein SMUBP-2
novel.10652	3.50066	17.0844	-2.28683	0.00178988	0.00765437	-	NC_017852.1	4211518	4213484	+	1717	-	PF16010:Cytochrome domain of cellobiose dehydrogenase
2684636	153.636	270.512	-0.820133	0.00179299	0.00766336	MGG_06481	NC_017851.1	3583342	3587465	-	3833	protein_coding	tRNA pseudouridine synthase D
2676835	544.327	339.728	0.678406	0.00180039	0.00769066	MGG_03174	NC_017851.1	2804410	2806012	+	1603	protein_coding	hypothetical protein
2681808	11920.4	8422.9	0.501013	0.00180784	0.00771813	MGG_10181	NC_017850.1	1671810	1675861	-	4052	protein_coding	RAN protein kinase
12986849	0.399714	9.42883	-4.47718	0.00181418	0.00774084	MGG_17022	NC_017851.1	364339	364910	+	417	protein_coding	hypothetical protein
2678222	120.061	213.616	-0.835121	0.00181721	0.00774573	MGG_04390	NC_017850.1	720796	723999	-	3204	protein_coding	hypothetical protein
2676361	718.713	1087.81	-0.597937	0.00181736	0.00774573	MGG_10837	NC_017850.1	508955	512572	+	3490	protein_coding	hypothetical protein
novel.8289	44.6518	19.531	1.18634	0.00181881	0.00774753	-	NC_017851.1	2679573	2682038	+	2013	-	PF04158:Sof1-like domain|PF00400:WD domain, G-beta repeat
novel.1121	52.2384	22.5781	1.21231	0.00182333	0.00776244	-	NC_017844.1	3509806	3512033	+	2106	-	-
2681020	61.8705	130.248	-1.07304	0.00182677	0.00777272	MGG_09997	NC_017851.1	5007776	5010628	-	2767	protein_coding	hypothetical protein
2680440	890.375	538.483	0.723712	0.00183135	0.00778785	MGG_09348	NC_017853.1	3601243	3602341	-	930	protein_coding	mitochondrial intermembrane space import and assembly protein 40
2674781	69.2587	31.0129	1.14797	0.00185498	0.00788395	MGG_00675	NC_017852.1	2045887	2048867	+	2891	protein_coding	hypothetical protein
novel.11768	16.9429	3.78815	2.15736	0.00186281	0.00791278	-	NC_017853.1	3329291	3329621	.	331	-	-
2677909	1640.17	1122.16	0.546822	0.00186424	0.00791444	MGG_04710	NC_017844.1	6906317	6915247	-	8688	protein_coding	translational activator GCN1
novel.13217	102.805	57.9841	0.821523	0.00186662	0.00792008	-	NW_003803357.1	142772	145347	+	2576	-	-
2685139	215.202	115.051	0.906933	0.00186893	0.0079238	MGG_06966	NC_017844.1	3397545	3401150	-	3516	protein_coding	hypothetical protein
2678998	48.4463	106.871	-1.1484	0.00186958	0.0079238	MGG_08776	NC_017853.1	152210	155382	+	2671	protein_coding	major myo-inositol transporter iolT
12985866	29.7766	64.4835	-1.11813	0.00187462	0.00794073	MGG_15050	NC_017854.1	2686632	2688102	-	1371	protein_coding	hypothetical protein
2679500	520.976	357.356	0.543157	0.00187604	0.00794234	MGG_01772	NC_017850.1	4772983	4774241	+	1040	protein_coding	hypothetical protein
2677412	22.6944	6.46569	1.82286	0.00188085	0.00795823	MGG_12047	NC_017853.1	3117237	3121845	+	4344	protein_coding	hypothetical protein
12985826	28.2249	9.58783	1.57486	0.00188703	0.00797759	MGG_17603	NC_017853.1	764878	765573	+	480	protein_coding	hypothetical protein
novel.8120	38.6446	75.1797	-0.953577	0.00188752	0.00797759	-	NC_017851.1	2158153	2160981	-	2685	-	-
novel.670	22.1417	51.4056	-1.21729	0.00190103	0.00803023	-	NC_017844.1	2104360	2112595	-	8170	-	-
novel.6534	21.9484	6.23296	1.82089	0.00190412	0.00803432	-	NC_017850.1	5767829	5771502	+	3433	-	PF12619:Mini-chromosome maintenance protein 2|PF14551:MCM N-terminal domain|PF17207:MCM OB domain|PF00493:MCM2/3/5 family
2679379	232.211	350.09	-0.588957	0.00190412	0.00803432	MGG_01800	NC_017850.1	4876949	4880276	-	3254	protein_coding	flap structure-specific endonuclease
novel.4266	657.286	928.652	-0.498676	0.00190622	0.00803871	-	NC_017849.1	5492828	5502905	-	9387	-	PF06201:PITH domain
novel.9073	10.3243	32.249	-1.66173	0.00194827	0.0082115	-	NC_017851.1	4991764	4995561	+	3687	-	-
2678043	49.5188	22.151	1.14812	0.00195118	0.00821922	MGG_04354	NC_017850.1	602585	603090	-	426	protein_coding	hypothetical protein
12987241	1.29839	12.3482	-3.35307	0.00196029	0.008253	MGG_17792	NC_017853.1	3468364	3468890	-	458	protein_coding	hypothetical protein
2676531	669.392	443.79	0.591313	0.00196301	0.00825988	MGG_03662	NC_017851.1	1099393	1101789	-	2397	protein_coding	phosphoadenosine phosphosulfate reductase
2680925	1108.76	715.294	0.633101	0.00198465	0.00834629	MGG_09955	NC_017844.1	4492308	4494101	+	1131	protein_coding	hypothetical protein
2680369	6437.12	4378.23	0.556184	0.00199653	0.00838825	MGG_09396	NC_017853.1	3421956	3423574	+	1382	protein_coding	HET-C2 protein
novel.2713	5.07594	20.3134	-2.00497	0.00199683	0.00838825	-	NC_017849.1	718963	721881	+	2919	-	-
2684282	723.708	2198.39	-1.60314	0.00202679	0.00850937	MGG_06116	NC_017849.1	2621670	2623933	+	2264	protein_coding	hypothetical protein
5049296	19.5775	48.3341	-1.30602	0.00204058	0.00856256	MGG_13977	NC_017851.1	473034	475925	+	2892	protein_coding	alkaline proteinase
2680984	394.222	242.914	0.698731	0.00204911	0.00859357	MGG_10027	NC_017851.1	4887900	4891685	+	3672	protein_coding	calcium-transporting ATPase 1
2678996	1349.13	786.607	0.778282	0.00205941	0.00863202	MGG_08774	NC_017853.1	157270	160227	-	2648	protein_coding	chitin deacetylase
novel.3855	37.5422	78.7862	-1.06077	0.00206668	0.0086577	-	NC_017849.1	4225746	4300180	-	3151	-	PF04488:Glycosyltransferase sugar-binding region containing DXD motif
12985980	0.449335	9.07619	-4.43144	0.00207587	0.00869144	MGG_17640	NC_017853.1	1262249	1263131	+	354	protein_coding	hypothetical protein
2678432	17.1768	4.19787	2.04933	0.00208049	0.00870597	MGG_08197	NC_017850.1	6026994	6028449	+	1381	protein_coding	hypothetical protein
2675202	2929.91	1766.92	0.729923	0.0020862	0.00872503	MGG_00802	NC_017852.1	1565999	1567594	+	1479	protein_coding	hypothetical protein
novel.5601	6.27508	22.3802	-1.83889	0.00210216	0.00878696	-	NC_017850.1	2970822	2971576	-	755	-	-
2684895	4082.99	2975.58	0.456425	0.00210674	0.00880124	MGG_06722	NC_017844.1	2511138	2513552	+	2041	protein_coding	1%2C3-beta-glucanosyltransferase gel2
12987173	2.02462	13.8943	-2.81259	0.00210848	0.00880368	MGG_15557	NC_017850.1	1266234	1267077	-	844	protein_coding	hypothetical protein
2679390	54.6836	100.115	-0.872661	0.00213164	0.00889549	MGG_01811	NC_017850.1	4919570	4924544	-	4825	protein_coding	hypothetical protein
12984546	83.9454	147.602	-0.811964	0.0021358	0.00890764	MGG_16180	NC_017844.1	2885982	2888746	-	1232	protein_coding	hypothetical protein
novel.5064	773.801	539.82	0.520894	0.00213689	0.00890764	-	NC_017850.1	1314132	1338238	-	22630	-	PF00888:Cullin family|PF08672:Anaphase promoting complex (APC) subunit 2
2675189	3657.65	2345.92	0.64111	0.00214013	0.00891194	MGG_00729	NC_017852.1	1859931	1863504	+	3427	protein_coding	hypothetical protein
2675101	315.339	471.333	-0.582999	0.00214027	0.00891194	MGG_00388	NC_017852.1	3034142	3038589	+	4022	protein_coding	hypothetical protein
novel.2276	152.32	94.1984	0.694444	0.00214666	0.00893362	-	NC_017844.1	7134163	7139282	+	4462	-	PF00069:Protein kinase domain
12986820	0.676612	11.656	-3.94185	0.00215018	0.00894337	MGG_17012	NC_017851.1	160875	164180	-	2301	protein_coding	hypothetical protein
12985817	49.8533	21.7346	1.20162	0.00216104	0.00898365	MGG_15364	NC_017853.1	692073	692946	+	666	protein_coding	hypothetical protein
12986325	42.8062	18.3118	1.22695	0.00217444	0.00903438	MGG_16398	NC_017844.1	5558975	5560863	+	1889	protein_coding	hypothetical protein
novel.11138	71.1882	33.3922	1.09657	0.00217709	0.00904048	-	NC_017853.1	1419570	1421526	-	1842	-	-
novel.1119	179.143	113.995	0.652315	0.00217895	0.00904323	-	NC_017844.1	3500741	3503131	-	2391	-	-
novel.716	61.0152	28.5928	1.09326	0.00218384	0.00905857	-	NC_017844.1	2235812	2243152	+	6863	-	PF00118:TCP-1/cpn60 chaperonin family
2682802	83.1097	44.0223	0.912722	0.00218808	0.00907122	MGG_02671	NC_017854.1	1963038	1964697	+	1494	protein_coding	hypothetical protein
2679167	3482.71	2326.16	0.582189	0.0022	0.00911568	MGG_01693	NC_017850.1	4482439	4484244	+	1806	protein_coding	hypothetical protein
2676582	397.792	663.827	-0.738124	0.00221988	0.009193	MGG_03159	NC_017851.1	2849421	2852156	+	2736	protein_coding	YdiU domain-containing protein
novel.2356	139.733	78.211	0.842662	0.00222125	0.00919367	-	NC_017844.1	7359127	7362451	+	3325	-	-
5051250	284.137	435.939	-0.617497	0.00223107	0.00922929	MGG_11282	NC_017850.1	2490787	2493501	+	2637	protein_coding	hypothetical protein
2676827	1920.2	2831.5	-0.560392	0.00223385	0.00923577	MGG_03478	NC_017851.1	1740043	1740880	-	763	protein_coding	hypothetical protein
2677220	88.4861	38.7542	1.20702	0.00223753	0.00924594	MGG_03829	NC_017853.1	2904817	2905916	-	1100	protein_coding	hypothetical protein
novel.12836	15.6983	3.36753	2.23903	0.00224433	0.00926898	-	NC_017854.1	2293139	2293755	.	617	-	-
12986009	23.4116	6.74951	1.78593	0.00224731	0.00927628	MGG_17664	NC_017853.1	1414937	1415483	-	363	protein_coding	hypothetical protein
2677068	2071.2	2991.34	-0.53062	0.00229341	0.00946142	MGG_10925	NC_017844.1	7886881	7888802	+	1837	protein_coding	hypothetical protein
2676625	588.231	386.659	0.603709	0.00231163	0.0095314	MGG_03548	NC_017851.1	1496845	1502722	+	5789	protein_coding	tropomyosin-1 alpha chain
2684689	92.982	48.0472	0.942968	0.00232159	0.00956725	MGG_06534	NC_017851.1	3375738	3377632	+	1895	protein_coding	retinol dehydrogenase 12
novel.6931	1.12595	11.6709	-3.3278	0.00233864	0.00963232	-	NC_017850.1	6881427	6886187	-	4761	-	PF11735:Cryptococcal mannosyltransferase 1
2675089	22.4592	53.7063	-1.24763	0.00234311	0.00964547	MGG_00861	NC_017852.1	1345970	1350801	-	4105	protein_coding	oligopeptide transporter 6
novel.6427	82.3937	151.07	-0.866076	0.00234778	0.00965946	-	NC_017850.1	5481622	5486541	-	4633	-	PF03358:NADPH-dependent FMN reductase
2683436	2460.23	1625.11	0.598763	0.00235814	0.00969684	MGG_07516	NC_017849.1	893113	895536	+	2352	protein_coding	hypothetical protein
2681476	39.2063	16.4184	1.25041	0.00236508	0.00972011	MGG_02379	NC_017844.1	1616611	1617336	-	726	protein_coding	hypothetical protein
2674952	100.734	197.104	-0.973355	0.00237694	0.00976359	MGG_00363	NC_017852.1	3120398	3125210	+	4490	protein_coding	hypothetical protein
2683995	5321.94	7699.06	-0.532617	0.00238015	0.00977149	MGG_05980	NC_017849.1	2178041	2179478	-	1438	protein_coding	pyridoxine biosynthesis protein PDX1
2677606	2847.17	3975.89	-0.481551	0.00239104	0.00981087	MGG_04116	NC_017853.1	1913589	1918743	-	5004	protein_coding	SH3 domain-containing protein
12985709	22.8342	6.73507	1.77544	0.00239304	0.00981379	MGG_16041	NC_017844.1	721535	721976	+	342	protein_coding	hypothetical protein
2682198	225.389	368.583	-0.709394	0.00241059	0.00988044	MGG_10585	NC_017854.1	2806680	2807687	-	1008	protein_coding	monooxygenase
2682201	1093.29	1553.43	-0.506508	0.00241802	0.00990553	MGG_10588	NC_017854.1	2795046	2798554	-	3269	protein_coding	serine-threonine kinase receptor-associated protein
2676670	3936.68	2470.1	0.67279	0.00241983	0.00990762	MGG_03316	NC_017851.1	2289740	2293218	-	3160	protein_coding	serin endopeptidase%2C variant
2678481	5778.24	3941.69	0.551919	0.00242171	0.00990994	MGG_08300	NC_017850.1	7953160	7954095	-	936	protein_coding	hypothetical protein
novel.9882	17.4602	4.37309	1.99004	0.00244694	0.0100078	-	NC_017852.1	1940686	1943934	+	3118	-	PF02338:OTU-like cysteine protease
2678692	0.338306	10.4888	-4.61915	0.00245881	0.0100509	MGG_08430	NC_017851.1	175839	176804	+	966	protein_coding	retinol dehydrogenase 12
novel.2807	0.338306	9.31668	-4.45551	0.00248075	0.0101352	-	NC_017849.1	975475	976432	-	737	-	-
novel.5690	21.4651	48.4102	-1.17077	0.0024866	0.0101518	-	NC_017850.1	3252409	3257547	+	5139	-	-
novel.5592	14.7747	43.6057	-1.53742	0.0024875	0.0101518	-	NC_017850.1	2949420	2957706	+	8204	-	PF00069:Protein kinase domain|PF02149:Kinase associated domain 1
2677417	27.1655	57.0718	-1.06365	0.00250574	0.0102208	MGG_03755	NC_017853.1	3167804	3169672	-	1772	protein_coding	hypothetical protein
novel.10849	7.05616	24.8381	-1.77674	0.00250938	0.0102301	-	NC_017853.1	458116	461571	-	3456	-	PF05546:She9 / Mdm33 family
novel.11553	21.8766	48.5657	-1.14696	0.00254414	0.0103663	-	NC_017853.1	2621067	2624769	+	3647	-	PF09779:Ima1 N-terminal domain
2681431	0.449335	9.09527	-4.41907	0.00256286	0.010437	MGG_02334	NC_017844.1	1439577	1440073	+	381	protein_coding	hypothetical protein
novel.6804	14.3149	36.3809	-1.34383	0.00257153	0.0104666	-	NC_017850.1	6494477	6502323	+	7102	-	PF06858:Nucleolar GTP-binding protein 1 (NOG1)|PF08155:NOGCT (NUC087) domain
novel.641	1783.4	1284.84	0.472964	0.00257971	0.0104943	-	NC_017844.1	2016994	2021097	+	3132	-	PF10233:Uncharacterized conserved protein CG6151-P
2676158	1162.19	832.624	0.481611	0.0025833	0.0105033	MGG_05755	NC_017844.1	6407841	6410410	-	2570	protein_coding	vacuolar fusion protein mon-1
12985928	14.2483	36.3409	-1.35634	0.00258996	0.0105247	MGG_18049	NC_017854.1	2808412	2809672	-	417	protein_coding	hypothetical protein
2681993	308.236	520.734	-0.757821	0.00260198	0.0105679	MGG_10382	NC_017850.1	465646	467128	+	1243	protein_coding	ribosome biogenesis protein RPF2
2683468	24.9043	8.10594	1.63258	0.00265163	0.0107638	MGG_07548	NC_017849.1	984000	985366	-	1116	protein_coding	hypothetical protein
novel.13150	1.23698	11.5803	-3.28542	0.00265498	0.0107717	-	NW_003803318.1	191	1086	-	896	-	-
2681590	805.503	542.861	0.567789	0.00266442	0.0108042	MGG_02493	NC_017844.1	2072351	2076124	-	3697	protein_coding	hypothetical protein
2674306	184.304	282.075	-0.610284	0.00268399	0.0108765	MGG_00497	NC_017852.1	2704487	2708405	+	3838	protein_coding	hypothetical protein
2683117	2872.64	1997.67	0.523853	0.00268661	0.0108765	MGG_07229	NC_017850.1	6878692	6881296	-	2318	protein_coding	glycylpeptide N-tetradecanoyltransferase
2685084	796.509	1099.62	-0.46482	0.00268786	0.0108765	MGG_06911	NC_017844.1	3224143	3225936	+	1483	protein_coding	rdgB/HAM1 family non-canonical purine NTP pyrophosphatase
novel.12055	2399.79	1364.43	0.81437	0.00268798	0.0108765	-	NC_017854.1	2461	6310	-	3850	-	PF14529:Endonuclease-reverse transcriptase|PF00078:Reverse transcriptase (RNA-dependent DNA polymerase)|PF00075:RNase H
2682801	141.153	76.4732	0.874941	0.00270062	0.0109219	MGG_02670	NC_017854.1	1965476	1970849	+	5292	protein_coding	hypothetical protein
2678111	1242.39	1882.08	-0.59915	0.0027081	0.0109463	MGG_04584	NC_017850.1	1028776	1030733	+	1630	protein_coding	HNRNP arginine N-methyltransferase
novel.5078	290.128	192.657	0.591087	0.00274198	0.0110773	-	NC_017850.1	1382223	1386287	-	3348	-	-
2675640	500.294	874.303	-0.806158	0.00275886	0.0111396	MGG_04995	NC_017849.1	4212224	4218117	-	5747	protein_coding	U3 small nucleolar RNA-associated protein 10
novel.6059	183.658	110.225	0.739468	0.00276039	0.0111398	-	NC_017850.1	4348386	4356877	+	8097	-	PF05327:RNA polymerase I specific transcription initiation factor RRN3
novel.5428	506.526	925.365	-0.869292	0.0027654	0.0111532	-	NC_017850.1	2462286	2464195	+	1627	-	-
2676497	98.4916	171.402	-0.806722	0.00276664	0.0111532	MGG_03488	NC_017851.1	1706609	1708793	-	2107	protein_coding	CDC7 protein kinase
novel.7350	78.0261	39.7629	0.965718	0.00279924	0.0112787	-	NC_017850.1	8182438	8184448	-	1935	-	PF00075:RNase H
novel.12267	57.6815	28.5466	1.00698	0.00280933	0.0113074	-	NC_017854.1	658538	663718	-	5099	-	-
novel.1361	815.675	571.353	0.513121	0.00280937	0.0113074	-	NC_017844.1	4268788	4318107	-	21325	-	PF11700:Vacuole effluxer Atg22 like
2678871	828.523	1287.66	-0.636033	0.00283618	0.0114051	MGG_08637	NC_017844.1	7633088	7635226	+	2016	protein_coding	mitochondrial import receptor subunit tom-40
2677876	10.587	1.29892	2.97546	0.00283663	0.0114051	MGG_04404	NC_017844.1	7503845	7505783	+	1774	protein_coding	pisatin demethylase
2684050	88.9445	153.481	-0.788973	0.00284036	0.0114114	MGG_05925	NC_017849.1	1987451	1989110	-	1660	protein_coding	hypothetical protein
novel.451	7.23516	24.2708	-1.7747	0.0028412	0.0114114	-	NC_017844.1	1449309	1451446	+	1811	-	PF00106:short chain dehydrogenase
12985694	4.41112	18.4018	-2.08224	0.00285858	0.0114751	MGG_16028	NC_017844.1	471934	472230	+	225	protein_coding	hypothetical protein
novel.7715	26.306	9.10971	1.52755	0.00288317	0.0115677	-	NC_017851.1	1023756	1026487	-	2732	-	-
2678556	1.86397	12.8552	-2.74082	0.00290737	0.0116587	MGG_08281	NC_017850.1	8010809	8016482	+	5583	protein_coding	polyketide synthase
novel.1593	237.355	357.477	-0.58988	0.00291182	0.0116703	-	NC_017844.1	4981498	4983728	+	2040	-	PF00382:Transcription factor TFIIB repeat|PF08271:TFIIB zinc-binding
novel.1713	24.1038	7.53188	1.65693	0.00292749	0.0117269	-	NC_017844.1	5316362	5316680	.	319	-	-
novel.1115	1128.45	822.619	0.456252	0.00295025	0.0118119	-	NC_017844.1	3487707	3493120	-	5324	-	PF00617:RasGEF domain|PF00618:RasGEF N-terminal motif
novel.1642	3473.24	1997.63	0.797576	0.00297477	0.0119038	-	NC_017844.1	5113709	5117364	+	3656	-	-
2676304	24.4643	54.3827	-1.1515	0.00299052	0.0119605	MGG_10792	NC_017852.1	228457	230357	-	1332	protein_coding	hypothetical protein
2680893	2186.14	1538.66	0.50624	0.00299343	0.0119658	MGG_09923	NC_017844.1	4353454	4355910	+	2389	protein_coding	hypothetical protein
5051305	4224.97	3133.69	0.431225	0.00300006	0.011986	MGG_11346	NC_017850.1	1567583	1573854	-	6009	protein_coding	hypothetical protein
5048911	10.502	29.8273	-1.50176	0.00300883	0.0120147	MGG_12974	NC_017849.1	3792922	3793487	-	566	protein_coding	hypothetical protein
2683434	20.6552	51.5182	-1.34249	0.00306443	0.0122303	MGG_07514	NC_017849.1	889591	891601	+	1940	protein_coding	3-oxoacyl-[acyl-carrier-protein] reductase
12984692	284.162	413.447	-0.543068	0.00307107	0.0122504	MGG_15737	NC_017850.1	4104569	4105162	+	594	protein_coding	diphthamide biosynthesis protein 4
novel.6291	9.27679	26.9927	-1.53768	0.00307524	0.0122543	-	NC_017850.1	5031758	5035924	-	4089	-	PF00226:DnaJ domain
novel.5672	37.4912	14.559	1.37887	0.00307527	0.0122543	-	NC_017850.1	3193102	3196711	-	3509	-	PF09174:Maf1 regulator
novel.5668	12.1074	33.6152	-1.49785	0.003081	0.0122707	-	NC_017850.1	3178621	3183782	+	4899	-	PF00072:Response regulator receiver domain|PF00512:His Kinase A (phospho-acceptor) domain|PF02518:Histidine kinase-, DNA gyrase B-, and HSP90-like ATPase
12986746	55.4559	19.4712	1.52145	0.00309199	0.012308	MGG_15930	NC_017850.1	7660745	7661881	-	1137	protein_coding	hypothetical protein
novel.6276	69.2834	121.769	-0.803731	0.00313216	0.0124614	-	NC_017850.1	4990239	4994327	+	4089	-	PF09736:Pre-mRNA-splicing factor of RES complex
12986147	7.07451	23.4324	-1.72675	0.00316314	0.012578	MGG_14910	NC_017853.1	1796628	1797783	-	1156	protein_coding	hypothetical protein
12986476	166.523	81.0649	1.04682	0.0031649	0.0125785	MGG_15354	NC_017851.1	441620	443059	-	1440	protein_coding	hypothetical protein
novel.9963	311.544	205.214	0.605609	0.00318096	0.0126357	-	NC_017852.1	2155774	2161197	-	1819	-	-
2676861	67.0874	146.811	-1.13091	0.00320022	0.0127055	MGG_03245	NC_017851.1	2560057	2561976	-	1835	protein_coding	aldose 1-epimerase
novel.6470	124.338	73.641	0.753142	0.00322197	0.0127852	-	NC_017850.1	5577379	5581044	+	3666	-	PF00467:KOW motif|PF03439:Early transcription elongation factor of RNA pol II, NGN section|PF11942:Spt5 transcription elongation factor, acidic N-terminal
2680123	1.81435	13.2985	-2.79412	0.00322813	0.0128003	MGG_09168	NW_003803360.1	6746	7477	+	732	protein_coding	hypothetical protein
5049265	5060.24	2731.74	0.8895	0.00322914	0.0128003	MGG_13944	NC_017851.1	248907	249727	+	738	protein_coding	hypothetical protein
12986114	66.39	34.8772	0.930441	0.00325263	0.0128867	MGG_16971	NC_017849.1	6303818	6307056	+	3165	protein_coding	hypothetical protein
novel.5233	291.543	445.12	-0.611057	0.00325677	0.0128963	-	NC_017850.1	1814687	1820391	-	4812	-	PF04051:Transport protein particle (TRAPP) component
2680675	168.83	294.054	-0.803793	0.00327357	0.0129561	MGG_09721	NC_017851.1	5388015	5391246	-	2469	protein_coding	mannosyl-oligosaccharide glucosidase
novel.3005	26.6457	6.69421	1.99026	0.00327851	0.0129689	-	NC_017849.1	1609027	1611901	+	798	-	-
novel.2979	22.5271	51.4498	-1.19125	0.00333773	0.0131963	-	NC_017849.1	1516305	1517293	-	989	-	-
2676033	37.5839	72.9403	-0.962888	0.00334126	0.0132034	MGG_05636	NC_017844.1	5921737	5923198	-	1462	protein_coding	hypothetical protein
novel.8446	441.346	280.421	0.654807	0.00334812	0.0132207	-	NC_017851.1	3116004	3118514	-	2511	-	-
2674814	0.338306	8.13903	-4.26997	0.00334914	0.0132207	MGG_00086	NC_017852.1	4171908	4173424	+	1275	protein_coding	endochitinase
2678399	1232.91	896.129	0.460408	0.00336904	0.0132924	MGG_08117	NC_017850.1	5742051	5744602	+	2552	protein_coding	DRAP deaminase
novel.10182	81.5539	44.5783	0.881933	0.00337568	0.0133117	-	NC_017852.1	2816290	2821447	-	5100	-	PF00141:Peroxidase
novel.1031	100.12	163.858	-0.704832	0.00338681	0.0133486	-	NC_017844.1	3240952	3247140	+	5237	-	PF00925:GTP cyclohydrolase II|PF12471:GTP cyclohydrolase N terminal
novel.13113	176.437	100.414	0.807966	0.00339578	0.0133771	-	NC_017854.1	3272105	3273952	-	1718	-	-
2684830	7517.31	5539.97	0.440374	0.00340994	0.0134258	MGG_06657	NC_017844.1	2306476	2307465	-	882	protein_coding	40S ribosomal protein S25
novel.11097	84.2148	44.9237	0.903099	0.00341308	0.0134313	-	NC_017853.1	1310179	1314860	-	4682	-	PF14529:Endonuclease-reverse transcriptase|PF00078:Reverse transcriptase (RNA-dependent DNA polymerase)
2674338	35.1686	71.2782	-1.03464	0.0034413	0.0135287	MGG_00791	NC_017852.1	1611151	1612227	-	1077	protein_coding	Lactamase_B domain-containing protein
novel.202	49.6743	93.3732	-0.90809	0.0034414	0.0135287	-	NC_017844.1	574363	579066	-	4704	-	-
2681964	33.0346	10.6767	1.6466	0.00345382	0.0135705	MGG_10312	NC_017854.1	160839	163047	-	1743	protein_coding	hypothetical protein
2674953	7209.28	4566.05	0.659104	0.0034702	0.0136278	MGG_01004	NC_017852.1	850646	852957	+	2312	protein_coding	hypothetical protein
novel.10070	20.8526	6.19809	1.77344	0.0034731	0.0136321	-	NC_017852.1	2471400	2472847	+	1299	-	-
novel.7616	2851.16	2054.69	0.472573	0.00348177	0.0136591	-	NC_017851.1	747614	757619	-	9746	-	PF00999:Sodium/hydrogen exchanger family
novel.12743	22.1823	48.2088	-1.10668	0.00348597	0.0136685	-	NC_017854.1	2009683	2012317	+	2635	-	PF13527:Acetyltransferase (GNAT) domain
2680520	4115.04	6142.42	-0.578052	0.00350255	0.0137265	MGG_09512	NC_017849.1	3429251	3431109	+	1555	protein_coding	3-ketoacyl-CoA thiolase
novel.6648	99.6803	54.9143	0.856671	0.00350925	0.0137456	-	NC_017850.1	6050162	6051568	-	1196	-	-
2685056	1529.03	1076.05	0.507204	0.00354363	0.0138731	MGG_06883	NC_017844.1	3111611	3113536	-	1843	protein_coding	t-SNARE
novel.6634	66.2228	115.446	-0.791234	0.00354551	0.0138733	-	NC_017850.1	6016723	6020490	-	3768	-	-
2674445	256.789	424.522	-0.725481	0.00355309	0.0138959	MGG_00999	NC_017852.1	872738	873744	+	857	protein_coding	hypothetical protein
2682128	635.184	437.242	0.539205	0.00356589	0.0139387	MGG_10523	NC_017844.1	4706322	4709185	-	2792	protein_coding	hypothetical protein
novel.7324	799.709	560.269	0.514388	0.00356921	0.0139445	-	NC_017850.1	8063960	8104086	+	10262	-	PF13415:Galactose oxidase, central domain
novel.3283	174.903	110.492	0.666188	0.00361336	0.0141098	-	NC_017849.1	2494966	2497939	-	2900	-	-
2684920	22.3939	7.22763	1.63229	0.00361886	0.014124	MGG_06747	NC_017844.1	2588604	2590366	+	1399	protein_coding	glutathione S-transferase
2675884	2072.93	3139.23	-0.598653	0.00364044	0.0142009	MGG_05456	NC_017844.1	5280887	5281926	+	960	protein_coding	hypothetical protein
2675240	4652.5	3441.83	0.434845	0.00364849	0.0142241	MGG_00666	NC_017852.1	2087827	2089023	-	998	protein_coding	hypothetical protein
5051762	63.3049	28.9849	1.13117	0.00365049	0.0142241	MGG_14301	NC_017844.1	6574412	6574804	+	393	protein_coding	calpastatin
2682165	3.33479	15.7175	-2.28628	0.00365201	0.0142241	MGG_10530	NC_017844.1	4753929	4756237	+	1596	protein_coding	sugar transporter
2679809	10.519	29.6851	-1.4687	0.00365607	0.0142326	MGG_08823	NC_017850.1	1768332	1770705	+	2374	protein_coding	hypothetical protein
2675593	972.024	1416.26	-0.541801	0.00366315	0.0142529	MGG_05175	NC_017849.1	4845422	4847001	+	1580	protein_coding	epoxide hydrolase 2
2680083	321.271	465.986	-0.53434	0.0036807	0.0143138	MGG_09156	NW_003803360.1	45386	47322	+	1840	protein_coding	ent-kaurene oxidase
novel.7108	65.8085	32.9161	1.00123	0.00368992	0.0143423	-	NC_017850.1	7397291	7398155	+	865	-	-
2674294	167.794	263.547	-0.652858	0.00370227	0.014383	MGG_00350	NC_017852.1	3167637	3169205	+	1220	protein_coding	hypothetical protein
novel.1234	80.4452	41.7998	0.935163	0.00373958	0.0145171	-	NC_017844.1	3884211	3886174	-	1884	-	-
novel.1403	19.8846	5.72951	1.81831	0.00374061	0.0145171	-	NC_017844.1	4393965	4394548	.	584	-	-
2680750	30.5826	62.8277	-1.04269	0.00376256	0.0145948	MGG_09751	NC_017851.1	5314909	5316112	+	1134	protein_coding	hypothetical protein
5049672	8235.42	5773.29	0.512597	0.00376595	0.0146005	MGG_11882	NC_017844.1	2255034	2262189	+	7062	protein_coding	sensor protein zRas
novel.2850	55.0115	95.9279	-0.802819	0.0037822	0.014656	-	NC_017849.1	1092784	1096312	+	3399	-	PF06985:Heterokaryon incompatibility protein (HET)
novel.786	556.627	363.486	0.614148	0.00380299	0.0147231	-	NC_017844.1	2434720	2444099	+	9171	-	PF10846:Protein of unknown function (DUF2722)
novel.1812	4.46074	18.0582	-2.05666	0.00380337	0.0147231	-	NC_017844.1	5672135	5674647	+	2513	-	-
2683389	72.2782	126.902	-0.817785	0.00381914	0.0147765	MGG_07469	NC_017849.1	749450	750764	+	1137	protein_coding	mitochondrial import inner membrane translocase subunit tim-22
novel.6021	257.56	147.392	0.809238	0.0038418	0.0148566	-	NC_017850.1	4209616	4219583	+	9817	-	PF00621:RhoGEF domain
novel.10537	837.745	601.624	0.478274	0.00387082	0.0149613	-	NC_017852.1	3855384	3864520	+	8493	-	PF00393:6-phosphogluconate dehydrogenase, C-terminal domain|PF03446:NAD binding domain of 6-phosphogluconate dehydrogenase
novel.4076	74.2055	36.6261	1.01391	0.00387352	0.0149641	-	NC_017849.1	4925336	4936011	+	10221	-	PF07647:SAM domain (Sterile alpha motif)|PF00788:Ras association (RalGDS/AF-6) domain
novel.10527	6649.51	3785.64	0.812895	0.00387905	0.0149778	-	NC_017852.1	3828490	3857193	-	3766	-	-
2675244	490.602	829.723	-0.757347	0.00388506	0.0149934	MGG_00669	NC_017852.1	2078546	2081022	+	2356	protein_coding	hypothetical protein
novel.12815	126.199	221.325	-0.810143	0.00390454	0.0150609	-	NC_017854.1	2224434	2247275	-	9944	-	PF00484:Carbonic anhydrase
2683089	21.4338	6.56163	1.72766	0.00392424	0.0151293	MGG_07201	NC_017850.1	6743243	6745368	-	1925	protein_coding	mitochondrial DNA replication protein YHM2
5049056	7842.61	4431.5	0.823688	0.00393793	0.0151743	MGG_13187	NC_017849.1	2852343	2854254	+	1710	protein_coding	dihydroceramide delta(4)-desaturase
2682209	237.137	155.595	0.605475	0.0039419	0.0151819	MGG_10596	NC_017854.1	2763929	2769333	-	3958	protein_coding	CMGC/SRPK protein kinase
novel.11814	12.5998	34.3897	-1.44492	0.00396306	0.0152557	-	NC_017853.1	3467245	3468790	+	1367	-	PF01083:Cutinase
5050802	982.146	1539.6	-0.648487	0.0039689	0.0152704	MGG_11636	NC_017852.1	3713850	3718799	+	4950	protein_coding	serine/threonine protein kinase
novel.9907	82.5716	44.6816	0.896471	0.00397336	0.015279	-	NC_017852.1	2012849	2016112	+	2992	-	PF00439:Bromodomain
2680863	217.072	334.909	-0.624133	0.00397514	0.015279	MGG_09802	NC_017853.1	4065790	4068458	-	2669	protein_coding	hypothetical protein
novel.5981	199.348	130.023	0.618184	0.0039935	0.0153417	-	NC_017850.1	4105544	4110589	-	4472	-	PF00244:14-3-3 protein
2681839	8.18346	0.514769	3.90608	0.00399568	0.0153423	MGG_10244	NW_003803357.1	141652	142298	+	647	protein_coding	hypothetical protein
2682546	224.384	331.489	-0.563294	0.00401097	0.0153933	MGG_02993	NC_017854.1	721371	723203	+	1833	protein_coding	hypothetical protein
12984221	98.7287	50.0693	0.976701	0.00401332	0.0153945	MGG_16727	NC_017849.1	2159435	2159752	-	318	protein_coding	hypothetical protein
novel.10399	4.0114	16.5918	-2.07323	0.00401805	0.0153993	-	NC_017852.1	3413363	3415064	+	1468	-	-
2683097	2169.75	1478.31	0.554108	0.00401862	0.0153993	MGG_07209	NC_017850.1	6779209	6780666	-	1224	protein_coding	signal sequence receptor alpha chain
novel.8290	2.21406	13.2963	-2.53387	0.00402995	0.0154349	-	NC_017851.1	2681884	2685956	-	3658	-	-
2674385	174.201	106.396	0.709594	0.00403206	0.0154352	MGG_00322	NC_017852.1	3272028	3274005	-	1897	protein_coding	hypothetical protein
novel.3576	10.6862	29.2312	-1.46415	0.00405487	0.0155147	-	NC_017849.1	3448619	3508737	-	4278	-	PF00076:RNA recognition motif. (a.k.a. RRM, RBD, or RNP domain)|PF00658:Poly-adenylate binding protein, unique domain
novel.3998	5222.76	3270.37	0.675597	0.00405742	0.0155167	-	NC_017849.1	4706265	4715747	-	8987	-	PF00096:Zinc finger, C2H2 type
novel.1615	41.1498	79.591	-0.94458	0.00407515	0.0155766	-	NC_017844.1	5035917	5043652	-	7736	-	-
2678061	251.64	375.978	-0.57842	0.00407952	0.0155855	MGG_04738	NC_017844.1	6834476	6835757	-	1213	protein_coding	short chain dehydrogenase/oxidoreductase
novel.3567	126.049	77.1833	0.706306	0.00409704	0.0156446	-	NC_017849.1	3434034	3439179	-	5146	-	-
12984618	0	5.37864	-4.63589	0.00410997	0.0156861	MGG_15666	NC_017850.1	3050258	3050777	+	321	protein_coding	hypothetical protein
2681011	2.82405	14.5441	-2.38788	0.00411505	0.0156976	MGG_09988	NC_017851.1	5057508	5059276	+	1683	protein_coding	glycosyl hydrolase family 43 protein
novel.1432	513.135	306.104	0.747521	0.00412183	0.0157085	-	NC_017844.1	4493156	4498981	-	5679	-	-
5050997	661.719	1038.03	-0.64939	0.00412205	0.0157085	MGG_12403	NC_017850.1	7257838	7263059	+	5222	protein_coding	5'-3' exoribonuclease 1
novel.13268	17.4772	4.38619	2.0388	0.0041508	0.0158101	-	NW_003803360.1	80568	81004	.	437	-	-
novel.9895	110.141	177.266	-0.684736	0.00416695	0.0158637	-	NC_017852.1	1969810	1973359	+	3550	-	-
novel.3179	23.8609	7.83656	1.61938	0.00416973	0.0158663	-	NC_017849.1	2190659	2191059	+	346	-	-
2684477	276.71	453.949	-0.716232	0.00419607	0.0159585	MGG_06322	NC_017851.1	4160666	4162489	-	1671	protein_coding	brix domain-containing protein
2679932	4.41112	17.1899	-1.98078	0.0042216	0.0160476	MGG_08947	NC_017850.1	2246494	2248221	-	1626	protein_coding	cytochrome P450
[truncated: 508 more rows]
