# Supplementary material for: MoMCP1, a Cytochrome P450 Gene, Is Required for Alleviating Manganese Toxin Revealed by Transcriptomics Analysis in Magnaporthe oryzae
Source: Int J Mol Sci. 2019 Mar 29;20(7):1590. doi: 10.3390/ijms20071590 (PMC6480321; doi:10.3390/ijms20071590)
Supplement: Supplementary file 1 [file ijms-20-01590-s001.zip › ijms-461402 suppl/Table S3.xls]

## Sheet: sheet1
Table S3. The transcriptome results about DEGs in WT under Mn2+ treatment.
ID	treatment	control	Log2FoldChange	pvalue	padj	gene_name	gene_chr	gene_start	gene_end	gene_strand	gene_length	gene_biotype	gene_description
5050041	12124.4	182.499	6.05146	2.72e-151	2.36e-147	MGG_13619	NC_017851.1	5023087	5024539	+	1453	protein_coding	hypothetical protein
novel.13001	4615.18	78.0581	5.88544	1.07e-137	4.62e-134	-	NC_017854.1	2810692	2815510	+	4743	-	-
2675222	26986.5	183.465	7.19846	1.04e-135	3.01e-132	MGG_00311	NC_017852.1	3310828	3312350	-	1290	protein_coding	hypothetical protein
2684002	4480.38	217.813	4.36382	1.48e-104	3.22e-101	MGG_13240	NC_017849.1	2158698	2159271	-	468	protein_coding	hypothetical protein
2682140	8909.23	75.9138	6.8794	6.02e-104	1.04e-100	MGG_10514	NC_017844.1	4678764	4680726	-	1963	protein_coding	WSC domain-containing protein
2680615	5382.37	242.808	4.47355	1.88e-99	2.72e-96	MGG_09610	NC_017854.1	3235320	3236271	-	870	protein_coding	hypothetical protein
5049120	3393.67	9.75431	8.4209	3.7e-95	4.58e-92	MGG_13256	NC_017849.1	1981662	1982649	+	988	protein_coding	hypothetical protein
2683851	6349.63	145.907	5.44192	5.61e-94	6.08e-91	MGG_07924	NC_017849.1	6263417	6265117	-	1701	protein_coding	hypothetical protein
12986545	4313.38	206.798	4.38597	6.68e-94	6.43e-91	MGG_17241	NC_017851.1	4851460	4853909	+	2236	protein_coding	hypothetical protein
2681188	10570.5	567.427	4.22051	7.23e-91	6.26e-88	MGG_02097	NC_017844.1	557648	560290	+	2643	protein_coding	hypothetical protein
5048681	2743.17	85.1877	5.01693	9.95e-90	7.84e-87	MGG_14145	NC_017853.1	106938	108803	-	1866	protein_coding	hypothetical protein
2682565	3801.41	318.877	3.57434	1.53e-89	1.1e-86	MGG_03012	NC_017854.1	653260	656039	-	2780	protein_coding	hypothetical protein
5049984	3627.66	114.078	4.98677	1.74e-89	1.16e-86	MGG_12247	NW_003803331.1	1	663	-	663	protein_coding	hypothetical protein
2680277	70.8551	3093.78	-5.44185	2.47e-89	1.53e-86	MGG_09272	NC_017844.1	4041251	4045249	+	3167	protein_coding	beta-glucosidase 1
2680984	4290.26	286.129	3.90426	2e-84	1.15e-81	MGG_10027	NC_017851.1	4887900	4891685	+	3672	protein_coding	calcium-transporting ATPase 1
5050646	2017.26	50.2702	5.3279	4.07e-84	2.21e-81	MGG_11487	NC_017852.1	1481672	1482869	+	1198	protein_coding	hypothetical protein
5051063	1648.18	93.1014	4.14097	6.24e-83	3.18e-80	MGG_12469	NC_017850.1	7890708	7891469	+	762	protein_coding	hypothetical protein
2683104	11355.3	343.136	5.04757	5.24e-81	2.52e-78	MGG_07216	NC_017850.1	6818619	6819756	+	1048	protein_coding	versicolorin reductase
2682834	129.029	3543	-4.78599	9.19e-81	4.19e-78	MGG_02531	NC_017854.1	2485122	2489008	-	3518	protein_coding	minor extracellular protease vpr
2683616	6841.93	322.588	4.40807	1.23e-78	5.34e-76	MGG_13463	NC_017849.1	1553727	1554267	-	471	protein_coding	hypothetical protein
2676204	8109.43	483.981	4.06766	2.33e-75	9.61e-73	MGG_05501	NC_017844.1	5447689	5450158	+	2271	protein_coding	hypothetical protein
novel.3919	1654.81	107.901	3.93668	1.4e-73	5.51e-71	-	NC_017849.1	4454012	4459931	-	5488	-	PF00225:Kinesin motor domain
2676383	4557.12	54.9861	6.3748	4.16e-73	1.57e-70	MGG_10869	NC_017850.1	199111	200762	+	1539	protein_coding	hypothetical protein
2679057	190.851	3888.47	-4.35044	5.29e-73	1.91e-70	MGG_08748	NC_017853.1	267279	270688	+	3058	protein_coding	hypothetical protein
novel.12986	6009.95	287.293	4.38867	1.41e-69	4.89e-67	-	NC_017854.1	2752461	2758936	+	6291	-	PF13637:Ankyrin repeats (many copies)
novel.2661	665.409	21.899	4.92527	2.97e-66	9.9e-64	-	NC_017849.1	549795	555019	+	4706	-	-
2678499	34.7652	1468.44	-5.38642	4.45e-66	1.43e-63	MGG_08359	NC_017850.1	7719656	7721540	+	1778	protein_coding	flavonol synthase
2682371	4816.56	413.87	3.54257	5.52e-65	1.71e-62	MGG_02818	NC_017854.1	1402238	1404747	-	2187	protein_coding	isoamyl alcohol oxidase
2680222	12.0789	858.523	-6.12018	6.66e-62	1.99e-59	MGG_09307	NC_017844.1	4170671	4173367	+	2126	protein_coding	hexose transporter
novel.11819	1180.66	2.91544	8.5317	8.52e-62	2.46e-59	-	NC_017853.1	3480984	3483569	-	2586	-	-
2680436	978.683	14887.9	-3.92713	1.25e-61	3.5e-59	MGG_09352	NC_017853.1	3588659	3591577	-	2919	protein_coding	minor extracellular protease vpr
novel.7944	2478.78	248.976	3.31581	1.66e-61	4.5e-59	-	NC_017851.1	1676347	1685959	+	9206	-	PF00067:Cytochrome P450
2681139	235.562	7567.25	-5.00083	6.24e-60	1.64e-57	MGG_01924	NC_017853.1	636876	639229	-	2008	protein_coding	benzoate 4-monooxygenase cytochrome P450
2680115	539.388	17.7656	4.92386	6.87e-60	1.75e-57	MGG_09128	NW_003803360.1	105335	105873	+	539	protein_coding	hypothetical protein
2678777	4221.91	192.234	4.46112	1.84e-59	4.55e-57	MGG_08486	NC_017851.1	394413	396687	-	1997	protein_coding	beta-lactamase
5048698	1168.68	38.159	4.92848	5.3e-59	1.28e-56	MGG_14206	NC_017854.1	197041	198734	+	1694	protein_coding	hypothetical protein
2677090	99.8358	1787.87	-4.16457	5.64e-59	1.32e-56	MGG_10942	NC_017849.1	6577998	6580657	-	2660	protein_coding	peptidase
2681236	4528.3	367.505	3.62514	8.44e-58	1.93e-55	MGG_02081	NC_017844.1	506857	508760	+	1904	protein_coding	hypothetical protein
novel.5737	1820.35	44.8855	5.35185	1.04e-56	2.32e-54	-	NC_017850.1	3376922	3387050	-	9174	-	-
12985173	3948.98	125.592	4.97643	8.77e-55	1.9e-52	MGG_15381	NC_017853.1	112270	112911	+	642	protein_coding	hypothetical protein
2678760	52.0396	942.911	-4.18943	5.13e-53	1.08e-50	MGG_08446	NC_017851.1	234874	237048	-	2016	protein_coding	sugar transporter
2684188	1536.62	81.6108	4.23651	7.41e-51	1.53e-48	MGG_05787	NC_017849.1	3091451	3092998	+	1548	protein_coding	hypothetical protein
2682284	25.0385	740.973	-4.871	9.37e-51	1.89e-48	MGG_02529	NC_017854.1	2494500	2496614	-	1870	protein_coding	hypothetical protein
novel.7444	435.554	4.84957	6.41262	2.91e-50	5.74e-48	-	NC_017851.1	250361	254562	+	3683	-	PF00733:Asparagine synthase|PF13537:Glutamine amidotransferase domain
2677137	695.624	37.1626	4.23647	3.34e-50	6.44e-48	MGG_03807	NC_017853.1	2986065	2987705	+	1641	protein_coding	hypothetical protein
2680303	1293.86	18.6053	6.12669	4.52e-49	8.52e-47	MGG_09377	NC_017853.1	3479248	3480031	-	588	protein_coding	hypothetical protein
2674873	565.223	15.0971	5.25596	4.69e-49	8.65e-47	MGG_00563	NC_017852.1	2477202	2478363	+	1050	protein_coding	hypothetical protein
12985928	639.688	42.9521	3.90433	9.13e-49	1.65e-46	MGG_18049	NC_017854.1	2808412	2809672	-	417	protein_coding	hypothetical protein
5051594	379.548	22.3529	4.0776	1.1e-48	1.94e-46	MGG_14603	NC_017844.1	587647	588497	-	851	protein_coding	hypothetical protein
novel.8110	476.941	21.4374	4.46786	3e-48	5.21e-46	-	NC_017851.1	2126758	2130210	+	3373	-	PF14273:Domain of unknown function (DUF4360)
2683811	76.9866	1230.92	-3.99399	1.85e-47	3.15e-45	MGG_07884	NC_017849.1	6148907	6150000	-	1026	protein_coding	ribose 5-phosphate isomerase
novel.10707	17.513	634.085	-5.16666	3.88e-47	6.47e-45	-	NC_017852.1	4418077	4419119	+	1043	-	-
2682059	4559.36	758.259	2.58739	5.71e-47	9.34e-45	MGG_10492	NC_017850.1	416087	418086	-	1910	protein_coding	carnitine/acyl carnitine carrier
2682210	503.814	34.5683	3.85986	5.43e-46	8.71e-44	MGG_10597	NC_017854.1	2750829	2752200	-	1167	protein_coding	RTA1 domain-containing protein
2679956	16.0028	368.115	-4.51707	2.62e-44	4.12e-42	MGG_08971	NC_017850.1	2331152	2332099	-	787	protein_coding	hypothetical protein
novel.7778	904.09	67.9423	3.73936	8.41e-44	1.3e-41	-	NC_017851.1	1185708	1195403	-	9696	-	PF03167:Uracil DNA glycosylase superfamily
2678529	513.521	55.1458	3.21501	1.23e-43	1.88e-41	MGG_08297	NC_017850.1	7963370	7964933	+	1493	protein_coding	NADH:flavin oxidoreductase/NADH oxidase
12985864	15736.6	2594.93	2.60052	6.52e-43	9.74e-41	MGG_15048	NC_017854.1	2674519	2675592	+	1074	protein_coding	NAD-dependent deacetylase sirtuin-5
2683546	1008.7	8304.6	-3.04025	1.04e-42	1.53e-40	MGG_07626	NC_017849.1	1250754	1253159	+	2124	protein_coding	cytochrome P450 monooxygenase
5049409	27.0642	549.586	-4.35823	7.36e-42	1.06e-39	MGG_13912	NC_017849.1	6257139	6259161	+	1724	protein_coding	hypothetical protein
2680850	364.076	4494.22	-3.62776	1.25e-41	1.77e-39	MGG_09817	NC_017853.1	4016282	4019682	+	2993	protein_coding	minor extracellular protease vpr
2684474	279.165	1768.08	-2.66361	1.28e-41	1.79e-39	MGG_06319	NC_017851.1	4174904	4176271	+	1295	protein_coding	ubiquitin C-terminal hydrolase L3
2680583	3330.43	190.963	4.12134	2.78e-41	3.82e-39	MGG_09647	NC_017854.1	3084084	3085774	-	1691	protein_coding	acyl-CoA synthetase
5050627	1631.74	155.305	3.39202	4.76e-41	6.44e-39	MGG_11468	NC_017852.1	1116291	1117359	-	1069	protein_coding	hypothetical protein
2682866	44.5579	482.182	-3.44038	5.23e-41	6.97e-39	MGG_02650	NC_017854.1	2062044	2064302	-	2017	protein_coding	FAD binding domain-containing protein
novel.10527	206.275	4489.5	-4.44585	9.79e-41	1.29e-38	-	NC_017852.1	3828490	3857193	-	3766	-	-
novel.13000	976.838	1.55094	9.24588	1.3e-40	1.68e-38	-	NC_017854.1	2809703	2810375	+	673	-	-
2681140	34623.8	4622.76	2.90472	1.42e-39	1.81e-37	MGG_01925	NC_017853.1	632907	636815	+	3731	protein_coding	bifunctional P-450:NADPH-P450 reductase
2679017	650.346	7330.41	-3.49441	3.95e-39	4.96e-37	MGG_08795	NC_017853.1	95490	99351	+	3567	protein_coding	hypothetical protein
2681480	313.191	24.9122	3.65422	5.29e-39	6.56e-37	MGG_02383	NC_017844.1	1628222	1629522	-	1210	protein_coding	hypothetical protein
2679970	25.0806	406.781	-4.01034	6.05e-39	7.38e-37	MGG_08985	NC_017850.1	2373986	2377270	+	3125	protein_coding	beta-xylosidase
2674909	1959.1	10752.4	-2.45623	1.13e-38	1.37e-36	MGG_00634	NC_017852.1	2177713	2182105	-	4254	protein_coding	nitrite reductase
2679130	803.336	101.507	2.98709	1.84e-38	2.18e-36	MGG_01388	NC_017850.1	3360572	3361817	-	1246	protein_coding	hypothetical protein
novel.12145	98.9846	891.528	-3.17444	2.36e-38	2.76e-36	-	NC_017854.1	312682	320145	+	7258	-	PF01946:Thi4 family
novel.1583	322.933	19.3542	4.05899	3.37e-38	3.9e-36	-	NC_017844.1	4949491	4957970	+	7699	-	PF00083:Sugar (and other) transporter
5049118	11020.7	1924.96	2.51735	3.57e-38	4.07e-36	MGG_13253	NC_017849.1	2001060	2003522	+	2359	protein_coding	hypothetical protein
2680851	144.287	2231.23	-3.95419	3.63e-38	4.09e-36	MGG_09818	NC_017853.1	4014093	4015685	-	1593	protein_coding	hypothetical protein
2677417	897.375	67.4332	3.73798	1.96e-37	2.18e-35	MGG_03755	NC_017853.1	3167804	3169672	-	1772	protein_coding	hypothetical protein
novel.6374	1817.91	216.004	3.0722	2.65e-37	2.91e-35	-	NC_017850.1	5289444	5290680	+	1115	-	-
2675650	2362.07	12408	-2.39311	3.74e-37	4.06e-35	MGG_05140	NC_017849.1	4729282	4730568	-	1104	protein_coding	hypothetical protein
novel.9687	360.312	31.6959	3.5002	8.49e-37	9.08e-35	-	NC_017852.1	1317080	1320588	-	3437	-	-
2678782	487.912	5.61098	6.40802	1.07e-36	1.13e-34	MGG_08480	NC_017851.1	372414	373289	+	876	protein_coding	alpha/beta hydrolase
5049472	344.911	4.3956	6.26369	1.61e-36	1.68e-34	MGG_13711	NC_017844.1	616930	618141	-	1212	protein_coding	hypothetical protein
novel.11974	285.003	17.0273	4.04816	3.12e-36	3.21e-34	-	NC_017853.1	3886874	3895429	+	8473	-	PF02213:GYF domain
12985146	117.034	738.68	-2.65927	4.01e-36	4.09e-34	MGG_15131	NC_017849.1	4732648	4734067	+	1347	protein_coding	peptidase M20 domain containing 2
2677177	9767.8	1455.81	2.74658	1.37e-35	1.38e-33	MGG_04258	NC_017853.1	1395129	1396169	+	920	protein_coding	hypothetical protein
2684050	2644.84	180.86	3.86848	1.97e-35	1.96e-33	MGG_05925	NC_017849.1	1987451	1989110	-	1660	protein_coding	hypothetical protein
novel.7232	511.66	33.5308	3.93906	1.42e-34	1.4e-32	-	NC_017850.1	7809207	7811179	-	1858	-	-
2678405	178.24	924.988	-2.37589	4.13e-34	4.02e-32	MGG_08123	NC_017850.1	5771733	5775073	+	3147	protein_coding	beta-glucosidase
novel.11650	543.65	53.6296	3.33817	8.86e-34	8.53e-32	-	NC_017853.1	2887516	2889603	-	2015	-	-
novel.5305	167.836	1264.92	-2.91083	9.16e-34	8.72e-32	-	NC_017850.1	2041061	2050756	-	8959	-	PF06463:Molybdenum Cofactor Synthesis C|PF04055:Radical SAM superfamily
2679135	33634.7	1875.44	4.16516	1.63e-33	1.54e-31	MGG_01393	NC_017850.1	3373153	3376687	-	3317	protein_coding	serine/threonine protein kinase
2684187	1260.23	61.4429	4.36546	2.02e-33	1.88e-31	MGG_05788	NC_017849.1	3093847	3095197	+	1351	protein_coding	Poly(3-hydroxybutyrate) depolymerase
2680575	366.416	1905.32	-2.37754	3.57e-33	3.29e-31	MGG_09668	NC_017854.1	3014685	3016702	-	2018	protein_coding	gut esterase 1
novel.1763	98.139	740.521	-2.91656	4.52e-33	4.13e-31	-	NC_017844.1	5487351	5492022	-	4611	-	PF00385:Chromo (CHRromatin Organisation MOdifier) domain|PF00665:Integrase core domain
novel.10406	124.603	1302.51	-3.38345	8.06e-33	7.21e-31	-	NC_017852.1	3422970	3428803	+	5673	-	PF00082:Subtilase family
2683804	2158.38	15709.8	-2.86396	8.07e-33	7.21e-31	MGG_07877	NC_017849.1	6125204	6127931	-	2464	protein_coding	dipeptidyl-peptidase V
2674463	1512.03	10030.5	-2.72912	9.42e-33	8.33e-31	MGG_00195	NC_017852.1	3764076	3767902	-	3218	protein_coding	clock-controlled-9 protein
2679231	779.913	4057.77	-2.37865	2.12e-32	1.86e-30	MGG_01404	NC_017850.1	3413601	3415096	+	1327	protein_coding	NAD(P)H-dependent D-xylose reductase
2678987	727.472	130.174	2.47861	2.39e-32	2.07e-30	MGG_08686	NC_017853.1	462096	464347	+	2166	protein_coding	hypothetical protein
2681971	25.4789	369.957	-3.84598	3.46e-32	2.97e-30	MGG_10360	NC_017853.1	857748	858947	+	1200	protein_coding	haloacid dehalogenase
2683497	41.9545	459.794	-3.45029	5.49e-32	4.67e-30	MGG_07577	NC_017849.1	1090815	1092787	-	1821	protein_coding	hypothetical protein
2679725	1355.72	265.195	2.35192	6.38e-32	5.37e-30	MGG_01352	NC_017850.1	3216654	3220089	-	3436	protein_coding	hypothetical protein
novel.924	848.27	133.517	2.67188	1.01e-31	8.4e-30	-	NC_017844.1	2890748	2897753	-	6123	-	PF05057:Putative serine esterase (DUF676)
2684412	1091.11	199.509	2.45152	1.22e-30	1e-28	MGG_06257	NC_017851.1	4382150	4384646	-	2406	protein_coding	hypothetical protein
2674751	4772.37	935.404	2.35164	1.69e-30	1.38e-28	MGG_01129	NC_017852.1	398599	400850	-	2252	protein_coding	hypothetical protein
12986334	235.293	4321.84	-4.20027	2.05e-30	1.66e-28	MGG_16403	NC_017844.1	5626668	5628227	-	1560	protein_coding	hypothetical protein
2676844	1753.35	11428.5	-2.70415	2.44e-30	1.95e-28	MGG_03360	NC_017851.1	2140567	2143545	-	2808	protein_coding	carboxylic acid transporter
2679932	470.786	20.31	4.54168	2.59e-30	2.06e-28	MGG_08947	NC_017850.1	2246494	2248221	-	1626	protein_coding	cytochrome P450
novel.12267	273.332	33.6479	3.01762	3.56e-30	2.81e-28	-	NC_017854.1	658538	663718	-	5099	-	-
2684190	23.6348	376.951	-3.99069	3.99e-30	3.12e-28	MGG_05785	NC_017849.1	3187329	3189736	-	2408	protein_coding	levanase
12984908	617.057	4299.79	-2.8011	4.59e-30	3.55e-28	MGG_15027	NC_017854.1	2086551	2088956	-	2406	protein_coding	sulfate adenylyltransferase
2678774	5578.69	1407.15	1.98734	8.25e-30	6.33e-28	MGG_08489	NC_017851.1	402625	405945	+	3229	protein_coding	hypothetical protein
2683617	4404.82	409.042	3.43048	1.07e-29	8.12e-28	MGG_07697	NC_017849.1	1555093	1555822	+	642	protein_coding	superoxide dismutase
novel.10114	2903.43	689.839	2.07298	3.44e-29	2.59e-27	-	NC_017852.1	2597727	2604716	-	6082	-	-
2680420	211.438	2.97558	6.17945	5.79e-29	4.33e-27	MGG_09416	NC_017853.1	3350707	3352233	-	1152	protein_coding	hypothetical protein
2683551	101.112	695.278	-2.78492	1.28e-28	9.46e-27	MGG_07631	NC_017849.1	1271636	1273125	+	1490	protein_coding	fungal cellulose binding domain-containing protein
2680708	2890.22	327.644	3.1418	1.38e-28	1.01e-26	MGG_09709	NC_017851.1	5422026	5423872	-	1756	protein_coding	endoglucanase II
12985929	745.535	0.948218	9.5904	2.22e-28	1.62e-26	MGG_18050	NC_017854.1	2810372	2810794	-	339	protein_coding	hypothetical protein
novel.179	305.844	32.7343	3.23713	2.9e-28	2.1e-26	-	NC_017844.1	508618	512520	-	3903	-	-
2683798	99.4234	698.018	-2.80953	3.53e-28	2.52e-26	MGG_07871	NC_017849.1	6111557	6112506	+	726	protein_coding	hypothetical protein
2677598	250.292	10.1322	4.63839	3.54e-28	2.52e-26	MGG_04098	NC_017853.1	1968199	1969437	+	1239	protein_coding	hypothetical protein
novel.9737	798.568	141.941	2.49178	3.66e-28	2.58e-26	-	NC_017852.1	1475569	1734521	+	12532	-	-
novel.10772	504.854	69.9104	2.84721	3.71e-28	2.59e-26	-	NC_017853.1	160822	166584	-	4946	-	-
2678285	1362.03	9256.74	-2.76483	4.8e-28	3.33e-26	MGG_08019	NC_017850.1	5435492	5437711	-	2018	protein_coding	F-box domain-containing protein
12985001	281.951	27.0054	3.37912	6.55e-28	4.5e-26	MGG_17480	NC_017852.1	3312552	3313656	-	669	protein_coding	hypothetical protein
novel.523	1280.04	253.348	2.34037	6.81e-28	4.65e-26	-	NC_017844.1	1677382	1682671	+	5290	-	PF03595:Voltage-dependent anion channel
5050856	112.935	1222.03	-3.43732	2.26e-27	1.53e-25	MGG_11697	NC_017852.1	4426467	4428237	-	1771	protein_coding	carbamoylphosphate synthase large subunit
novel.3143	654.033	77.5894	3.07112	2.6e-27	1.75e-25	-	NC_017849.1	2104164	2111720	-	7293	-	PF03950:tRNA synthetases class I (E and Q), anti-codon binding domain|PF00749:tRNA synthetases class I (E and Q), catalytic domain
2681079	93.131	717.511	-2.95194	2.73e-27	1.82e-25	MGG_02168	NC_017844.1	781902	783499	+	1212	protein_coding	hypothetical protein
novel.1972	174.13	3.8633	5.48863	3.67e-27	2.43e-25	-	NC_017844.1	6147159	6151920	-	4559	-	-
2675911	173.652	7.30039	4.60353	4.56e-27	2.99e-25	MGG_05747	NC_017844.1	6375021	6376053	+	946	protein_coding	hypothetical protein
2674912	3353.98	396.874	3.08006	6.91e-27	4.51e-25	MGG_00863	NC_017852.1	1341398	1344398	+	2841	protein_coding	hypothetical protein
2681061	161.357	1288.96	-2.99448	7.44e-27	4.81e-25	MGG_02203	NC_017844.1	928832	930620	-	1678	protein_coding	hypothetical protein
2680022	121.145	688.494	-2.50267	8.74e-27	5.61e-25	MGG_09071	NC_017849.1	44828	47054	+	1903	protein_coding	aminobenzoyl-glutamate utilization protein B
novel.208	333.655	39.4525	3.08682	1.59e-26	1.01e-24	-	NC_017844.1	588846	596306	-	6856	-	PF01031:Dynamin central region|PF00350:Dynamin family
novel.7977	202.302	3.13462	5.9761	4.3e-26	2.72e-24	-	NC_017851.1	1761096	1763635	+	2540	-	PF01476:LysM domain
novel.12902	649.438	42.2523	3.93861	5.55e-26	3.48e-24	-	NC_017854.1	2476059	2480652	+	4411	-	PF00840:Glycosyl hydrolase family 7
novel.12024	315.683	2227.46	-2.82111	5.59e-26	3.48e-24	-	NC_017853.1	4046369	4051707	-	5339	-	PF00665:Integrase core domain
2681264	262.181	2.02239	7.07146	6.65e-26	4.12e-24	MGG_13719	NC_017844.1	702444	703810	+	1092	protein_coding	hypothetical protein
novel.10898	590.622	118.501	2.31275	9.76e-26	6e-24	-	NC_017853.1	629427	632754	-	3257	-	-
2682583	3019.94	681.306	2.149	1.27e-25	7.72e-24	MGG_03030	NC_017854.1	585154	587099	+	1859	protein_coding	hypothetical protein
novel.5371	398.374	53.5386	2.89605	1.74e-25	1.05e-23	-	NC_017850.1	2249006	2253837	+	4832	-	-
2683952	182.918	1879.02	-3.35999	1.82e-25	1.09e-23	MGG_06023	NC_017849.1	2307470	2308989	-	1395	protein_coding	GPI-anchored cell wall beta-1%2C3-endoglucanase EglC
5049346	1210.56	5417.51	-2.16177	2.07e-25	1.24e-23	MGG_14719	NC_017852.1	4034549	4035877	+	1329	protein_coding	hypothetical protein
2675426	509.009	5351.27	-3.39556	2.47e-25	1.46e-23	MGG_04847	NC_017849.1	3695935	3698052	-	1982	protein_coding	peptidase M14
2675695	284.903	1302.85	-2.19053	2.74e-25	1.61e-23	MGG_05141	NC_017849.1	4731351	4732175	-	825	protein_coding	hypothetical protein
2680730	1136.77	9642.24	-3.08391	4.7e-25	2.75e-23	MGG_09783	NC_017851.1	5194551	5195853	-	1213	protein_coding	hypothetical protein
novel.3007	194.654	5.41957	5.09666	6.48e-25	3.77e-23	-	NC_017849.1	1616614	1618002	-	1307	-	-
2681429	718.429	72.1726	3.32006	6.56e-25	3.79e-23	MGG_02332	NC_017844.1	1434444	1435253	+	810	protein_coding	hypothetical protein
2677349	109.946	772.628	-2.81468	6.98e-25	4e-23	MGG_03847	NC_017853.1	2837556	2838532	-	977	protein_coding	hypothetical protein
2677995	2710.76	423.255	2.67964	1.2e-24	6.85e-23	MGG_04609	NC_017844.1	7099385	7102305	+	2921	protein_coding	hypothetical protein
2680321	471.512	34.6765	3.76121	1.52e-24	8.6e-23	MGG_09333	NC_017853.1	3650193	3651420	-	1228	protein_coding	nucleoside-diphosphate-sugar epimerase
2682310	1808.18	6523.36	-1.85059	2.3e-24	1.3e-22	MGG_02710	NC_017854.1	1785315	1786350	-	884	protein_coding	peroxiredoxin type-2
2676932	90.7965	563.413	-2.63585	3e-24	1.68e-22	MGG_03298	NC_017851.1	2349451	2351592	-	1808	protein_coding	hypothetical protein
novel.3375	1852.91	383.311	2.27196	3.78e-24	2.1e-22	-	NC_017849.1	2773571	2782239	+	7944	-	PF00098:Zinc knuckle
5050626	1056.02	283.168	1.89815	3.96e-24	2.18e-22	MGG_11467	NC_017852.1	1114935	1116240	-	1306	protein_coding	hypothetical protein
novel.4116	291.299	49.1239	2.56662	3.98e-24	2.18e-22	-	NC_017849.1	5059955	5062340	-	2176	-	-
2683059	1084.62	306.568	1.82334	4.81e-24	2.62e-22	MGG_07340	NC_017850.1	7320091	7323801	+	3338	protein_coding	epoxide hydrolase
5050022	165.215	11.1082	3.90331	5.13e-24	2.78e-22	MGG_13598	NC_017851.1	4753626	4754990	+	1365	protein_coding	endothiapepsin
novel.10492	11.1763	191.349	-4.09226	5.55e-24	2.99e-22	-	NC_017852.1	3702850	3704324	-	1410	-	-
2681028	4.03615	170.269	-5.41721	5.79e-24	3.1e-22	MGG_10005	NC_017851.1	4976365	4978131	-	1596	protein_coding	glycerol kinase
2675244	89.5366	983.184	-3.45767	6.97e-24	3.7e-22	MGG_00669	NC_017852.1	2078546	2081022	+	2356	protein_coding	hypothetical protein
12986482	304.578	25.0047	3.62163	8.54e-24	4.51e-22	MGG_15362	NC_017851.1	495175	495910	+	736	protein_coding	hypothetical protein
2675711	2712.36	18212.4	-2.74731	1.51e-23	7.93e-22	MGG_05232	NC_017849.1	5079208	5080406	-	1131	protein_coding	hypothetical protein
12986728	15.087	187.584	-3.63026	1.55e-23	8.1e-22	MGG_15094	NC_017850.1	7505873	7507573	+	1506	protein_coding	acetylcholinesterase
2680367	103.111	1341.86	-3.70871	1.69e-23	8.76e-22	MGG_09398	NC_017853.1	3413266	3415197	-	1932	protein_coding	hypothetical protein
2680255	562.77	2291.8	-2.02623	1.73e-23	8.93e-22	MGG_09188	NC_017844.1	3673832	3675601	+	1586	protein_coding	malate dehydrogenase
2676846	221.158	19.8915	3.46906	1.99e-23	1.02e-21	MGG_03362	NC_017851.1	2133414	2134961	-	1548	protein_coding	hypothetical protein
2682073	341.474	1713.92	-2.32771	2.43e-23	1.24e-21	MGG_10440	NC_017850.1	251752	252678	+	767	protein_coding	endoribonuclease L-PSP
novel.9294	188.427	18.7796	3.31371	2.64e-23	1.34e-21	-	NC_017852.1	114765	116962	-	1975	-	-
12985445	187.838	14.4997	3.71117	2.79e-23	1.41e-21	MGG_15330	NC_017850.1	5227757	5228686	-	930	protein_coding	hypothetical protein
2674189	167.801	15.027	3.49328	2.97e-23	1.49e-21	MGG_00826	NC_017852.1	1485588	1487125	-	1087	protein_coding	hypothetical protein
novel.11044	142.696	933.694	-2.70552	3.42e-23	1.7e-21	-	NC_017853.1	1130309	1135555	+	5169	-	PF00141:Peroxidase
novel.7056	218.069	28.3546	2.94148	3.56e-23	1.76e-21	-	NC_017850.1	7230444	7234384	+	3873	-	-
5050768	12065.7	1536.07	2.97308	3.77e-23	1.86e-21	MGG_11608	NC_017852.1	3404247	3406595	-	2244	protein_coding	laccase-2
2679253	84.5046	895.946	-3.41578	4.02e-23	1.97e-21	MGG_01863	NC_017850.1	5143688	5145673	+	1986	protein_coding	aminopeptidase Y
5049970	130.643	845.245	-2.7012	4.45e-23	2.17e-21	MGG_12230	NC_017853.1	929022	929820	+	713	protein_coding	hypothetical protein
2684964	202.987	5.54056	5.1513	4.51e-23	2.18e-21	MGG_06791	NC_017844.1	2760000	2761814	-	1815	protein_coding	hypothetical protein
novel.979	157.749	7.84759	4.34307	6.37e-23	3.07e-21	-	NC_017844.1	3069844	3073003	+	3111	-	-
12985374	645.301	60.6364	3.41325	6.47e-23	3.1e-21	MGG_16339	NC_017844.1	4957967	4958373	-	407	protein_coding	hypothetical protein
novel.10400	395.924	67.348	2.55436	7.17e-23	3.41e-21	-	NC_017852.1	3413882	3414547	-	474	-	-
12984493	655.091	2239.43	-1.773	1.56e-22	7.41e-21	MGG_14886	NC_017851.1	2002095	2004566	-	2185	protein_coding	sphingolipid C9-methyltransferase
5051667	333.15	39.5143	3.05984	1.69e-22	7.95e-21	MGG_13517	NC_017851.1	1342608	1346517	+	3819	protein_coding	hypothetical protein
2674717	438.5	63.9572	2.77054	2.07e-22	9.71e-21	MGG_00795	NC_017852.1	1596807	1601203	+	4312	protein_coding	hypothetical protein
2683587	1843.02	482.162	1.93275	2.12e-22	9.86e-21	MGG_07667	NC_017849.1	1437069	1439251	-	2118	protein_coding	autophagy-like protein 17
2680687	296.899	46.3984	2.66839	2.98e-22	1.38e-20	MGG_09733	NC_017851.1	5363190	5364956	-	969	protein_coding	secreted glucosidase
5049372	88.0373	511.856	-2.54583	3.05e-22	1.41e-20	MGG_13875	NC_017849.1	5962500	5963930	+	1431	protein_coding	hypothetical protein
2678847	1139.62	7087.59	-2.63716	3.38e-22	1.54e-20	MGG_13986	NC_017851.1	546709	548885	-	1999	protein_coding	Delta(14)-sterol reductase
5050640	609.259	2174.6	-1.83414	3.38e-22	1.54e-20	MGG_11480	NC_017852.1	1356490	1358682	+	2023	protein_coding	succinyl-CoA:3-ketoacid-coenzyme A transferase subunit A
2678811	279.586	41.8261	2.74098	4.1e-22	1.86e-20	MGG_08589	NC_017851.1	786381	788212	+	1486	protein_coding	hypothetical protein
2676993	3649.78	14081.7	-1.94765	4.19e-22	1.89e-20	MGG_03186	NC_017851.1	2775851	2779282	+	2929	protein_coding	1%2C4-alpha-glucan-branching enzyme
2678549	1209.55	205.259	2.5576	5.44e-22	2.44e-20	MGG_08395	NC_017850.1	7578695	7580406	-	1712	protein_coding	hypothetical protein
novel.12459	258.773	30.1632	3.09373	6.35e-22	2.84e-20	-	NC_017854.1	1225388	1227794	+	2152	-	-
2678578	76.5472	391.817	-2.35411	6.65e-22	2.96e-20	MGG_08415	NC_017850.1	7510399	7513460	+	2981	protein_coding	serin endopeptidase
2681885	199.418	1152.72	-2.53337	8.66e-22	3.83e-20	MGG_10265	NW_003803357.1	54543	56253	-	1711	protein_coding	hypothetical protein
2677181	21.6881	184.832	-3.10937	1e-21	4.42e-20	MGG_03831	NC_017853.1	2899402	2901376	-	1975	protein_coding	hypothetical protein
5051159	3416.72	822.821	2.05464	1.03e-21	4.5e-20	MGG_11188	NC_017850.1	3945370	3949475	+	4106	protein_coding	hypothetical protein
novel.4648	154.039	5.95648	4.66099	1.33e-21	5.81e-20	-	NC_017850.1	76748	79447	+	2617	-	-
2683739	156.514	2.02736	6.33148	1.75e-21	7.59e-20	MGG_07812	NC_017849.1	5940455	5941611	+	768	protein_coding	hypothetical protein
2678652	3937.69	12.8665	8.24722	2.05e-21	8.84e-20	MGG_08349	NC_017850.1	7746842	7748098	+	1257	protein_coding	dehydrogenase/reductase SDR family member 13
2676154	16.8379	191.088	-3.4791	3.62e-21	1.55e-19	MGG_05539	NC_017844.1	5546390	5548039	-	1650	protein_coding	carboxypeptidase 2
novel.5911	156.699	606.12	-1.94862	3.83e-21	1.64e-19	-	NC_017850.1	3907937	3911190	+	3074	-	-
2683545	103.831	492.478	-2.24989	4.8e-21	2.04e-19	MGG_07625	NC_017849.1	1249468	1250510	+	804	protein_coding	hypothetical protein
2674437	192.199	20.5326	3.20196	5.56e-21	2.34e-19	MGG_00868	NC_017852.1	1320603	1323423	+	2598	protein_coding	global transactivator
2682466	621.973	100.663	2.62312	5.57e-21	2.34e-19	MGG_02913	NC_017854.1	1053126	1057923	-	4724	protein_coding	hypothetical protein
2679581	1076.05	4856.15	-2.17429	6.36e-21	2.66e-19	MGG_01300	NC_017850.1	3031763	3033218	+	1359	protein_coding	L-galactonate dehydratase
12986194	79.7108	402.367	-2.32684	6.8e-21	2.83e-19	MGG_14914	NC_017853.1	1952033	1954039	+	1872	protein_coding	hypothetical protein
2683205	698.307	184.55	1.91827	6.96e-21	2.89e-19	MGG_07309	NC_017850.1	7186222	7187641	-	1320	protein_coding	Delta(3%2C5)-Delta(2%2C4)-dienoyl-CoA isomerase
novel.168	229.547	27.8333	3.02433	7.34e-21	3.03e-19	-	NC_017844.1	486474	492037	-	4780	-	PF00122:E1-E2 ATPase|PF00689:Cation transporting ATPase, C-terminus|PF00690:Cation transporter/ATPase, N-terminus|PF00702:haloacid dehalogenase-like hydrolase
2676920	616.824	5420.47	-3.13568	1.88e-20	7.73e-19	MGG_03123	NC_017851.1	2991617	2995362	-	3483	protein_coding	MATE efflux family protein subfamily
novel.7503	193.322	12.1877	3.98011	1.9e-20	7.78e-19	-	NC_017851.1	419263	420721	+	1459	-	-
novel.9869	537.5	108.849	2.29886	2e-20	8.13e-19	-	NC_017852.1	1907479	1914308	+	6714	-	PF05839:Apc13p protein
2678127	532.788	1785.77	-1.74461	2.3e-20	9.32e-19	MGG_04680	NC_017844.1	6986594	6988715	+	2122	protein_coding	hypothetical protein
2684175	39.5092	321.82	-3.02347	2.78e-20	1.12e-18	MGG_05800	NC_017849.1	3010745	3013622	+	2579	protein_coding	hypothetical protein
novel.2297	126.562	10.4727	3.61105	3.31e-20	1.33e-18	-	NC_017844.1	7205059	7211748	+	6375	-	-
2674238	821.573	3438.29	-2.06389	4.63e-20	1.85e-18	MGG_00317	NC_017852.1	3293327	3295045	-	1637	protein_coding	fumarylacetoacetase
2677894	2822.47	14523	-2.36324	4.85e-20	1.93e-18	MGG_04768	NC_017850.1	1396070	1398383	+	1958	protein_coding	hypothetical protein
2682054	4396.59	897.76	2.29173	4.93e-20	1.95e-18	MGG_10487	NC_017850.1	403396	405208	+	1741	protein_coding	hypothetical protein
novel.13102	133.874	616.048	-2.20612	5.77e-20	2.27e-18	-	NC_017854.1	3231057	3234304	-	3125	-	-
2681465	1044.45	3800.83	-1.86434	8.74e-20	3.43e-18	MGG_02368	NC_017844.1	1569390	1572031	+	2642	protein_coding	galactose oxidase
2675070	187.148	19.05	3.27629	1.16e-19	4.53e-18	MGG_00072	NC_017852.1	4219528	4221514	+	1800	protein_coding	isoamyl alcohol oxidase
2674646	3088.98	9404.81	-1.60604	1.38e-19	5.35e-18	MGG_00168	NC_017852.1	3878576	3881290	-	2312	protein_coding	hypothetical protein
2684252	1186.94	220.453	2.42498	1.45e-19	5.61e-18	MGG_06146	NC_017849.1	2732302	2734805	-	2504	protein_coding	hypothetical protein
2676278	4.44403	134.239	-4.87546	1.78e-19	6.84e-18	MGG_10764	NC_017852.1	96588	97601	+	909	protein_coding	hypothetical protein
novel.755	345.097	75.1373	2.2018	1.93e-19	7.39e-18	-	NC_017844.1	2336306	2338279	-	1891	-	-
12987076	191.301	737.014	-1.94367	2.16e-19	8.24e-18	MGG_15522	NC_017850.1	494343	496716	+	2226	protein_coding	hypothetical protein
2676549	1029.72	224.191	2.19684	2.5e-19	9.49e-18	MGG_03396	NC_017851.1	2033916	2036901	+	2986	protein_coding	hypothetical protein
novel.13112	70.3561	313.361	-2.16158	2.82e-19	1.07e-17	-	NC_017854.1	3265194	3271881	-	6603	-	PF01055:Glycosyl hydrolases family 31
5049504	119.598	481.135	-2.00956	3.18e-19	1.2e-17	MGG_11701	NC_017844.1	4595882	4600390	+	4509	protein_coding	hypothetical protein
novel.10964	106.537	580.356	-2.44855	3.41e-19	1.28e-17	-	NC_017853.1	852601	857543	+	4712	-	PF00118:TCP-1/cpn60 chaperonin family
novel.5252	124.686	11.6884	3.39443	3.66e-19	1.37e-17	-	NC_017850.1	1869533	1872776	+	2708	-	-
2680969	305.852	26.3653	3.52773	3.87e-19	1.44e-17	MGG_10012	NC_017851.1	4940241	4941683	+	1443	protein_coding	salicylate hydroxylase
2682576	404.158	72.3577	2.4766	4.25e-19	1.57e-17	MGG_03023	NC_017854.1	622033	623564	-	1532	protein_coding	hypothetical protein
2674902	25.0125	294.364	-3.54253	4.63e-19	1.71e-17	MGG_00993	NC_017852.1	888112	890352	-	2154	protein_coding	vacuolar iron transporter Ccc1
novel.7022	28.3735	253.75	-3.13821	4.71e-19	1.73e-17	-	NC_017850.1	7144748	7148493	+	3609	-	PF00383:Cytidine and deoxycytidylate deaminase zinc-binding region
novel.8824	35.9687	282.721	-2.98209	5.76e-19	2.1e-17	-	NC_017851.1	4232059	4239363	+	7205	-	PF00808:Histone-like transcription factor (CBF/NF-Y) and archaeal histone
2682367	186.526	23.4096	2.98496	9.34e-19	3.4e-17	MGG_02814	NC_017854.1	1410111	1411679	-	1480	protein_coding	hypothetical protein
novel.8891	224.787	41.8836	2.42097	9.65e-19	3.5e-17	-	NC_017851.1	4401310	4405577	-	4089	-	-
2684793	3280.77	1063.55	1.62488	9.97e-19	3.6e-17	MGG_11061	NC_017850.1	585527	588555	+	2860	protein_coding	hypothetical protein
2676670	594.913	2924.21	-2.29663	1.09e-18	3.91e-17	MGG_03316	NC_017851.1	2289740	2293218	-	3160	protein_coding	serin endopeptidase%2C variant
2676811	3300.67	763.367	2.11342	1.18e-18	4.21e-17	MGG_03469	NC_017851.1	1758138	1759305	-	1168	protein_coding	hypothetical protein
2683478	159.16	1676.44	-3.40105	1.24e-18	4.42e-17	MGG_07558	NC_017849.1	1016943	1017956	+	878	protein_coding	hypothetical protein
2675432	758.358	3152.59	-2.05611	1.61e-18	5.72e-17	MGG_04893	NC_017849.1	3869250	3872017	-	2695	protein_coding	allantoate permease
12987341	113.311	7.20681	4.0305	1.94e-18	6.87e-17	MGG_15427	NC_017853.1	4069222	4070234	+	943	protein_coding	hypothetical protein
12985969	2175.55	518.164	2.06924	1.97e-18	6.95e-17	MGG_17632	NC_017853.1	1193600	1194374	-	775	protein_coding	hypothetical protein
5050771	3819.67	1068.76	1.83693	2.78e-18	9.74e-17	MGG_11611	NC_017852.1	3418910	3420605	-	1527	protein_coding	hypothetical protein
2679979	95.2081	384.204	-2.01444	3.38e-18	1.18e-16	MGG_08994	NC_017850.1	2399031	2400597	-	1407	protein_coding	hypothetical protein
2683088	1339.46	5053.14	-1.91556	3.42e-18	1.19e-16	MGG_07369	NC_017850.1	7409334	7411446	-	1236	protein_coding	hypothetical protein
2678324	716.846	7051.49	-3.29814	3.96e-18	1.37e-16	MGG_08129	NC_017850.1	5789173	5791887	-	2402	protein_coding	lysine-specific permease
novel.12433	226.489	42.2843	2.4242	4.65e-18	1.61e-16	-	NC_017854.1	1133199	1137023	+	3608	-	-
2683810	3.92972	109.334	-4.70593	6.14e-18	2.11e-16	MGG_07883	NC_017849.1	6148028	6148978	+	901	protein_coding	sorbose reductase sou1
2683860	653.741	5064.18	-2.95457	6.64e-18	2.27e-16	MGG_07933	NC_017849.1	6287551	6290353	-	2803	protein_coding	dihydrodipicolinate synthase
2682006	5.27034	126.905	-4.6526	8.42e-18	2.87e-16	MGG_10394	NC_017853.1	929931	931640	-	1710	protein_coding	hypothetical protein
2675890	363.615	1318	-1.8552	8.54e-18	2.9e-16	MGG_05614	NC_017844.1	5857979	5859439	-	1461	protein_coding	unsaturated glucuronyl hydrolase
2683489	971.839	142.821	2.77092	8.98e-18	3.04e-16	MGG_07569	NC_017849.1	1063604	1065565	-	1820	protein_coding	cellobiose dehydrogenase
novel.5127	414.235	1431.36	-1.7903	9.09e-18	3.07e-16	-	NC_017850.1	1521424	1524620	+	1539	-	-
novel.10325	246.213	50.9549	2.26803	1.04e-17	3.5e-16	-	NC_017852.1	3204643	3216756	+	11951	-	PF00176:SNF2 family N-terminal domain|PF00271:Helicase conserved C-terminal domain
2684389	636.976	2058.2	-1.69078	1.14e-17	3.82e-16	MGG_06234	NC_017851.1	4455860	4456854	+	995	protein_coding	hypothetical protein
2683480	344.745	2733.47	-2.98743	1.19e-17	3.98e-16	MGG_07560	NC_017849.1	1020526	1021988	+	1463	protein_coding	hypothetical protein
novel.1493	172.609	16.8828	3.35337	1.22e-17	4.06e-16	-	NC_017844.1	4680823	4681347	-	525	-	-
5049543	4402.78	590.591	2.89783	1.3e-17	4.3e-16	MGG_11754	NC_017844.1	3893154	3895675	+	2522	protein_coding	SMDR1
2675936	154.786	20.3701	2.95098	1.36e-17	4.5e-16	MGG_05452	NC_017844.1	5264205	5264702	+	498	protein_coding	hypothetical protein
5049163	99.9772	493.32	-2.29495	1.42e-17	4.67e-16	MGG_13308	NC_017849.1	3027387	3029486	+	2100	protein_coding	guanine deaminase
novel.10596	297.916	1069.93	-1.84449	1.44e-17	4.71e-16	-	NC_017852.1	4035867	4039309	-	3295	-	-
2676595	1081.97	347.742	1.63843	1.49e-17	4.84e-16	MGG_13484	NC_017851.1	1061533	1062901	-	1274	protein_coding	hypothetical protein
novel.412	125.129	13.9475	3.18747	1.51e-17	4.9e-16	-	NC_017844.1	1310411	1314943	-	4380	-	PF01370:NAD dependent epimerase/dehydratase family
2674878	1900.47	10297.8	-2.43783	1.95e-17	6.31e-16	MGG_00408	NC_017852.1	2981782	2983920	+	2010	protein_coding	RCC1 domain-containing protein
novel.3614	1393.06	5733.54	-2.04118	2.12e-17	6.84e-16	-	NC_017849.1	3548090	3552980	+	4842	-	-
2675810	5543.67	1139.35	2.28243	2.22e-17	7.12e-16	MGG_05534	NC_017844.1	5529984	5533214	-	3053	protein_coding	BAR domain-containing protein
novel.4329	92.4962	355.642	-1.94502	2.43e-17	7.75e-16	-	NC_017849.1	5666123	5674399	-	8277	-	PF00245:Alkaline phosphatase
novel.6659	46.4178	275.32	-2.56338	2.43e-17	7.75e-16	-	NC_017850.1	6075243	6080557	-	4961	-	-
2677194	1289.04	7510.25	-2.54297	2.5e-17	7.94e-16	MGG_03900	NC_017853.1	2653866	2656272	-	2112	protein_coding	aldehyde dehydrogenase
2678495	3167.31	955.563	1.72854	2.96e-17	9.35e-16	MGG_12468	NC_017850.1	7875878	7878494	-	2260	protein_coding	hypothetical protein
2683141	406.48	68.2519	2.57376	2.98e-17	9.39e-16	MGG_07158	NC_017850.1	6584839	6587318	-	2115	protein_coding	hypothetical protein
novel.5518	199.113	725.687	-1.86357	3.06e-17	9.62e-16	-	NC_017850.1	2742913	2754449	+	11315	-	PF15406:Pleckstrin homology domain
novel.6914	195.903	33.4489	2.53833	3.09e-17	9.68e-16	-	NC_017850.1	6821990	6825662	-	3673	-	-
2684280	261.496	909.419	-1.79658	3.23e-17	1.01e-15	MGG_06118	NC_017849.1	2633135	2636221	-	3029	protein_coding	hypothetical protein
novel.5505	1581.96	404.69	1.96667	3.55e-17	1.1e-15	-	NC_017850.1	2692708	2725105	+	14110	-	-
2683809	40.392	384.74	-3.26985	3.58e-17	1.11e-15	MGG_07882	NC_017849.1	6141157	6143108	+	1884	protein_coding	hypothetical protein
2685107	283.83	47.3641	2.58044	3.77e-17	1.16e-15	MGG_06934	NC_017844.1	3300596	3305786	-	4122	protein_coding	hypothetical protein
novel.3477	447.936	40.9894	3.44004	4.08e-17	1.25e-15	-	NC_017849.1	3102523	3103328	+	742	-	-
2682010	694.932	142.44	2.28015	4.33e-17	1.33e-15	MGG_12228	NC_017853.1	938203	939455	-	1182	protein_coding	hypothetical protein
2675001	2347.22	637.543	1.88051	4.73e-17	1.44e-15	MGG_00041	NC_017852.1	4335823	4337198	+	1308	protein_coding	O-methyltransferase
2678378	4418.92	81.474	5.75978	5.13e-17	1.56e-15	MGG_07993	NC_017850.1	5356435	5357144	+	619	protein_coding	hypothetical protein
2683631	7954.65	2657.98	1.58158	6.27e-17	1.9e-15	MGG_07704	NC_017849.1	5469518	5471429	-	1800	protein_coding	carboxypeptidase A
2680832	53.0159	329.911	-2.62002	6.56e-17	1.98e-15	MGG_09875	NC_017853.1	3822721	3824284	-	1467	protein_coding	CAS1 domain-containing protein 1
2682985	3585.08	647.924	2.46849	6.84e-17	2.06e-15	MGG_07100	NC_017850.1	6362813	6364254	-	1345	protein_coding	hypothetical protein
2679000	362.64	73.5631	2.31056	7.05e-17	2.11e-15	MGG_08778	NC_017853.1	143704	145125	-	1336	protein_coding	aromatic ring-opening dioxygenase
2681239	383.807	1325.85	-1.7863	8.2e-17	2.45e-15	MGG_02084	NC_017844.1	513639	515018	+	1380	protein_coding	hypothetical protein
novel.10379	80.3219	500.264	-2.63321	8.5e-17	2.53e-15	-	NC_017852.1	3348799	3352816	-	3942	-	-
2677582	1160.29	6044.14	-2.3812	8.59e-17	2.55e-15	MGG_04339	NC_017853.1	1109231	1111439	-	1943	protein_coding	hypothetical protein
2675947	723.65	2422.71	-1.74196	8.76e-17	2.59e-15	MGG_05440	NC_017844.1	5220592	5222580	-	1936	protein_coding	galactokinase
novel.12447	207.137	34.9694	2.56066	9.57e-17	2.82e-15	-	NC_017854.1	1181357	1187516	+	5779	-	PF07732:Multicopper oxidase|PF00394:Multicopper oxidase|PF07731:Multicopper oxidase
2684087	833.384	5681.44	-2.76999	9.95e-17	2.92e-15	MGG_05888	NC_017849.1	1837862	1840022	-	1989	protein_coding	hypothetical protein
2680669	822.372	2955.02	-1.84402	1.19e-16	3.48e-15	MGG_09715	NC_017851.1	5408154	5409727	-	1493	protein_coding	aldo-keto reductase yakc
5049056	873.424	5255.27	-2.58867	1.23e-16	3.58e-15	MGG_13187	NC_017849.1	2852343	2854254	+	1710	protein_coding	dihydroceramide delta(4)-desaturase
2684254	1118.74	211.072	2.40862	1.36e-16	3.96e-15	MGG_06144	NC_017849.1	2722573	2723100	+	528	protein_coding	hypothetical protein
novel.8179	341.937	80.9546	2.08066	1.67e-16	4.84e-15	-	NC_017851.1	2327100	2331347	+	4185	-	-
novel.12736	139.036	7.13416	4.25519	1.72e-16	4.98e-15	-	NC_017854.1	1997919	2000330	+	2354	-	-
27922219	2017	558.859	1.85027	2.41e-16	6.94e-15	MGG_18135	NW_003803332.1	1	1482	+	1482	protein_coding	hypothetical protein
2675574	360.263	78.1651	2.19682	2.42e-16	6.94e-15	MGG_05118	NC_017849.1	4656636	4658533	-	1898	protein_coding	hypothetical protein
2683904	874.602	4084.22	-2.22329	2.53e-16	7.24e-15	MGG_13928	NC_017849.1	6435564	6437734	+	2043	protein_coding	benzoate 4-monooxygenase
2681407	129.879	1.49045	6.34598	2.6e-16	7.43e-15	MGG_02310	NC_017844.1	1329974	1331356	+	1383	protein_coding	hypothetical protein
2674368	1723.1	7264.17	-2.07523	3.02e-16	8.58e-15	MGG_00223	NC_017852.1	3607572	3609388	-	1555	protein_coding	fructose-bisphosphate aldolase 1
2674808	101.819	407.469	-2.00556	3.86e-16	1.09e-14	MGG_00316	NC_017852.1	3295255	3298277	-	2956	protein_coding	tissue alpha-L-fucosidase
5050463	79.6348	333.098	-2.05928	3.94e-16	1.11e-14	MGG_12584	NC_017854.1	1280831	1282368	-	1359	protein_coding	hypothetical protein
novel.2631	326.659	67.6928	2.27137	4.36e-16	1.23e-14	-	NC_017849.1	419772	422580	+	2809	-	PF02150:RNA polymerases M/15 Kd subunit
2675875	108.68	3.76475	4.90492	4.37e-16	1.23e-14	MGG_05468	NC_017844.1	5321307	5323141	-	1761	protein_coding	hypothetical protein
novel.6992	268.05	0.602726	8.70339	4.61e-16	1.29e-14	-	NC_017850.1	7061580	7064782	+	3009	-	PF08593:Domain of unknown function|PF07534:TLD
novel.7914	743.01	229.762	1.69159	5.36e-16	1.5e-14	-	NC_017851.1	1570038	1584928	+	14540	-	PF00439:Bromodomain|PF01426:BAH domain
2677507	1601.38	548.505	1.54472	5.41e-16	1.5e-14	MGG_04078	NC_017853.1	2033160	2036288	+	2857	protein_coding	hypothetical protein
2683565	91.0491	4.30698	4.42924	6.03e-16	1.67e-14	MGG_07645	NC_017849.1	1313489	1314943	+	1455	protein_coding	carboxypeptidase A
2677826	205.819	650.263	-1.65712	6.04e-16	1.67e-14	MGG_04530	NC_017850.1	936945	938004	-	1060	protein_coding	hypothetical protein
2677029	124.149	10.7029	3.49917	7.74e-16	2.13e-14	MGG_03177	NC_017851.1	2799447	2800723	+	1197	protein_coding	hypothetical protein
2681432	107.684	7.25479	3.90646	8.02e-16	2.2e-14	MGG_02335	NC_017844.1	1444576	1445577	-	891	protein_coding	hypothetical protein
novel.4444	197.003	718.261	-1.86253	1.01e-15	2.76e-14	-	NC_017849.1	6000143	6005661	-	5519	-	PF07690:Major Facilitator Superfamily
2676440	1314.86	4196.15	-1.6735	1.06e-15	2.88e-14	MGG_03483	NC_017851.1	1722196	1723550	+	1182	protein_coding	hypothetical protein
novel.2651	84.2344	5.54552	3.8774	1.13e-15	3.06e-14	-	NC_017849.1	490359	491817	-	1459	-	-
novel.9639	3474.4	13279.5	-1.93438	1.15e-15	3.12e-14	-	NC_017852.1	1185128	1191146	-	5600	-	PF09421:Frequency clock protein
novel.2953	231.283	702.104	-1.60064	1.23e-15	3.33e-14	-	NC_017849.1	1408477	1415054	+	6578	-	-
2675449	468.388	1771.74	-1.91749	1.36e-15	3.65e-14	MGG_05317	NC_017849.1	5387140	5388585	+	1272	protein_coding	S-formylglutathione hydrolase
2684033	590.545	169.005	1.80259	1.81e-15	4.87e-14	MGG_05942	NC_017849.1	2051539	2053962	+	2036	protein_coding	flavin containing monooxygenase 9
2674734	1579.19	587.557	1.42549	2.07e-15	5.53e-14	MGG_00760	NC_017852.1	1734331	1740133	-	5556	protein_coding	CMGC/DYRK/DYRK2 protein kinase
2683635	1116.84	3332.39	-1.57618	2.1e-15	5.6e-14	MGG_07708	NC_017849.1	5487008	5489609	-	2503	protein_coding	flavoprotein oxygenase
2675559	2944.93	398.566	2.88781	2.11e-15	5.61e-14	MGG_05106	NC_017849.1	4617176	4619296	-	2055	protein_coding	hypothetical protein
novel.12883	321.145	1152.89	-1.84598	2.42e-15	6.42e-14	-	NC_017854.1	2422733	2431766	+	8848	-	-
2680797	922.113	4048.68	-2.13519	2.84e-15	7.49e-14	MGG_09806	NC_017853.1	4054509	4056309	+	1801	protein_coding	hypothetical protein
2678891	2819.57	8659.33	-1.61838	2.86e-15	7.54e-14	MGG_08649	NC_017844.1	7677052	7678512	+	1393	protein_coding	farnesyl pyrophosphate synthase
2682546	1155.94	390.71	1.5646	3.34e-15	8.78e-14	MGG_02993	NC_017854.1	721371	723203	+	1833	protein_coding	hypothetical protein
novel.1113	238.965	43.5254	2.46005	3.48e-15	9.1e-14	-	NC_017844.1	3476414	3484228	+	6970	-	-
2682074	664.034	3824.38	-2.52655	3.52e-15	9.19e-14	MGG_10441	NC_017850.1	252652	253665	-	1014	protein_coding	lipase 2
2674953	1295.24	5405.88	-2.06088	3.64e-15	9.48e-14	MGG_01004	NC_017852.1	850646	852957	+	2312	protein_coding	hypothetical protein
2681206	93.5443	2.59771	5.04876	3.94e-15	1.02e-13	MGG_02115	NC_017844.1	599092	600303	+	1212	protein_coding	oxidoreductase
2680528	747.201	2891.46	-1.95128	4.68e-15	1.21e-13	MGG_09520	NC_017849.1	3404532	3406157	-	1512	protein_coding	CCR4-Not complex subunit Caf16
2681049	406.428	67.6321	2.59144	4.75e-15	1.23e-13	MGG_02191	NC_017844.1	904081	905420	-	1340	protein_coding	hypothetical protein
2675874	4169.28	11817	-1.50298	5.15e-15	1.32e-13	MGG_05467	NC_017844.1	5317021	5319636	+	2344	protein_coding	sodium/nucleoside cotransporter 1
12986750	281.671	71.7025	1.98106	5.57e-15	1.43e-13	MGG_15933	NC_017850.1	7691402	7694452	+	2066	protein_coding	hypothetical protein
2683702	997.795	291.413	1.77311	6.41e-15	1.64e-13	MGG_07775	NC_017849.1	5729836	5730477	+	642	protein_coding	hypothetical protein
2677028	727.381	108.573	2.74129	7.74e-15	1.97e-13	MGG_03176	NC_017851.1	2801032	2802483	+	1272	protein_coding	hypothetical protein
5050978	98.5798	5.43172	4.2315	8.74e-15	2.22e-13	MGG_12383	NC_017850.1	6895918	6899146	+	2778	protein_coding	hypothetical protein
2678503	71.188	303.578	-2.09606	9.27e-15	2.35e-13	MGG_08305	NC_017850.1	7930324	7932065	+	1665	protein_coding	hypothetical protein
2675940	2232.53	6418.35	-1.52378	9.43e-15	2.38e-13	MGG_05447	NC_017844.1	5249047	5249977	-	847	protein_coding	glutaredoxin-C2
2675580	157.553	32.2834	2.28576	9.44e-15	2.38e-13	MGG_05161	NC_017849.1	4800336	4802488	+	2153	protein_coding	hypothetical protein
2677594	128.368	13.9955	3.20489	1.02e-14	2.55e-13	MGG_04094	NC_017853.1	1984330	1986093	+	849	protein_coding	hypothetical protein
2678815	1054.22	4091.96	-1.95709	1.12e-14	2.8e-13	MGG_08474	NC_017851.1	348421	350411	-	1790	protein_coding	Delta(12) fatty acid desaturase
novel.8976	49.9192	273.996	-2.44217	1.13e-14	2.82e-13	-	NC_017851.1	4672170	4674437	-	2105	-	-
2683197	896.709	2668.11	-1.5725	1.15e-14	2.86e-13	MGG_07301	NC_017850.1	7151089	7152527	+	1239	protein_coding	hypothetical protein
2678624	83.9177	320.953	-1.9292	1.21e-14	2.99e-13	MGG_12492	NC_017850.1	8155727	8157313	+	1587	protein_coding	hypothetical protein
2679373	1256.83	3392.34	-1.432	1.39e-14	3.45e-13	MGG_01333	NC_017850.1	3139679	3141017	+	1251	protein_coding	hypothetical protein
5050390	1650.65	506.104	1.70626	1.5e-14	3.7e-13	MGG_12506	NW_003803360.1	102981	104657	+	1677	protein_coding	hypothetical protein
novel.833	155.33	0.887724	7.34327	1.54e-14	3.79e-13	-	NC_017844.1	2563244	2570619	-	7256	-	-
5048908	802.814	230.576	1.79837	1.67e-14	4.09e-13	MGG_04886	NC_017849.1	3835723	3840765	+	4987	protein_coding	hypothetical protein
2675817	148.276	501.602	-1.75552	1.82e-14	4.45e-13	MGG_05503	NC_017844.1	5453386	5454827	+	1380	protein_coding	high-affinity nickel-transporter nixA
5049205	682.736	187.715	1.86507	1.94e-14	4.73e-13	MGG_14692	NC_017852.1	3073521	3075434	-	1638	protein_coding	hypothetical protein
novel.10334	222.109	1089.83	-2.29662	2.09e-14	5.09e-13	-	NC_017852.1	3231899	3258514	+	15722	-	PF04082:Fungal specific transcription factor domain
novel.3796	1083.49	344.172	1.65491	2.18e-14	5.29e-13	-	NC_017849.1	4055251	4057207	+	1585	-	-
5048784	2742.93	8928.52	-1.70246	2.41e-14	5.83e-13	MGG_14269	NC_017844.1	7670632	7672023	+	1292	protein_coding	hypothetical protein
2676510	7363.02	2098.5	1.81079	2.46e-14	5.93e-13	MGG_03634	NC_017851.1	1182867	1185600	+	2734	protein_coding	hypothetical protein
2676433	938.851	5.59076	7.3997	2.59e-14	6.23e-13	MGG_03503	NC_017851.1	1667203	1668358	-	1069	protein_coding	hypothetical protein
novel.1460	149.512	17.0315	3.13923	2.6e-14	6.23e-13	-	NC_017844.1	4567431	4575857	-	8125	-	-
novel.5561	115.252	9.55722	3.60227	2.81e-14	6.73e-13	-	NC_017850.1	2854753	2867590	+	12539	-	PF02906:Iron only hydrogenase large subunit, C-terminal domain
2684514	4985.4	1231.64	2.01695	3.01e-14	7.19e-13	MGG_06359	NC_017851.1	4035172	4036205	+	953	protein_coding	hypothetical protein
2675629	1104.63	3521.92	-1.67189	3.3e-14	7.86e-13	MGG_04876	NC_017849.1	3798633	3800001	+	1172	protein_coding	succinate dehydrogenase cytochrome B subunit
2684119	349.096	75.7226	2.20766	3.39e-14	8.06e-13	MGG_05856	NC_017849.1	1735695	1740807	-	4920	protein_coding	ankyrin repeat and SOCS box protein 7
2676546	336.157	1011.75	-1.58961	3.6e-14	8.52e-13	MGG_03393	NC_017851.1	2040719	2043277	-	1516	protein_coding	hypothetical protein
novel.2850	15.9873	113.304	-2.84534	3.67e-14	8.67e-13	-	NC_017849.1	1092784	1096312	+	3399	-	PF06985:Heterokaryon incompatibility protein (HET)
novel.10655	68.9728	4.11557	4.04845	3.71e-14	8.74e-13	-	NC_017852.1	4217077	4219520	-	2319	-	-
2677466	30.6755	163.17	-2.40821	3.97e-14	9.33e-13	MGG_03774	NC_017853.1	3105542	3108002	-	2177	protein_coding	CAIB/BAIF family enzyme
novel.11200	109.715	14.9163	2.86887	4.15e-14	9.73e-13	-	NC_017853.1	1609548	1612482	+	2877	-	PF11327:Protein of unknown function (DUF3129)
2678973	1785.02	583.113	1.61282	4.36e-14	1.02e-12	MGG_08807	NC_017853.1	56103	60261	+	4159	protein_coding	pre-mRNA-splicing factor ATP-dependent RNA helicase prp22
12985531	12.0628	105.297	-3.09688	4.39e-14	1.02e-12	MGG_17175	NC_017851.1	3413182	3413820	+	639	protein_coding	hypothetical protein
novel.2096	291.367	77.3769	1.91711	4.67e-14	1.09e-12	-	NC_017844.1	6553049	6556888	-	3840	-	PF01068:ATP dependent DNA ligase domain
2680637	163.669	549.809	-1.74507	4.96e-14	1.15e-12	MGG_09677	NC_017854.1	2972676	2974553	+	1801	protein_coding	hypothetical protein
novel.9182	1939.13	4883.25	-1.33223	5.01e-14	1.16e-12	-	NC_017851.1	5334605	5336465	+	1497	-	PF10937:Ribosomal protein S36, mitochondrial
2677917	200.4	26.9585	2.88497	5.28e-14	1.22e-12	MGG_04554	NC_017844.1	7225570	7227732	-	2070	protein_coding	hypothetical protein
2678644	1115.61	263.327	2.08401	5.83e-14	1.34e-12	MGG_08289	NC_017850.1	7991753	7993723	-	1878	protein_coding	aerobactin siderophore biosynthesis protein iucB
novel.2948	185.953	536.264	-1.52917	6.15e-14	1.41e-12	-	NC_017849.1	1391848	1395607	+	3660	-	-
novel.6911	1520.49	475.669	1.67484	6.81e-14	1.56e-12	-	NC_017850.1	6806450	6817679	+	10717	-	-
12987281	7.39074	97.5707	-3.69883	6.83e-14	1.56e-12	MGG_17814	NC_017853.1	3692526	3693360	-	735	protein_coding	hypothetical protein
5049663	932.861	3402.01	-1.86709	7.38e-14	1.68e-12	MGG_11871	NC_017844.1	2457057	2458606	-	1484	protein_coding	allantoicase
2682743	693.131	2007.34	-1.53445	8.07e-14	1.83e-12	MGG_02573	NC_017854.1	2339585	2341949	-	2297	protein_coding	beta-1%2C3-glucan-binding protein
2683986	485.677	1705.59	-1.81305	8.12e-14	1.84e-12	MGG_05989	NC_017849.1	2202172	2204508	-	2337	protein_coding	seprase
novel.4592	414.837	1561.35	-1.91397	8.41e-14	1.9e-12	-	NC_017849.1	6415286	6428570	+	12695	-	PF13246:Cation transport ATPase (P-type)|PF00702:haloacid dehalogenase-like hydrolase
novel.12496	7.47115	87.2351	-3.52798	8.96e-14	2.02e-12	-	NC_017854.1	1318648	1319551	+	904	-	-
2682297	8.21646	100.093	-3.57193	1.26e-13	2.83e-12	MGG_02559	NC_017854.1	2379832	2381336	-	1505	protein_coding	MOSC domain-containing protein
2683899	1159.17	407.417	1.50854	1.27e-13	2.85e-12	MGG_07972	NC_017849.1	6428474	6429733	-	1260	protein_coding	hypothetical protein
2678697	250.254	1405.7	-2.49144	1.38e-13	3.08e-12	MGG_08436	NC_017851.1	190985	194472	+	3271	protein_coding	minor extracellular protease vpr
2675110	244.137	854.029	-1.80445	1.39e-13	3.1e-12	MGG_00346	NC_017852.1	3175908	3179079	-	3017	protein_coding	pi-transporter A-1
2681018	1054.6	290.495	1.85888	1.5e-13	3.33e-12	MGG_09995	NC_017851.1	5013587	5018414	+	4732	protein_coding	glucan 1%2C3-beta-glucosidase
27922170	1562.45	573.855	1.4451	1.65e-13	3.64e-12	MGG_14976	NW_003803328.1	1	1659	+	1659	protein_coding	hypothetical protein
2675753	82.3783	306.968	-1.89013	1.65e-13	3.64e-12	MGG_05252	NC_017849.1	5158690	5160328	-	1375	protein_coding	uracil phosphoribosyltransferase
novel.2574	73.1186	1.6769	5.49505	1.71e-13	3.77e-12	-	NC_017849.1	197213	199972	+	2690	-	-
novel.7547	15.6239	105.95	-2.76368	1.8e-13	3.96e-12	-	NC_017851.1	549720	554333	-	4535	-	PF01284:Membrane-associating domain
2677013	284.6	85.8687	1.7271	1.82e-13	3.99e-12	MGG_03682	NC_017851.1	1032284	1034041	-	1758	protein_coding	hypothetical protein
2674097	1821.19	648.449	1.48865	2.06e-13	4.51e-12	MGG_00990	NC_017852.1	905201	909480	+	4175	protein_coding	hypothetical protein
novel.6321	170.329	40.6686	2.0617	2.14e-13	4.66e-12	-	NC_017850.1	5125896	5129101	+	3206	-	-
5049119	1974.45	785.907	1.32921	2.16e-13	4.7e-12	MGG_13254	NC_017849.1	1997339	1999177	+	1742	protein_coding	NAPE-hydrolyzing phospholipase D
5050638	1053.54	362.928	1.5366	2.21e-13	4.79e-12	MGG_14647	NC_017852.1	1117714	1119576	-	1863	protein_coding	metalloreductase Fre8
2681181	121.157	12.6641	3.25765	2.26e-13	4.89e-12	MGG_02090	NC_017844.1	529938	530565	+	462	protein_coding	hypothetical protein
2684642	309.283	980.498	-1.66194	2.38e-13	5.14e-12	MGG_06487	NC_017851.1	3561225	3562977	+	1594	protein_coding	thymine dioxygenase
2680048	95.6665	8.4347	3.57087	2.56e-13	5.53e-12	MGG_09068	NC_017849.1	35642	36594	-	870	protein_coding	NADPH-dependent 1-acyldihydroxyacetone phosphate reductase
2677020	974.084	281.622	1.79339	2.63e-13	5.66e-12	MGG_03287	NC_017851.1	2388583	2391007	-	2116	protein_coding	alpha-amylase
novel.259	1663.68	6406.7	-1.94491	2.72e-13	5.83e-12	-	NC_017844.1	755684	761836	+	5684	-	PF03239:Iron permease FTR1 family
2676408	7047.39	17089.4	-1.27789	2.73e-13	5.85e-12	MGG_03252	NC_017851.1	2532847	2546694	-	13423	protein_coding	E3 ubiquitin-protein ligase ptr1 + RNA transporter 1
novel.670	260.559	60.5251	2.09778	2.75e-13	5.87e-12	-	NC_017844.1	2104360	2112595	-	8170	-	-
2676634	2346.31	880.71	1.41266	3.31e-13	7.06e-12	MGG_03649	NC_017851.1	1131587	1135750	+	4017	protein_coding	protein phosphatase 1 regulatory subunit SDS22
2677971	1653.83	407.864	2.01736	3.8e-13	8.07e-12	MGG_04575	NC_017850.1	1017875	1022546	+	4451	protein_coding	hypothetical protein
novel.7315	82.1791	403.758	-2.29054	3.94e-13	8.35e-12	-	NC_017850.1	8039187	8047825	-	8185	-	PF07971:Glycosyl hydrolase family 92
2680230	138.697	25.0538	2.46015	4.36e-13	9.21e-12	MGG_09241	NC_017844.1	3890399	3892411	+	1211	protein_coding	hypothetical protein
12986963	22.2214	124.53	-2.49644	4.4e-13	9.29e-12	MGG_15184	NC_017849.1	121107	122708	-	1602	protein_coding	peptidase U34
2678006	2764.38	6452.38	-1.22296	4.53e-13	9.54e-12	MGG_04495	NC_017844.1	7305190	7307950	+	2406	protein_coding	phosphoglucomutase
2681012	48.652	262.482	-2.43218	4.73e-13	9.93e-12	MGG_13626	NC_017851.1	5054147	5055798	-	1411	protein_coding	alpha-galactosidase
2682004	17.127	123.331	-2.82151	5.01e-13	1.05e-11	MGG_10392	NC_017853.1	923633	925312	+	1605	protein_coding	CMGC/SRPK protein kinase
2675601	1401.21	3583.99	-1.35452	5.04e-13	1.05e-11	MGG_04897	NC_017849.1	3881552	3884429	-	2878	protein_coding	hypothetical protein
2679432	2545.06	7067.55	-1.47317	5.2e-13	1.08e-11	MGG_01230	NC_017850.1	2766842	2769123	+	2107	protein_coding	succinate-semialdehyde dehydrogenase
2678999	7.47115	77.1193	-3.35151	5.65e-13	1.18e-11	MGG_08777	NC_017853.1	146041	148770	+	2603	protein_coding	hypothetical protein
2683884	372.293	2008.99	-2.43369	5.75e-13	1.19e-11	MGG_07957	NC_017849.1	6382172	6384194	-	1960	protein_coding	uridine permease
12986911	4.83292	77.5143	-3.97993	5.83e-13	1.21e-11	MGG_15415	NC_017844.1	7775320	7776152	+	833	protein_coding	hypothetical protein
2674201	2698.9	6848.12	-1.34316	5.87e-13	1.21e-11	MGG_00942	NC_017852.1	1045963	1048110	+	2049	protein_coding	branched-chain-amino-acid aminotransferase
2682464	416.234	1248.28	-1.58237	5.95e-13	1.22e-11	MGG_02911	NC_017854.1	1062523	1064229	-	1707	protein_coding	xylosidase/arabinosidase
novel.5093	891.935	254.393	1.81287	5.99e-13	1.23e-11	-	NC_017850.1	1418839	1426271	+	7063	-	PF00654:Voltage gated chloride channel
novel.7452	355.1	113.224	1.64636	6.42e-13	1.32e-11	-	NC_017851.1	270731	276076	-	5283	-	PF00892:EamA-like transporter family
2678746	8.48019	80.9491	-3.24155	6.72e-13	1.37e-11	MGG_08434	NC_017851.1	184657	188730	+	3684	protein_coding	hypothetical protein
2683969	5089.04	798.161	2.67241	7.54e-13	1.54e-11	MGG_06006	NC_017849.1	2259265	2261517	+	2075	protein_coding	hypothetical protein
2683100	5613.22	23134.7	-2.04317	9.05e-13	1.84e-11	MGG_07212	NC_017850.1	6786215	6787382	+	928	protein_coding	hypothetical protein
novel.9994	94.021	379.468	-2.00853	9.24e-13	1.88e-11	-	NC_017852.1	2256062	2261194	-	4769	-	PF11754:Velvet factor
novel.4579	59.8032	293.942	-2.30092	9.3e-13	1.88e-11	-	NC_017849.1	6394922	6397107	+	1970	-	PF04828:Glutathione-dependent formaldehyde-activating enzyme
2681235	84.0075	0	8.86932	9.63e-13	1.95e-11	MGG_02080	NC_017844.1	504866	506314	+	1071	protein_coding	hypothetical protein
2682904	6732.7	2912.63	1.20882	1.02e-12	2.05e-11	MGG_10700	NC_017853.1	3780393	3781737	+	1251	protein_coding	3-ketoacyl-CoA thiolase
2682844	2980.58	7127.92	-1.25766	1.06e-12	2.13e-11	MGG_02541	NC_017854.1	2431515	2433908	-	2208	protein_coding	methylcrotonoyl-CoA carboxylase subunit beta
novel.2647	71.9835	6.68516	3.41806	1.25e-12	2.51e-11	-	NC_017849.1	482947	484424	.	1478	-	-
2683907	26.0078	198.635	-2.95626	1.3e-12	2.6e-11	MGG_07980	NC_017849.1	6443976	6445860	-	1885	protein_coding	metabolite transporter
2676852	177.467	644.554	-1.85833	1.33e-12	2.66e-11	MGG_03263	NC_017851.1	2484388	2486793	-	2185	protein_coding	betaine aldehyde dehydrogenase
2681559	802.608	2398.59	-1.57858	1.36e-12	2.72e-11	MGG_02462	NC_017844.1	1960830	1962012	+	869	protein_coding	U6 snRNA-associated Sm-like protein LSm5
2684864	1192.93	3718.13	-1.63974	1.46e-12	2.91e-11	MGG_06691	NC_017844.1	2407317	2408576	-	1260	protein_coding	4-hydroxyphenylpyruvate dioxygenase
5048951	34.9172	167.171	-2.25611	1.5e-12	2.97e-11	MGG_14154	NC_017853.1	4101976	4103566	+	1303	protein_coding	hypothetical protein
novel.3665	249.398	74.4969	1.74488	1.61e-12	3.19e-11	-	NC_017849.1	3701954	3710408	+	8340	-	PF01494:FAD binding domain
2675592	2704.74	7769.51	-1.52233	1.62e-12	3.2e-11	MGG_05176	NC_017849.1	4846979	4850188	-	2798	protein_coding	mitochondrial distribution and morphology protein 34
2675104	3033.73	9836.14	-1.69673	1.73e-12	3.41e-11	MGG_00595	NC_017852.1	2357607	2360493	-	2653	protein_coding	hypothetical protein
novel.4233	238.188	64.4895	1.88031	1.74e-12	3.42e-11	-	NC_017849.1	5412391	5417120	-	4647	-	-
2674448	245.69	687.853	-1.48483	1.77e-12	3.48e-11	MGG_00085	NC_017852.1	4174670	4177079	+	2167	protein_coding	lactose permease
novel.3521	335.663	99.0097	1.75611	1.84e-12	3.61e-11	-	NC_017849.1	3304310	3311208	-	6703	-	PF01644:Chitin synthase|PF08407:Chitin synthase N-terminal
2684482	6282.39	1955.94	1.68303	1.96e-12	3.83e-11	MGG_06327	NC_017851.1	4143049	4145695	-	2647	protein_coding	candidapepsin-3
5050461	364.052	1032.2	-1.5011	2.07e-12	4.03e-11	MGG_14609	NC_017844.1	381703	383049	-	1347	protein_coding	hypothetical protein
novel.2483	155.375	505.481	-1.70459	2.1e-12	4.07e-11	-	NC_017844.1	7779146	7782600	+	3448	-	-
2675560	65.3442	1.9014	5.08453	2.1e-12	4.08e-11	MGG_05105	NC_017849.1	4615793	4617152	+	954	protein_coding	hypothetical protein
2684257	1943.21	647.358	1.58471	2.11e-12	4.08e-11	MGG_06141	NC_017849.1	2710709	2712841	-	1952	protein_coding	solute carrier family 25 member 38
2683552	487.39	87.1663	2.48242	2.33e-12	4.49e-11	MGG_07632	NC_017849.1	1273531	1274796	+	1266	protein_coding	endonuclease/exonuclease/phosphatase
2677568	329.678	936.682	-1.50838	2.34e-12	4.5e-11	MGG_12184	NC_017853.1	1475522	1480131	-	4610	protein_coding	hypothetical protein
2675402	5495.77	1725.68	1.67098	2.35e-12	4.51e-11	MGG_04956	NC_017849.1	4062962	4065356	+	2103	protein_coding	hypothetical protein
novel.11072	31.5758	196.792	-2.64313	2.46e-12	4.72e-11	-	NC_017853.1	1213081	1216448	-	3237	-	-
2676855	57.0743	200.41	-1.81404	2.51e-12	4.81e-11	MGG_03266	NC_017851.1	2464827	2466379	-	1357	protein_coding	hypothetical protein
2682900	176.771	600.99	-1.76334	2.84e-12	5.43e-11	MGG_10696	NC_017853.1	3790205	3792203	+	1810	protein_coding	hypothetical protein
2679577	374.206	1260.77	-1.75099	2.85e-12	5.43e-11	MGG_01296	NC_017850.1	3012768	3015210	+	2313	protein_coding	hypothetical protein
2684741	623.638	2143.73	-1.78189	2.86e-12	5.43e-11	MGG_06586	NC_017851.1	3189362	3190855	-	1494	protein_coding	hypothetical protein
2675035	429.443	132.802	1.68918	2.86e-12	5.43e-11	MGG_00295	NC_017852.1	3373932	3376790	-	2743	protein_coding	hypothetical protein
2680675	1360.43	347.51	1.96999	2.95e-12	5.58e-11	MGG_09721	NC_017851.1	5388015	5391246	-	2469	protein_coding	mannosyl-oligosaccharide glucosidase
novel.11920	210.672	45.9836	2.19709	3.7e-12	6.99e-11	-	NC_017853.1	3761383	3767452	-	5808	-	-
2681227	10018	30135.9	-1.58878	4.25e-12	8e-11	MGG_02072	NC_017844.1	480338	484056	+	3396	protein_coding	amino-acid permease inda1
2674510	860.899	2469.02	-1.51926	4.4e-12	8.27e-11	MGG_00947	NC_017852.1	1033477	1035084	+	1496	protein_coding	hypothetical protein
2678031	80.0403	324.84	-2.01833	4.45e-12	8.35e-11	MGG_04481	NC_017844.1	7346976	7348767	-	1724	protein_coding	hypothetical protein
2678025	774.179	2736.83	-1.82142	4.85e-12	9.08e-11	MGG_04364	NC_017850.1	630418	632544	+	2127	protein_coding	hypothetical protein
2676613	1753.66	5574.65	-1.66802	4.87e-12	9.11e-11	MGG_03536	NC_017851.1	1557946	1560491	+	2383	protein_coding	SDS23
novel.1115	314.667	970.85	-1.62401	4.98e-12	9.29e-11	-	NC_017844.1	3487707	3493120	-	5324	-	PF00617:RasGEF domain|PF00618:RasGEF N-terminal motif
novel.10318	38.4777	149.663	-1.958	5.3e-12	9.87e-11	-	NC_017852.1	3188745	3196333	-	7589	-	PF01553:Acyltransferase
novel.5838	130.714	480.707	-1.87316	5.98e-12	1.11e-10	-	NC_017850.1	3678506	3686803	+	7843	-	-
novel.2908	1369.05	4919.97	-1.84492	6.17e-12	1.14e-10	-	NC_017849.1	1254592	1271539	-	16690	-	PF13738:Pyridine nucleotide-disulphide oxidoreductase
novel.7939	79.4094	0.854994	6.37059	6.36e-12	1.17e-10	-	NC_017851.1	1664740	1667199	+	2365	-	PF11327:Protein of unknown function (DUF3129)
2680894	3035.56	9987.97	-1.71796	6.37e-12	1.17e-10	MGG_09924	NC_017844.1	4356126	4358961	+	2674	protein_coding	protoporphyrinogen oxidase
2676428	104.898	372.22	-1.82217	6.66e-12	1.23e-10	MGG_03553	NC_017851.1	1485021	1486002	+	942	protein_coding	hypothetical protein
novel.6984	290.761	70.5443	2.04875	6.9e-12	1.27e-10	-	NC_017850.1	7023592	7036649	-	12433	-	PF00171:Aldehyde dehydrogenase family
2683394	500.851	148.581	1.74795	7.05e-12	1.29e-10	MGG_07474	NC_017849.1	761569	762654	-	1086	protein_coding	cyclase/dehydrase
novel.3940	232.497	666.679	-1.51801	7.32e-12	1.34e-10	-	NC_017849.1	4536597	4539146	+	2484	-	-
2678477	1270.35	498.228	1.34924	7.33e-12	1.34e-10	MGG_08304	NC_017850.1	7931603	7935550	-	3948	protein_coding	mechanosensitive ion channel family protein
2675097	7462.1	3028.58	1.30112	7.54e-12	1.37e-10	MGG_00867	NC_017852.1	1324268	1325442	+	1052	protein_coding	hypothetical protein
novel.971	253.483	47.4694	2.41436	7.68e-12	1.4e-10	-	NC_017844.1	3032880	3036153	+	3274	-	-
12986826	2.86338	62.8108	-4.54705	8.17e-12	1.48e-10	MGG_15344	NC_017851.1	95758	101034	-	5163	protein_coding	hypothetical protein
2683514	471.266	101.287	2.2241	8.19e-12	1.48e-10	MGG_07594	NC_017849.1	1141635	1142515	+	881	protein_coding	hypothetical protein
2681344	121.766	404.127	-1.7286	8.43e-12	1.52e-10	MGG_02247	NC_017844.1	1128394	1129982	-	1475	protein_coding	SAM-dependent methyltransferase
2678753	574.235	1831.42	-1.67164	8.48e-12	1.53e-10	MGG_08453	NC_017851.1	258914	260814	+	1901	protein_coding	hypothetical protein
2683033	176.756	45.4342	1.9613	8.81e-12	1.58e-10	MGG_07287	NC_017850.1	7107865	7111374	+	3294	protein_coding	lysophospholipase Plb3
2675593	685.162	1672.09	-1.28678	8.94e-12	1.6e-10	MGG_05175	NC_017849.1	4845422	4847001	+	1580	protein_coding	epoxide hydrolase 2
novel.2276	18.9086	111.171	-2.58065	9.15e-12	1.64e-10	-	NC_017844.1	7134163	7139282	+	4462	-	PF00069:Protein kinase domain
2676630	557.501	1436.63	-1.36443	9.4e-12	1.68e-10	MGG_03645	NC_017851.1	1147436	1149767	-	2266	protein_coding	adenylosuccinate lyase
novel.7037	74.1958	9.46932	2.94958	9.51e-12	1.7e-10	-	NC_017850.1	7173799	7182880	+	8648	-	-
novel.1566	108.076	372.213	-1.78668	1.01e-11	1.79e-10	-	NC_017844.1	4888034	4893340	-	5200	-	PF00920:Dehydratase family
2678276	550.769	1485.39	-1.43006	1.07e-11	1.89e-10	MGG_08010	NC_017850.1	5405415	5408076	-	2519	protein_coding	dolichyl-P-Man:Man(5)GlcNAc(2)-PP-dolichyl mannosyltransferase
2684444	1510.96	4809.6	-1.67003	1.08e-11	1.92e-10	MGG_06289	NC_017851.1	4270659	4272075	+	1191	protein_coding	NADH-cytochrome b5 reductase 1
2682874	13.6441	87.0453	-2.66355	1.13e-11	2e-10	MGG_10673	NC_017851.1	92716	93741	-	1026	protein_coding	hypothetical protein
novel.9050	109.93	21.5154	2.35772	1.26e-11	2.22e-10	-	NC_017851.1	4885260	4887752	-	2193	-	-
2677208	46.467	208.039	-2.16614	1.3e-11	2.29e-10	MGG_04225	NC_017853.1	1495366	1498010	-	2117	protein_coding	MFS quinate transporter
novel.5531	355.995	119.508	1.57562	1.31e-11	2.31e-10	-	NC_017850.1	2782263	2786616	+	4180	-	-
2677857	12.6251	90.7411	-2.81197	1.33e-11	2.34e-10	MGG_04633	NC_017844.1	7037449	7041282	+	3555	protein_coding	hypothetical protein
novel.422	116.688	20.8671	2.49115	1.36e-11	2.38e-10	-	NC_017844.1	1331597	1332673	-	994	-	-
2674230	1222.75	21.1977	5.8513	1.37e-11	2.4e-10	MGG_00402	NC_017852.1	2999012	3000197	-	1186	protein_coding	hypothetical protein
2679558	901	2691.28	-1.57782	1.41e-11	2.46e-10	MGG_01883	NC_017850.1	5197571	5200598	-	2935	protein_coding	hypothetical protein
2683793	75.1414	0	8.70532	1.42e-11	2.46e-10	MGG_07866	NC_017849.1	6101078	6102162	-	1023	protein_coding	hypothetical protein
2683521	178.692	538.155	-1.58866	1.91e-11	3.32e-10	MGG_13429	NC_017849.1	1165613	1168526	-	2914	protein_coding	glycoside hydrolase
2675923	9438.09	3808.96	1.30888	1.93e-11	3.34e-10	MGG_05690	NC_017844.1	6133088	6136687	+	3450	protein_coding	hypothetical protein
novel.7568	476.807	172.352	1.47091	1.97e-11	3.4e-10	-	NC_017851.1	599943	605703	+	5597	-	PF00324:Amino acid permease
2679521	3684.68	8961.29	-1.28197	2.02e-11	3.49e-10	MGG_01575	NC_017850.1	4062798	4064128	+	1174	protein_coding	hypothetical protein
novel.6427	49.0952	177.946	-1.86324	2.07e-11	3.57e-10	-	NC_017850.1	5481622	5486541	-	4633	-	PF03358:NADPH-dependent FMN reductase
12985535	176.064	521.909	-1.56353	2.15e-11	3.7e-10	MGG_15814	NC_017850.1	5622510	5623658	-	1015	protein_coding	peptidyl-prolyl cis-trans isomerase B
12987224	3650.22	1654.91	1.1414	2.31e-11	3.97e-10	MGG_15576	NC_017850.1	1519350	1521109	-	1623	protein_coding	DNA repair protein rhp51
2684750	136.995	24.4034	2.47728	2.38e-11	4.08e-10	MGG_06595	NC_017851.1	3152199	3154199	+	1694	protein_coding	hypothetical protein
2684740	986.982	370.132	1.41595	2.53e-11	4.32e-10	MGG_06585	NC_017851.1	3191385	3192811	-	1427	protein_coding	hypothetical protein
novel.7055	56.2495	2.09318	4.65624	2.62e-11	4.47e-10	-	NC_017850.1	7228976	7229963	-	639	-	-
2674581	10.0158	82.3745	-3.00033	2.73e-11	4.65e-10	MGG_00258	NC_017852.1	3503407	3505590	+	2129	protein_coding	hypothetical protein
2681219	949.986	2200.13	-1.21081	2.81e-11	4.77e-10	MGG_02064	NC_017844.1	447084	449238	+	2094	protein_coding	hypothetical protein
2685137	428.945	1225.5	-1.51306	2.83e-11	4.81e-10	MGG_06964	NC_017844.1	3392674	3394373	-	1700	protein_coding	hypothetical protein
5051141	219.877	570.677	-1.37302	2.88e-11	4.87e-10	MGG_11170	NC_017850.1	4410509	4411950	+	1442	protein_coding	hypothetical protein
2678047	1724.95	5320.95	-1.62518	2.98e-11	5.04e-10	MGG_04358	NC_017850.1	611161	612713	-	1553	protein_coding	hypothetical protein
2682870	820.447	3582.81	-2.12744	3.05e-11	5.14e-10	MGG_10669	NC_017851.1	115210	117665	+	2343	protein_coding	endonuclease/exonuclease/phosphatase
2682528	358.947	1086.42	-1.59596	3.11e-11	5.23e-10	MGG_02975	NC_017854.1	792065	792924	+	860	protein_coding	hypothetical protein
5049139	4133.92	11397	-1.46321	3.3e-11	5.54e-10	MGG_13279	NC_017849.1	1864461	1869211	-	4408	protein_coding	potassium/sodium efflux P-type ATPase
5050406	64.7208	2.02239	5.05129	3.63e-11	6.09e-10	MGG_12522	NC_017854.1	428492	428914	+	270	protein_coding	hypothetical protein
2680199	394.823	118.739	1.73896	3.79e-11	6.35e-10	MGG_09276	NC_017844.1	4073045	4076042	+	2998	protein_coding	hypothetical protein
2681722	1033.09	3815.55	-1.88502	3.91e-11	6.53e-10	MGG_10111	NC_017851.1	4608810	4610362	+	1297	protein_coding	glucose and ribitol dehydrogenase
12984548	122.364	19.6467	2.64443	3.93e-11	6.55e-10	MGG_16182	NC_017844.1	2897750	2898300	+	551	protein_coding	hypothetical protein
novel.1109	56.6892	3.75978	3.97013	3.94e-11	6.55e-10	-	NC_017844.1	3456038	3460684	+	4416	-	PF00755:Choline/Carnitine o-acyltransferase
2685139	23.0117	136.286	-2.56729	4e-11	6.65e-10	MGG_06966	NC_017844.1	3397545	3401150	-	3516	protein_coding	hypothetical protein
novel.2656	59	234.389	-1.99501	4.28e-11	7.09e-10	-	NC_017849.1	515939	521067	-	4448	-	PF10186:Vacuolar sorting 38 and autophagy-related subunit 14
novel.9920	143.162	39.4955	1.8606	4.69e-11	7.76e-10	-	NC_017852.1	2042133	2044486	-	2354	-	-
novel.3443	123.244	26.9445	2.19798	4.71e-11	7.78e-10	-	NC_017849.1	2988012	2991167	-	3027	-	-
novel.1299	45.1041	177.762	-1.97776	4.92e-11	8.1e-10	-	NC_017844.1	4080316	4088997	-	8376	-	PF01585:G-patch domain
2681156	26.0262	124.584	-2.2758	5.03e-11	8.28e-10	MGG_01941	NC_017853.1	591408	593904	-	2222	protein_coding	FAD binding domain-containing protein
novel.444	72.0771	6.02194	3.5592	5.72e-11	9.38e-10	-	NC_017844.1	1431571	1433840	+	2132	-	PF06687:SUR7/PalI family
5050385	11.1798	82.5549	-2.89819	5.73e-11	9.38e-10	MGG_12505	NW_003803360.1	93108	94592	-	1304	protein_coding	alpha-ketoglutarate-dependent taurine dioxygenase
5050279	3737.07	1554.68	1.26482	5.81e-11	9.5e-10	MGG_13347	NC_017849.1	226776	229522	-	2556	protein_coding	integral membrane protein
novel.5352	71.5868	9.03024	2.98259	6.32e-11	1.03e-09	-	NC_017850.1	2191656	2194095	-	2391	-	PF08892:YqcI/YcgG family
2675932	11.9807	110.739	-3.2608	6.77e-11	1.1e-09	MGG_05590	NC_017844.1	5757154	5758501	-	1348	protein_coding	zeaxanthin epoxidase
2674882	1453.8	26447.5	-4.18496	7.1e-11	1.15e-09	MGG_00409	NC_017852.1	2979450	2980351	+	734	protein_coding	hypothetical protein
2674337	2459.82	1037.83	1.24538	7.27e-11	1.18e-09	MGG_00119	NC_017852.1	4071842	4073262	-	1077	protein_coding	hypothetical protein
novel.11897	135.669	32.4752	2.06481	7.66e-11	1.24e-09	-	NC_017853.1	3681128	3684216	-	2563	-	-
2684146	21.8913	155.611	-2.85711	7.74e-11	1.25e-09	MGG_05829	NC_017849.1	1630340	1632699	-	2190	protein_coding	hypothetical protein
2679552	177.73	44.1941	1.99959	7.96e-11	1.28e-09	MGG_01218	NC_017850.1	2708751	2713596	+	4042	protein_coding	hypothetical protein
novel.7202	2.34263	51.9621	-4.48357	8.16e-11	1.31e-09	-	NC_017850.1	7718386	7719464	-	1079	-	PF03959:Serine hydrolase (FSH1)
2674747	1117.47	2901.86	-1.3766	8.24e-11	1.32e-09	MGG_00960	NC_017852.1	992157	997806	+	5580	protein_coding	phospholipase D1
novel.5078	77.1036	227.355	-1.56111	8.29e-11	1.33e-09	-	NC_017850.1	1382223	1386287	-	3348	-	-
novel.10616	53.0843	2.49916	4.36936	8.65e-11	1.39e-09	-	NC_017852.1	4104113	4104976	-	682	-	-
2681246	112.497	329.059	-1.54281	8.78e-11	1.4e-09	MGG_02123	NC_017844.1	631412	634316	+	2716	protein_coding	hypothetical protein
2680781	2606.17	1080.74	1.26986	9.44e-11	1.51e-09	MGG_09829	NC_017853.1	3978412	3982101	-	3582	protein_coding	hypothetical protein
2680437	6.65831	72.6619	-3.45377	9.83e-11	1.57e-09	MGG_09351	NC_017853.1	3591989	3593387	-	1322	protein_coding	aspergillopepsin-F
2678790	22.7196	124.462	-2.46359	9.84e-11	1.57e-09	MGG_08526	NC_017851.1	520409	522133	+	1725	protein_coding	hypothetical protein
12986335	23.0836	172.031	-2.92268	1e-10	1.59e-09	MGG_15150	NC_017844.1	5631875	5632201	+	327	protein_coding	hypothetical protein
2680147	1680.6	4143.2	-1.30133	1.01e-10	1.59e-09	MGG_09031	NC_017854.1	2642868	2643617	+	750	protein_coding	hypothetical protein
2682268	2095.26	4670.47	-1.15674	1.04e-10	1.65e-09	MGG_10655	NC_017844.1	4555503	4557644	+	2076	protein_coding	delta-aminolevulinic acid dehydratase
5050365	90.5801	305.845	-1.75342	1.07e-10	1.69e-09	MGG_13441	NC_017849.1	1282426	1284166	+	1536	protein_coding	cytochrome b2
novel.10619	101.889	17.4603	2.55245	1.1e-10	1.73e-09	-	NC_017852.1	4107817	4120399	-	6836	-	PF03600:Citrate transporter
12986074	75.6925	8.29163	3.17519	1.11e-10	1.75e-09	MGG_20272	NC_017853.1	1436502	1436597	+	96	tRNA	tRNA-Ile
2679390	340.934	117.888	1.52765	1.16e-10	1.82e-09	MGG_01811	NC_017850.1	4919570	4924544	-	4825	protein_coding	hypothetical protein
novel.10590	1030.33	2475.01	-1.2642	1.16e-10	1.82e-09	-	NC_017852.1	4012591	4034455	+	21552	-	PF07690:Major Facilitator Superfamily
2681135	225.317	846.921	-1.91258	1.18e-10	1.84e-09	MGG_01920	NC_017853.1	644958	647512	-	2447	protein_coding	C2H2 type zinc finger domain-containing protein
novel.7756	737.704	284.29	1.37826	1.22e-10	1.9e-09	-	NC_017851.1	1117486	1124159	-	6340	-	PF01775:Ribosomal proteins 50S-L18Ae/60S-L20/60S-L18A
novel.1507	167.465	590.284	-1.81569	1.25e-10	1.95e-09	-	NC_017844.1	4711816	4716914	-	4819	-	-
2680674	478.171	142.45	1.7524	1.34e-10	2.08e-09	MGG_09720	NC_017851.1	5391000	5393061	+	1990	protein_coding	hypothetical protein
novel.9271	154.915	33.2359	2.22517	1.34e-10	2.08e-09	-	NC_017852.1	53623	55179	-	1488	-	-
novel.11891	169.398	41.3136	2.03147	1.43e-10	2.22e-09	-	NC_017853.1	3651493	3657115	+	5357	-	-
2680757	575.658	1388.68	-1.27117	1.51e-10	2.34e-09	MGG_09758	NC_017851.1	5288280	5292705	-	4246	protein_coding	allantoate permease
2675286	267.07	696.063	-1.38281	1.61e-10	2.48e-09	MGG_05008	NC_017849.1	4285272	4287103	+	1832	protein_coding	aldehyde dehydrogenase
2681967	2.64467	49.0094	-4.21094	1.62e-10	2.51e-09	MGG_10315	NC_017854.1	153472	154397	-	849	protein_coding	hydrophobin-like protein MPG1
2680750	325.011	74.2921	2.1328	1.64e-10	2.52e-09	MGG_09751	NC_017851.1	5314909	5316112	+	1134	protein_coding	hypothetical protein
novel.12070	32.2933	161.927	-2.30039	1.68e-10	2.58e-09	-	NC_017854.1	93597	100477	-	5518	-	PF10275:Peptidase C65 Otubain
2683777	57.105	324.817	-2.51789	1.7e-10	2.6e-09	MGG_07850	NC_017849.1	6020555	6021618	-	941	protein_coding	hypothetical protein
novel.13113	26.8455	118.476	-2.15224	1.72e-10	2.63e-09	-	NC_017854.1	3272105	3273952	-	1718	-	-
2679059	2696.93	6591.56	-1.28907	1.74e-10	2.66e-09	MGG_08624	NC_017844.1	7602688	7603752	-	986	protein_coding	C-8 sterol isomerase
novel.12929	60.892	5.75477	3.39509	1.74e-10	2.66e-09	-	NC_017854.1	2588687	2590416	+	1730	-	PF00075:RNase H
2678895	180.414	41.3322	2.11712	1.87e-10	2.85e-09	MGG_08653	NC_017844.1	7687992	7690053	-	2004	protein_coding	hypothetical protein
2680137	109.442	26.0195	2.07295	1.92e-10	2.93e-09	MGG_09014	NC_017854.1	2701918	2703706	-	1611	protein_coding	hypothetical protein
12985269	3463.28	9837.87	-1.50589	1.97e-10	2.98e-09	MGG_16248	NC_017844.1	3817704	3819057	-	1164	protein_coding	30S ribosomal protein S5
12986476	10.0129	96.1825	-3.24729	2.07e-10	3.13e-09	MGG_15354	NC_017851.1	441620	443059	-	1440	protein_coding	hypothetical protein
12986036	6.16359	56.2421	-3.22256	2.11e-10	3.19e-09	MGG_15389	NC_017854.1	3137822	3138289	+	468	protein_coding	hypothetical protein
novel.11339	84.9841	12.6587	2.76478	2.34e-10	3.53e-09	-	NC_017853.1	2002220	2003372	-	740	-	-
novel.12426	74.1121	12.0994	2.60268	2.34e-10	3.53e-09	-	NC_017854.1	1112895	1113911	+	930	-	-
2679580	1127.56	514.685	1.1309	2.54e-10	3.82e-09	MGG_01299	NC_017850.1	3022354	3031278	+	8864	protein_coding	hypothetical protein
2676127	206.913	735.931	-1.83116	2.65e-10	3.98e-09	MGG_05600	NC_017844.1	5806807	5809596	-	2544	protein_coding	quinate permease
novel.12886	57.4567	192.58	-1.74564	2.67e-10	4e-09	-	NC_017854.1	2434073	2440534	+	6099	-	PF02771:Acyl-CoA dehydrogenase, N-terminal domain|PF00441:Acyl-CoA dehydrogenase, C-terminal domain|PF02770:Acyl-CoA dehydrogenase, middle domain
novel.245	63.8315	3.44702	4.26456	2.73e-10	4.08e-09	-	NC_017844.1	700237	701373	-	1056	-	-
2682407	4039.43	961.128	2.07055	2.82e-10	4.22e-09	MGG_02854	NC_017854.1	1263459	1265369	+	1911	protein_coding	pirin domain-containing protein
novel.9547	193.73	55.8265	1.7918	2.94e-10	4.39e-09	-	NC_017852.1	923019	930926	-	6982	-	PF16158:Ig-like domain from next to BRCA1 gene|PF00569:Zinc finger, ZZ type
novel.11467	78.8523	246.097	-1.6471	2.96e-10	4.4e-09	-	NC_017853.1	2375013	2377176	+	1808	-	-
2676409	3202.68	1375.07	1.21928	2.97e-10	4.41e-09	MGG_03253	NC_017851.1	2526964	2531958	-	4417	protein_coding	GTPase-activating protein GYP5
12986656	66.7281	7.17408	3.26109	3e-10	4.46e-09	MGG_20032	NC_017850.1	6598444	6598577	-	134	tRNA	tRNA-Leu
novel.7089	81.2532	14.9665	2.44305	3.07e-10	4.54e-09	-	NC_017850.1	7316450	7318179	-	1031	-	-
2684508	1825.74	744.976	1.2932	3.08e-10	4.55e-09	MGG_06353	NC_017851.1	4054379	4056993	-	2518	protein_coding	hypothetical protein
novel.2868	46.5108	2.84962	4.01111	3.09e-10	4.56e-09	-	NC_017849.1	1138762	1141524	-	2469	-	PF00067:Cytochrome P450
novel.1969	152.277	33.7514	2.1631	3.14e-10	4.63e-09	-	NC_017844.1	6130646	6132669	+	1958	-	-
novel.5503	62.0026	3.67685	4.02256	3.16e-10	4.66e-09	-	NC_017850.1	2685669	2687849	+	2181	-	-
novel.7233	249.688	82.2487	1.60095	3.36e-10	4.94e-09	-	NC_017850.1	7811398	7813912	+	2424	-	-
12986312	157.641	505.639	-1.68576	3.38e-10	4.96e-09	MGG_16391	NC_017844.1	5511316	5511995	+	680	protein_coding	hypothetical protein
2684832	147.582	404.367	-1.45104	3.55e-10	5.2e-09	MGG_06659	NC_017844.1	2308854	2310536	-	1614	protein_coding	hypothetical protein
novel.7595	57.0915	3.99458	3.79644	3.56e-10	5.21e-09	-	NC_017851.1	684578	685899	-	1322	-	-
novel.12093	246.325	71.3923	1.79064	4.01e-10	5.86e-09	-	NC_017854.1	160031	164679	-	3770	-	PF00271:Helicase conserved C-terminal domain|PF00270:DEAD/DEAH box helicase
12984344	54.27	4.6852	3.56186	4.37e-10	6.37e-09	MGG_16092	NC_017844.1	1332704	1333160	+	366	protein_coding	hypothetical protein
2678822	75.0792	4.84461	3.90064	4.56e-10	6.63e-09	MGG_08467	NC_017851.1	318464	319699	+	1236	protein_coding	hypothetical protein
2680242	6.14108	57.9456	-3.27255	5.24e-10	7.61e-09	MGG_09198	NC_017844.1	3709391	3712036	+	2339	protein_coding	ent-kaurene oxidase
12985576	488.049	174.96	1.47787	5.42e-10	7.85e-09	MGG_15065	NC_017850.1	6024332	6026127	+	1796	protein_coding	hypothetical protein
2680654	4139.55	10147.1	-1.29357	5.94e-10	8.6e-09	MGG_09640	NC_017854.1	3106010	3107682	-	1599	protein_coding	alpha-amylase 1
2680676	78.7596	11.6782	2.76178	6.25e-10	9.02e-09	MGG_09722	NC_017851.1	5386445	5387268	-	618	protein_coding	hypothetical protein
2683536	2204.1	636.725	1.79234	7.1e-10	1.02e-08	MGG_07616	NC_017849.1	1226946	1230711	+	3620	protein_coding	succinate/fumarate mitochondrial transporter
5050353	674.283	240.668	1.49009	7.22e-10	1.04e-08	MGG_13428	NC_017849.1	1163540	1165434	-	1817	protein_coding	mitochondrial phosphate carrier protein
5050236	895.713	2163.74	-1.27144	7.41e-10	1.06e-08	MGG_12868	NC_017851.1	4334411	4336314	+	1786	protein_coding	enoyl-CoA hydratase
2675955	593.269	1394.69	-1.23316	7.7e-10	1.1e-08	MGG_05438	NC_017844.1	5216217	5217773	-	1470	protein_coding	Hsc70 cochaperone
2677583	183.579	458.579	-1.31822	8.11e-10	1.16e-08	MGG_04340	NC_017853.1	1106703	1109437	+	2626	protein_coding	hypothetical protein
2679308	3827.17	7972.76	-1.05872	8.28e-10	1.18e-08	MGG_01607	NC_017850.1	4173069	4175738	-	2388	protein_coding	calnexin
2679004	181.388	36.4297	2.3171	8.5e-10	1.21e-08	MGG_08782	NC_017853.1	136184	136928	+	660	protein_coding	hypothetical protein
5051432	161.8	24.6219	2.71805	8.53e-10	1.22e-08	MGG_13019	NC_017844.1	4908384	4909377	+	801	protein_coding	hypothetical protein
12986755	44.7398	164.353	-1.86522	8.73e-10	1.24e-08	MGG_15936	NC_017850.1	7751652	7753112	+	1381	protein_coding	hypothetical protein
2678919	94.0608	20.6433	2.17751	9.13e-10	1.3e-08	MGG_08767	NC_017853.1	190868	193261	+	2318	protein_coding	hypothetical protein
2677200	3233.68	1307.55	1.30597	9.16e-10	1.3e-08	MGG_03906	NC_017853.1	2632701	2636585	+	3885	protein_coding	hypothetical protein
5049727	811.021	333.856	1.27806	9.24e-10	1.31e-08	MGG_14754	NC_017850.1	1872782	1875372	-	2498	protein_coding	tRNA uridine 5-carboxymethylaminomethyl modification enzyme GidA
2680273	3995.44	1423.72	1.4885	9.98e-10	1.41e-08	MGG_09268	NC_017844.1	3996765	3998348	-	1584	protein_coding	hypothetical protein
novel.6491	44.9184	2.43867	4.13681	1.09e-09	1.53e-08	-	NC_017850.1	5641804	5644708	-	2478	-	PF00006:ATP synthase alpha/beta family, nucleotide-binding domain|PF16886:ATPsynthase alpha/beta subunit N-term extension|PF02874:ATP synthase alpha/beta family, beta-barrel domain
2679461	6275.7	16636.3	-1.40631	1.13e-09	1.59e-08	MGG_01605	NC_017850.1	4167118	4170453	+	3035	protein_coding	FAD binding domain-containing protein
novel.2121	3.7116	47.8644	-3.70808	1.2e-09	1.68e-08	-	NC_017844.1	6649443	6650812	-	1241	-	-
novel.387	48.6464	1.20545	5.2453	1.2e-09	1.68e-08	-	NC_017844.1	1240209	1241338	+	1051	-	-
5051439	2057.13	5202.57	-1.33884	1.23e-09	1.72e-08	MGG_13026	NC_017844.1	4991583	4992543	+	961	protein_coding	hypothetical protein
novel.12648	41.0767	155.275	-1.90764	1.23e-09	1.72e-08	-	NC_017854.1	1746508	1748228	+	1721	-	-
novel.7906	488.67	1228.13	-1.32878	1.23e-09	1.73e-08	-	NC_017851.1	1539236	1543410	+	4042	-	-
2674817	636.685	267.643	1.24808	1.25e-09	1.74e-08	MGG_00655	NC_017852.1	2120135	2122162	-	2028	protein_coding	peroxisomal biogenesis factor 2
2677407	60.7107	193.66	-1.66583	1.27e-09	1.77e-08	MGG_03765	NC_017853.1	3134204	3136753	+	2424	protein_coding	7-dehydrocholesterol reductase
2676198	12.6576	79.7681	-2.6413	1.3e-09	1.81e-08	MGG_13101	NC_017844.1	5477441	5478515	-	950	protein_coding	hypothetical protein
novel.2736	106.112	298.675	-1.49709	1.36e-09	1.89e-08	-	NC_017849.1	781104	784302	+	2897	-	-
2679748	739.603	1659.42	-1.16499	1.4e-09	1.93e-08	MGG_01728	NC_017850.1	4598065	4600027	-	1896	protein_coding	methylenetetrahydrofolate reductase 1
novel.12255	124.537	25.4175	2.28368	1.42e-09	1.96e-08	-	NC_017854.1	620534	622222	+	1402	-	-
2680759	2210.28	5912.25	-1.41895	1.44e-09	2e-08	MGG_09760	NC_017851.1	5283306	5285263	-	1958	protein_coding	hypothetical protein
2684113	49.9069	1.17272	5.28837	1.46e-09	2.01e-08	MGG_05862	NC_017849.1	1765159	1766316	-	1158	protein_coding	tyrosinase
2677820	5288.21	13045.8	-1.30284	1.47e-09	2.02e-08	MGG_04736	NC_017844.1	6837731	6838642	-	912	protein_coding	hypothetical protein
novel.12511	174.606	56.0484	1.63505	1.48e-09	2.04e-08	-	NC_017854.1	1363141	1375384	-	11580	-	PF01794:Ferric reductase like transmembrane component|PF08030:Ferric reductase NAD binding domain|PF08022:FAD-binding domain
2674348	289.811	672.804	-1.213	1.5e-09	2.06e-08	MGG_00909	NC_017852.1	1169607	1173549	+	3238	protein_coding	hypothetical protein
novel.8655	20.0264	93.9009	-2.23481	1.5e-09	2.06e-08	-	NC_017851.1	3684039	3685942	-	1904	-	-
2678472	234.303	81.4582	1.52154	1.51e-09	2.07e-08	MGG_08253	NC_017850.1	8103281	8104499	-	1152	protein_coding	hypothetical protein
novel.6272	20.0448	100.46	-2.30211	1.52e-09	2.07e-08	-	NC_017850.1	4965564	4970293	+	4224	-	PF00343:Carbohydrate phosphorylase
novel.12191	110.956	27.295	2.0289	1.58e-09	2.16e-08	-	NC_017854.1	438667	440374	+	1591	-	-
2676980	1178.91	389.323	1.59704	1.59e-09	2.16e-08	MGG_03379	NC_017851.1	2086072	2088240	+	2169	protein_coding	hypothetical protein
2677773	2768.05	5875.86	-1.08573	1.72e-09	2.34e-08	MGG_04551	NC_017844.1	7232469	7234045	+	1287	protein_coding	proteasome component PUP3
novel.424	54.727	1.98966	4.80677	1.73e-09	2.35e-08	-	NC_017844.1	1335799	1338286	-	2178	-	-
novel.13248	49.107	1.55094	4.93253	1.75e-09	2.37e-08	-	NW_003803360.1	5086	6433	+	1295	-	-
novel.2171	75.195	6.83391	3.46026	1.78e-09	2.41e-08	-	NC_017844.1	6828232	6831571	-	3021	-	PF01083:Cutinase
novel.6276	378.17	143.776	1.39537	1.81e-09	2.45e-08	-	NC_017850.1	4990239	4994327	+	4089	-	PF09736:Pre-mRNA-splicing factor of RES complex
2684357	5656.88	17060	-1.59239	1.86e-09	2.51e-08	MGG_06203	NC_017849.1	2929908	2932125	-	2060	protein_coding	high-affinity glucose transporter RGT2
2684220	693.395	2616.64	-1.91489	1.87e-09	2.52e-08	MGG_06089	NC_017849.1	2538694	2540039	-	1346	protein_coding	ribokinase
2683644	577.585	1468.24	-1.34508	1.94e-09	2.6e-08	MGG_07717	NC_017849.1	5513804	5515947	+	2091	protein_coding	hypothetical protein
2678043	150.012	26.0903	2.52058	2.02e-09	2.71e-08	MGG_04354	NC_017850.1	602585	603090	-	426	protein_coding	hypothetical protein
novel.12060	13.5833	71.322	-2.39557	2.03e-09	2.71e-08	-	NC_017854.1	57726	60442	-	2717	-	-
novel.1411	107.187	288.571	-1.42595	2.03e-09	2.71e-08	-	NC_017844.1	4419604	4430553	+	9722	-	PF00005:ABC transporter|PF12698:ABC-2 family transporter protein
2675983	638.467	202.286	1.65646	2.14e-09	2.86e-08	MGG_05419	NC_017844.1	5152660	5156009	-	2902	protein_coding	hypothetical protein
2684567	7576.06	17822.8	-1.23411	2.16e-09	2.88e-08	MGG_06412	NC_017851.1	3830730	3832648	-	1826	protein_coding	hypothetical protein
novel.789	120.813	22.6177	2.42146	2.19e-09	2.92e-08	-	NC_017844.1	2444578	2449927	-	5139	-	PF00566:Rab-GTPase-TBC domain
2678365	42.9761	2.06045	4.28299	2.27e-09	3.02e-08	MGG_08161	NC_017850.1	5903806	5907211	-	2660	protein_coding	hypothetical protein
novel.12233	58.2818	6.30729	3.15	2.36e-09	3.14e-08	-	NC_017854.1	573638	576779	+	2964	-	-
2678834	2820.08	1279.81	1.13947	2.49e-09	3.3e-08	MGG_08440	NC_017851.1	217232	219736	+	2505	protein_coding	trichothecene 3-O-acetyltransferase
novel.6021	39.8379	174.62	-2.13596	2.74e-09	3.63e-08	-	NC_017850.1	4209616	4219583	+	9817	-	PF00621:RhoGEF domain
2676202	14.4546	89.5405	-2.65074	2.76e-09	3.66e-08	MGG_05499	NC_017844.1	5438665	5440175	+	1511	protein_coding	serine/threonine protein kinase
2681965	14.8979	140.793	-3.24708	2.85e-09	3.77e-08	MGG_10313	NC_017854.1	159076	159603	-	528	protein_coding	hypothetical protein
12987068	8.04628	70.9262	-3.11697	2.92e-09	3.85e-08	MGG_15211	NC_017849.1	1096789	1098317	+	1151	protein_coding	hypothetical protein
novel.11531	381.523	152.033	1.32614	2.94e-09	3.87e-08	-	NC_017853.1	2563746	2569382	+	5637	-	-
2682497	3252.19	1339.59	1.27928	2.97e-09	3.9e-08	MGG_02944	NC_017854.1	901484	906628	-	5145	protein_coding	HAL protein kinase
novel.2992	88.0393	13.8995	2.69226	3e-09	3.94e-08	-	NC_017849.1	1555610	1561220	-	5454	-	-
12985865	494.553	177.483	1.47698	3.08e-09	4.04e-08	MGG_15049	NC_017854.1	2676086	2678099	+	1938	protein_coding	hypothetical protein
2682202	72.0353	13.9681	2.35587	3.16e-09	4.14e-08	MGG_10589	NC_017854.1	2791968	2793284	-	1317	protein_coding	hypothetical protein
2680761	54.7229	190.232	-1.80308	3.28e-09	4.29e-08	MGG_09762	NC_017851.1	5273515	5275848	-	2334	protein_coding	hypothetical protein
2682764	106.199	305.148	-1.51605	3.36e-09	4.39e-08	MGG_02759	NC_017854.1	1625781	1630122	+	4268	protein_coding	hypothetical protein
2679825	315.799	108.391	1.53758	3.39e-09	4.42e-08	MGG_08839	NC_017850.1	1821456	1825275	+	3188	protein_coding	hypothetical protein
novel.3222	19.3574	112.97	-2.52962	3.43e-09	4.47e-08	-	NC_017849.1	2301244	2307472	+	5953	-	PF10433:Mono-functional DNA-alkylating methyl methanesulfonate N-term
2676690	57.364	4.65283	3.59857	3.6e-09	4.68e-08	MGG_03496	NC_017851.1	1685796	1687450	-	1655	protein_coding	hypothetical protein
2678510	43.436	2.52657	4.22304	3.64e-09	4.72e-08	MGG_08232	NC_017850.1	8190628	8191809	+	1182	protein_coding	hypothetical protein
12985705	1037.47	464.977	1.15745	3.67e-09	4.76e-08	MGG_16038	NC_017844.1	675636	678506	+	2396	protein_coding	hypothetical protein
novel.203	819.217	272.118	1.58732	3.81e-09	4.92e-08	-	NC_017844.1	579067	585372	+	6150	-	PF04389:Peptidase family M28
2677647	917	1896.67	-1.04872	3.86e-09	4.99e-08	MGG_04137	NC_017853.1	1830719	1832956	+	1787	protein_coding	CTLH domain-containing protein
novel.10508	25.7838	110.076	-2.07445	3.92e-09	5.05e-08	-	NC_017852.1	3769418	3783303	-	13626	-	PF17215:S1 domain|PF00773:RNB domain|PF13638:PIN domain|PF17216:Rrp44-like cold shock domain
2678663	2301.58	9482.19	-2.0428	3.94e-09	5.07e-08	MGG_08373	NC_017850.1	7664892	7665934	-	857	protein_coding	hypothetical protein
novel.12468	248.334	4.66276	5.71816	4.01e-09	5.15e-08	-	NC_017854.1	1248116	1249104	+	789	-	-
2679820	3462.34	8150.02	-1.23478	4.04e-09	5.18e-08	MGG_08834	NC_017850.1	1810847	1812199	+	941	protein_coding	ribosomal protein L28e
novel.5607	552.833	1295.61	-1.22833	4.04e-09	5.18e-08	-	NC_017850.1	2981957	2991015	+	8582	-	PF00483:Nucleotidyl transferase|PF00132:Bacterial transferase hexapeptide (six repeats)
2674304	7348.83	15556.1	-1.08176	4.21e-09	5.39e-08	MGG_00604	NC_017852.1	2312300	2314797	-	1848	protein_coding	tubulin beta chain
2684997	52.3948	7.28292	2.83211	4.22e-09	5.4e-08	MGG_06824	NC_017844.1	2902160	2902871	+	712	protein_coding	hypothetical protein
2681617	4305.74	9023.77	-1.06742	4.42e-09	5.64e-08	MGG_02520	NC_017844.1	2188849	2191988	+	2493	protein_coding	hypothetical protein
2675953	1218.62	2988.49	-1.2934	4.57e-09	5.83e-08	MGG_05436	NC_017844.1	5213776	5215069	-	1167	protein_coding	translation machinery-associated protein 20
2674587	1359.03	547.363	1.31038	4.58e-09	5.83e-08	MGG_00529	NC_017852.1	2588732	2593492	-	4579	protein_coding	peroxisomal biogenesis factor 6
2678171	1294.68	2840.01	-1.13292	4.63e-09	5.88e-08	MGG_04506	NC_017844.1	7279672	7281059	-	1277	protein_coding	26S proteasome non-ATPase regulatory subunit 4
2682646	369.885	133.105	1.48002	4.67e-09	5.92e-08	MGG_03093	NC_017854.1	328465	329914	-	1450	protein_coding	hypothetical protein
novel.7532	1.42043	64.2904	-5.57204	4.72e-09	5.98e-08	-	NC_017851.1	507207	509792	-	2505	-	PF00394:Multicopper oxidase|PF07731:Multicopper oxidase
novel.3199	79.3036	6.51086	3.63883	4.75e-09	6.01e-08	-	NC_017849.1	2258618	2259165	+	548	-	-
novel.7899	61.6122	9.14094	2.78587	5.09e-09	6.43e-08	-	NC_017851.1	1522191	1526088	-	3616	-	-
5050043	783.295	310.408	1.33754	5.19e-09	6.54e-08	MGG_13622	NC_017851.1	5033571	5036056	+	2486	protein_coding	fungal cellulose binding domain-containing protein
5048924	1943.09	917.868	1.08194	5.21e-09	6.56e-08	MGG_12989	NC_017849.1	3558770	3560463	+	1694	protein_coding	CobW domain-containing protein
2682101	89.7849	8.82393	3.33019	5.24e-09	6.59e-08	MGG_10468	NC_017850.1	342222	343796	+	1494	protein_coding	hypothetical protein
2681210	110.397	394.077	-1.83477	5.61e-09	7.04e-08	MGG_02119	NC_017844.1	621767	623611	+	1510	protein_coding	high-affinity nicotinic acid transporter
novel.776	536.351	1389.76	-1.37358	5.7e-09	7.15e-08	-	NC_017844.1	2404532	2410318	+	5285	-	PF00903:Glyoxalase/Bleomycin resistance protein/Dioxygenase superfamily
novel.7707	319.531	846.919	-1.40586	5.98e-09	7.49e-08	-	NC_017851.1	1006260	1009323	-	2840	-	PF04389:Peptidase family M28
novel.10797	354.268	860.263	-1.2782	6.01e-09	7.51e-08	-	NC_017853.1	238921	352837	+	24163	-	PF14703:Cytosolic domain of 10TM putative phosphate transporter|PF02714:Calcium-dependent channel, 7TM region, putative phosphate|PF13967:Late exocytosis, associated with Golgi transport
2675873	75.6545	222.678	-1.55961	6.14e-09	7.67e-08	MGG_05466	NC_017844.1	5312837	5316015	-	3079	protein_coding	hypothetical protein
2680369	2057.1	5174.85	-1.33041	6.24e-09	7.78e-08	MGG_09396	NC_017853.1	3421956	3423574	+	1382	protein_coding	HET-C2 protein
novel.8446	95.6517	331.533	-1.80051	6.41e-09	7.98e-08	-	NC_017851.1	3116004	3118514	-	2511	-	-
2674624	4845.41	10426.2	-1.10531	6.87e-09	8.55e-08	MGG_00256	NC_017852.1	3509391	3511476	-	2003	protein_coding	cytosolic non-specific dipeptidase
novel.4685	94.3958	252.307	-1.4224	6.89e-09	8.56e-08	-	NC_017850.1	213847	214702	-	671	-	-
2677261	2401.98	5054	-1.07288	6.91e-09	8.57e-08	MGG_04053	NC_017853.1	2109352	2111087	+	1517	protein_coding	proteasome subunit alpha type-1
novel.10680	57.1091	164.576	-1.5249	6.98e-09	8.65e-08	-	NC_017852.1	4281761	4359019	-	1906	-	PF08386:TAP-like protein|PF00561:alpha/beta hydrolase fold
2676741	1984.68	4920.48	-1.30952	7.06e-09	8.73e-08	MGG_03155	NC_017851.1	2863905	2867083	+	2804	protein_coding	hypothetical protein
2684561	691.892	1715.81	-1.30947	7.18e-09	8.87e-08	MGG_06406	NC_017851.1	3845358	3846923	-	1492	protein_coding	hypothetical protein
2682540	163.97	596.993	-1.86792	7.22e-09	8.9e-08	MGG_02987	NC_017854.1	749220	751167	+	1871	protein_coding	para-nitrobenzyl esterase
novel.11163	121.629	23.114	2.39566	7.28e-09	8.96e-08	-	NC_017853.1	1499614	1507897	-	8035	-	PF00172:Fungal Zn(2)-Cys(6) binuclear cluster domain|PF04082:Fungal specific transcription factor domain
2682728	4215.01	1975.12	1.0934	7.44e-09	9.14e-08	MGG_02746	NC_017854.1	1679199	1682223	-	3025	protein_coding	hypothetical protein
2683773	2.09848	45.1198	-4.47939	7.98e-09	9.8e-08	MGG_07846	NC_017849.1	6010958	6012648	+	1543	protein_coding	endoglucanase family 5 glycoside hydrolase
2676683	5139.08	11831	-1.20277	8.11e-09	9.94e-08	MGG_03600	NC_017851.1	1314779	1317057	+	1908	protein_coding	mitochondrial-processing peptidase subunit beta
5049963	959.409	331.664	1.52963	8.14e-09	9.97e-08	MGG_10426	NC_017853.1	1033257	1037711	+	4455	protein_coding	hypothetical protein
2676010	171.981	467.75	-1.44114	8.25e-09	1.01e-07	MGG_05582	NC_017844.1	5714151	5714951	+	801	protein_coding	hypothetical protein
12985235	46.1961	3.92379	3.5716	8.63e-09	1.05e-07	MGG_16216	NC_017844.1	3309941	3310846	-	318	protein_coding	hypothetical protein
novel.12458	179.79	47.0274	1.93758	8.89e-09	1.08e-07	-	NC_017854.1	1217079	1224685	+	6974	-	PF10373:Est1 DNA/RNA binding domain
2683815	19.8337	85.6736	-2.12389	8.89e-09	1.08e-07	MGG_07888	NC_017849.1	6158544	6160664	+	1993	protein_coding	hypothetical protein
2680490	2585.27	5253.12	-1.02257	9.55e-09	1.16e-07	MGG_09535	NC_017849.1	3346860	3348614	-	1617	protein_coding	ATPase GET3
2680612	1.28213	41.6457	-4.98244	9.58e-09	1.16e-07	MGG_09607	NC_017854.1	3245074	3246717	+	1644	protein_coding	maltose permease MAL31
novel.10080	817.637	298.397	1.4565	9.78e-09	1.19e-07	-	NC_017852.1	2489597	2492867	-	2705	-	-
2684772	279.319	630.029	-1.17254	9.86e-09	1.19e-07	MGG_06617	NC_017851.1	3080297	3085638	+	5053	protein_coding	hypothetical protein
2678126	1081.8	402.674	1.4247	1.04e-08	1.25e-07	MGG_04679	NC_017844.1	6993454	6995957	-	2420	protein_coding	ssgprc1
novel.9796	66.4404	187.388	-1.49133	1.05e-08	1.27e-07	-	NC_017852.1	1664126	1666201	-	1716	-	-
2679499	1325.3	561.108	1.23926	1.06e-08	1.28e-07	MGG_01771	NC_017850.1	4770989	4772850	-	1862	protein_coding	hypothetical protein
2676951	2826.73	9151.45	-1.69495	1.06e-08	1.28e-07	MGG_03404	NC_017851.1	1998189	1999972	+	1680	protein_coding	hypothetical protein
novel.9606	153.191	36.576	2.0533	1.13e-08	1.35e-07	-	NC_017852.1	1086456	1088241	-	808	-	-
2681008	38.1572	1.55094	4.5701	1.13e-08	1.35e-07	MGG_09985	NC_017851.1	5064685	5066206	+	1419	protein_coding	hypothetical protein
2684890	161.517	52.9861	1.6143	1.14e-08	1.36e-07	MGG_06717	NC_017844.1	2498385	2499781	+	972	protein_coding	hypothetical protein
2679151	990.347	2458.82	-1.31223	1.15e-08	1.38e-07	MGG_01373	NC_017850.1	3296455	3299001	-	2475	protein_coding	arabinose-proton symporter
2677101	1105.56	2862.65	-1.37148	1.16e-08	1.38e-07	MGG_04311	NC_017853.1	1216591	1218196	+	1606	protein_coding	3'%2C5'-bisphosphate nucleotidase
2684852	145.585	26.6008	2.43478	1.17e-08	1.39e-07	MGG_06679	NC_017844.1	2365690	2369562	-	3777	protein_coding	hypothetical protein
2675488	544.637	1322.98	-1.27857	1.17e-08	1.4e-07	MGG_05223	NC_017849.1	5044077	5046521	-	1908	protein_coding	3-isopropylmalate dehydrogenase
2679592	2375.93	926.056	1.35902	1.18e-08	1.41e-07	MGG_01311	NC_017850.1	3063434	3066720	-	3220	protein_coding	nuclear elongation and deformation protein 1
novel.9123	946.423	341.884	1.46697	1.2e-08	1.43e-07	-	NC_017851.1	5138650	5143746	+	5037	-	-
2683117	1091.17	2357.54	-1.11072	1.28e-08	1.52e-07	MGG_07229	NC_017850.1	6878692	6881296	-	2318	protein_coding	glycylpeptide N-tetradecanoyltransferase
2683065	387.163	1096.36	-1.49904	1.39e-08	1.65e-07	MGG_07346	NC_017850.1	7345406	7346584	-	1107	protein_coding	hypothetical protein
2674200	2730.24	1022.56	1.41589	1.39e-08	1.65e-07	MGG_00937	NC_017852.1	1060185	1066218	+	5954	protein_coding	ATP-binding cassette sub-family A member 8-A
2683397	673.763	1634.41	-1.27718	1.41e-08	1.66e-07	MGG_07477	NC_017849.1	771618	773769	-	2152	protein_coding	tRNA-guanine transglycosylase
novel.10790	206.782	73.0921	1.50265	1.43e-08	1.69e-07	-	NC_017853.1	218069	222290	-	4222	-	-
2683406	1178	2439.11	-1.04928	1.44e-08	1.69e-07	MGG_07486	NC_017849.1	798656	802152	-	3390	protein_coding	F-box protein pof6
novel.5937	194.57	56.5569	1.78491	1.48e-08	1.74e-07	-	NC_017850.1	3993383	3998220	-	4642	-	PF10332:Protein of unknown function (DUF2418)
2684643	236.127	673.819	-1.51228	1.49e-08	1.75e-07	MGG_06488	NC_017851.1	3559316	3561078	-	1763	protein_coding	2-amino-3-carboxymuconate-6-semialdehyde decarboxylase
2675440	5687.73	15289.3	-1.42643	1.49e-08	1.75e-07	MGG_05238	NC_017849.1	5094934	5096238	+	965	protein_coding	40S ribosomal protein S14
5049731	4510.08	1918.36	1.23305	1.49e-08	1.75e-07	MGG_11945	NC_017844.1	1486826	1489808	+	2886	protein_coding	candidapepsin
novel.6129	677.82	269.804	1.32857	1.52e-08	1.78e-07	-	NC_017850.1	4544005	4547750	+	3301	-	PF00248:Aldo/keto reductase family
novel.835	53.9067	3.41429	4.03369	1.52e-08	1.78e-07	-	NC_017844.1	2571701	2575670	+	3292	-	PF00860:Permease family
12987203	54.5059	162.532	-1.57164	1.55e-08	1.81e-07	MGG_17776	NC_017853.1	3254829	3256061	+	1233	protein_coding	hypothetical protein
2683192	755.49	331.347	1.18709	1.6e-08	1.86e-07	MGG_07296	NC_017850.1	7138306	7141365	+	2970	protein_coding	membrane transporter
2679154	346.077	92.0603	1.91946	1.74e-08	2.03e-07	MGG_01511	NC_017850.1	3861880	3863652	+	1773	protein_coding	benomyl/methotrexate resistance protein
2680843	1213.86	91.0166	3.73976	1.77e-08	2.06e-07	MGG_09844	NC_017853.1	3926674	3927237	+	564	protein_coding	hypothetical protein
novel.701	8.01089	60.5182	-2.89172	1.79e-08	2.08e-07	-	NC_017844.1	2186785	2187431	-	584	-	-
5051515	30.3703	121.995	-2.00533	1.85e-08	2.14e-07	MGG_13110	NC_017844.1	5608934	5611108	+	2175	protein_coding	hypothetical protein
2677983	65.5883	230.695	-1.80677	1.86e-08	2.16e-07	MGG_13796	NC_017844.1	7124438	7125460	-	850	protein_coding	stress responsive A/B barrel domain-containing protein
2680285	2789.22	1206.7	1.20811	1.87e-08	2.17e-07	MGG_09219	NC_017844.1	3809186	3810970	-	1654	protein_coding	hypothetical protein
2677715	48.4751	0.602726	6.23632	1.87e-08	2.17e-07	MGG_10961	NC_017849.1	3633847	3638407	-	4338	protein_coding	hypothetical protein
2679379	177.836	413.209	-1.21242	1.9e-08	2.19e-07	MGG_01800	NC_017850.1	4876949	4880276	-	3254	protein_coding	flap structure-specific endonuclease
novel.7709	77.2667	212.578	-1.45553	1.9e-08	2.19e-07	-	NC_017851.1	1009777	1011564	-	1254	-	-
novel.11647	92.5617	261.134	-1.48973	1.92e-08	2.21e-07	-	NC_017853.1	2870891	2874738	+	3736	-	PF01209:ubiE/COQ5 methyltransferase family
2683985	883.26	403.572	1.12907	1.93e-08	2.21e-07	MGG_05990	NC_017849.1	2205559	2207876	-	2149	protein_coding	hypothetical protein
2676324	15.2277	88.4505	-2.50344	1.96e-08	2.25e-07	MGG_10817	NC_017850.1	7501426	7502943	-	1291	protein_coding	4-hydroxy-2-oxovalerate aldolase
novel.2265	199.411	617.578	-1.62703	2.02e-08	2.31e-07	-	NC_017844.1	7112972	7414787	+	8185	-	PF09261:Alpha mannosidase middle domain|PF01074:Glycosyl hydrolases family 38 N-terminal domain|PF07748:Glycosyl hydrolases family 38 C-terminal domain
novel.7313	291.364	117.522	1.31491	2.02e-08	2.32e-07	-	NC_017850.1	8029445	8036822	+	7309	-	PF01794:Ferric reductase like transmembrane component|PF08022:FAD-binding domain
novel.6196	226.941	75.4424	1.59195	2.04e-08	2.33e-07	-	NC_017850.1	4751249	4753347	-	2010	-	-
2684148	3.57682	45.1368	-3.73148	2.13e-08	2.43e-07	MGG_05827	NC_017849.1	1627114	1628442	-	1329	protein_coding	glutamyl-tRNA(Gln) amidotransferase subunit A
novel.12266	84.3975	21.2635	1.98932	2.2e-08	2.51e-07	-	NC_017854.1	656037	658985	+	2949	-	-
2676755	2316.16	4602.16	-0.990294	2.21e-08	2.51e-07	MGG_03211	NC_017851.1	2677771	2679604	-	1759	protein_coding	26S proteasome non-ATPase regulatory subunit 11
5049199	254.256	609.369	-1.2594	2.3e-08	2.61e-07	MGG_14068	NC_017850.1	441356	443579	-	2224	protein_coding	FAD dependent oxidoreductase
2679134	50.4689	0.756445	6.26114	2.3e-08	2.62e-07	MGG_01392	NC_017850.1	3372048	3372730	+	546	protein_coding	hypothetical protein
2680752	15.8165	70.9087	-2.16226	2.31e-08	2.62e-07	MGG_09753	NC_017851.1	5308759	5309571	+	813	protein_coding	hypothetical protein
12987230	47.2765	0.602726	6.20026	2.43e-08	2.75e-07	MGG_15580	NC_017850.1	1552834	1556036	-	3102	protein_coding	hypothetical protein
2675195	52.5948	183.278	-1.80054	2.49e-08	2.81e-07	MGG_00870	NC_017852.1	1315436	1317057	+	1069	protein_coding	hypothetical protein
2685163	22.2562	84.6351	-1.92362	2.5e-08	2.82e-07	MGG_11784	NC_017844.1	3486464	3491563	-	3609	protein_coding	hypothetical protein
5048741	4475.17	1796.39	1.3164	2.55e-08	2.88e-07	MGG_14602	NC_017844.1	643270	644736	+	1467	protein_coding	endo-1%2C6-beta-D-glucanase
2682456	927.788	332.612	1.482	2.68e-08	3.02e-07	MGG_02903	NC_017854.1	1085207	1086278	-	825	protein_coding	carboxylesterase
12984896	427.632	184.023	1.21963	2.72e-08	3.06e-07	MGG_15025	NC_017854.1	1952669	1954734	-	1948	protein_coding	hypothetical protein
novel.10092	2733.46	6692.47	-1.29153	2.74e-08	3.08e-07	-	NC_017852.1	2511869	2514697	-	2263	-	PF00293:NUDIX domain
novel.8676	36.1385	1.23322	4.81793	2.84e-08	3.19e-07	-	NC_017851.1	3743759	3745436	-	1281	-	-
2678888	762.861	277.048	1.45853	2.91e-08	3.26e-07	MGG_08694	NC_017853.1	438943	440658	+	1590	protein_coding	hypothetical protein
novel.8533	59.303	0.887724	5.95752	2.93e-08	3.28e-07	-	NC_017851.1	3374777	3375486	-	710	-	-
2680760	9664.21	23072	-1.25531	2.94e-08	3.29e-07	MGG_09761	NC_017851.1	5281157	5282277	+	1121	protein_coding	hypothetical protein
2678854	46.3871	4.59198	3.34479	2.96e-08	3.3e-07	MGG_08733	NC_017853.1	320360	321155	+	621	protein_coding	hypothetical protein
2680737	174.489	405.012	-1.21385	3.1e-08	3.46e-07	MGG_09738	NC_017851.1	5344120	5345979	-	1860	protein_coding	beta-glucosidase A
novel.7426	56.37	5.08622	3.50172	3.13e-08	3.48e-07	-	NC_017851.1	169234	173478	+	3592	-	PF06280:Fn3-like domain|PF00082:Subtilase family
2675655	4254.33	2093.4	1.02275	3.26e-08	3.62e-07	MGG_04947	NC_017849.1	4042295	4044300	+	1848	protein_coding	SEC14 cytosolic factor
novel.12403	210.778	77.0334	1.45455	3.37e-08	3.75e-07	-	NC_017854.1	1058347	1062672	+	4036	-	PF06500:Alpha/beta hydrolase of unknown function (DUF1100)
novel.12984	43.2644	2.47636	4.07672	3.39e-08	3.77e-07	-	NC_017854.1	2750596	2750828	+	233	-	-
2676018	583.985	1238.19	-1.08294	3.46e-08	3.84e-07	MGG_05662	NC_017844.1	6026510	6028054	-	1545	protein_coding	shwachman-Bodian-Diamond syndrome protein
2680889	4061.04	12130	-1.57858	3.53e-08	3.91e-07	MGG_09919	NC_017844.1	4340969	4343417	+	2366	protein_coding	amino transferase
2677964	4955.59	11826.8	-1.25477	3.61e-08	3.99e-07	MGG_04444	NC_017850.1	822014	823767	+	1293	protein_coding	60S ribosomal protein L6-B
2679435	9.65356	67.8052	-2.83335	3.61e-08	3.99e-07	MGG_01233	NC_017850.1	2777514	2780191	-	2170	protein_coding	hypothetical protein%2C variant
2683593	527.029	231.471	1.18848	3.88e-08	4.28e-07	MGG_07673	NC_017849.1	1476705	1478631	-	1927	protein_coding	hypothetical protein
novel.6850	112.534	308.52	-1.45151	3.91e-08	4.3e-07	-	NC_017850.1	6649251	6649451	+	201	-	-
novel.4558	1537.35	22.2209	6.10606	4.05e-08	4.46e-07	-	NC_017849.1	6309345	6312175	-	2575	-	PF05199:GMC oxidoreductase|PF00732:GMC oxidoreductase
novel.4280	82.0964	20.0908	2.0357	4.16e-08	4.57e-07	-	NC_017849.1	5529384	5536419	-	6854	-	PF00550:Phosphopantetheine attachment site
2685016	1091.25	508.719	1.10099	4.4e-08	4.83e-07	MGG_06843	NC_017844.1	2959240	2961797	-	2407	protein_coding	alpha-N-arabinofuranosidase 2
2683812	22.5328	84.8471	-1.9184	4.52e-08	4.95e-07	MGG_07885	NC_017849.1	6149757	6152424	+	2543	protein_coding	nicotinamide mononucleotide permease
novel.3534	50.2657	6.90966	2.83542	4.52e-08	4.95e-07	-	NC_017849.1	3336585	3342943	-	6359	-	PF00450:Serine carboxypeptidase
2677868	2410.58	5895.18	-1.28975	4.57e-08	4.99e-07	MGG_04764	NC_017850.1	1393505	1395349	-	1758	protein_coding	cystathionine gamma-synthase
2675568	821.826	1829.13	-1.1537	4.69e-08	5.11e-07	MGG_05112	NC_017849.1	4639411	4641851	+	2441	protein_coding	ATP-dependent RNA helicase MRH4
novel.3907	329.616	120.314	1.45692	4.9e-08	5.34e-07	-	NC_017849.1	4397062	4409231	+	11473	-	PF00156:Phosphoribosyl transferase domain|PF01565:FAD binding domain|PF04275:Phosphomevalonate kinase
novel.7938	146.633	40.5164	1.86049	4.98e-08	5.42e-07	-	NC_017851.1	1662759	1665019	-	2261	-	-
2676822	4905.52	10144	-1.04832	5.05e-08	5.49e-07	MGG_03521	NC_017851.1	1605784	1608803	-	2784	protein_coding	aconitate hydratase
novel.1223	53.4066	5.5402	3.26878	5.1e-08	5.54e-07	-	NC_017844.1	3860139	3863496	+	3274	-	-
novel.10389	324.909	137.399	1.24236	5.22e-08	5.66e-07	-	NC_017852.1	3379743	3387958	-	7816	-	-
2683680	4341.75	11025.4	-1.34424	5.44e-08	5.89e-07	MGG_07753	NC_017849.1	5641857	5643021	-	994	protein_coding	60S ribosomal protein L11
2674385	35.5333	125.565	-1.80736	5.51e-08	5.96e-07	MGG_00322	NC_017852.1	3272028	3274005	-	1897	protein_coding	hypothetical protein
novel.2098	5.91885	46.7251	-2.9315	5.61e-08	6.06e-07	-	NC_017844.1	6558183	6558589	-	296	-	-
2682969	342.566	802.962	-1.22644	5.62e-08	6.07e-07	MGG_07084	NC_017850.1	6298453	6300004	-	1500	protein_coding	3' exoribonuclease
novel.6012	140.152	46.6464	1.5933	5.71e-08	6.16e-07	-	NC_017850.1	4183275	4187627	+	4213	-	-
novel.142	67.8541	216.513	-1.66737	5.76e-08	6.2e-07	-	NC_017844.1	407738	414468	-	6731	-	-
novel.6081	38.616	4.26929	3.19448	5.76e-08	6.2e-07	-	NC_017850.1	4425537	4426795	+	1173	-	-
novel.6384	66.4269	13.8265	2.28256	5.79e-08	6.22e-07	-	NC_017850.1	5332632	5338011	-	963	-	-
2682107	1871.14	978.522	0.935212	5.97e-08	6.41e-07	MGG_10474	NC_017850.1	359967	361548	-	1497	protein_coding	hypothetical protein
novel.7333	350.802	836.067	-1.251	6.06e-08	6.49e-07	-	NC_017850.1	8110161	8187280	+	8082	-	PF00075:RNase H
2680725	70.6011	207.784	-1.56761	6.11e-08	6.54e-07	MGG_09778	NC_017851.1	5210018	5212474	-	2190	protein_coding	quinate permease
2680008	14.1803	99.4782	-2.78467	6.29e-08	6.72e-07	MGG_09089	NC_017849.1	117453	118454	-	909	protein_coding	hypothetical protein
novel.1510	44.8881	2.43867	4.14059	6.32e-08	6.74e-07	-	NC_017844.1	4725629	4734824	-	6067	-	PF00075:RNase H|PF00078:Reverse transcriptase (RNA-dependent DNA polymerase)
12986097	170.682	420.146	-1.29837	6.39e-08	6.81e-07	MGG_18092	NC_017854.1	3316372	3316722	-	270	protein_coding	hypothetical protein
5050147	144.304	349.533	-1.27357	6.76e-08	7.19e-07	MGG_12776	NC_017851.1	3012312	3014501	-	2190	protein_coding	hypothetical protein
novel.10618	555.822	206.619	1.42826	6.81e-08	7.24e-07	-	NC_017852.1	4105531	4208240	+	16664	-	-
2674786	1853.42	954.631	0.956579	6.86e-08	7.28e-07	MGG_00506	NC_017852.1	2652430	2657719	-	5201	protein_coding	hypothetical protein
novel.3939	60.7853	11.1036	2.44279	6.86e-08	7.28e-07	-	NC_017849.1	4525657	4536754	-	10649	-	PF13246:Cation transport ATPase (P-type)|PF00702:haloacid dehalogenase-like hydrolase|PF00689:Cation transporting ATPase, C-terminus|PF00690:Cation transporter/ATPase, N-terminus|PF00122:E1-E2 ATPase
2676589	98.8305	269.146	-1.44675	6.91e-08	7.32e-07	MGG_03258	NC_017851.1	2506208	2507492	-	1107	protein_coding	molybdopterin biosynthesis protein moeA
12984945	43.2156	0.602726	6.06774	6.98e-08	7.39e-07	MGG_20242	NC_017852.1	3033558	3033629	+	72	tRNA	tRNA-His
novel.7259	64.2752	13.5696	2.2458	7.01e-08	7.41e-07	-	NC_017850.1	7878575	7880326	-	1752	-	-
2678153	3945.25	9168.67	-1.21637	7.15e-08	7.55e-07	MGG_04455	NC_017850.1	847482	849080	+	953	protein_coding	60S ribosomal protein L35
novel.8316	602.058	1417.43	-1.23392	7.16e-08	7.55e-07	-	NC_017851.1	2750403	2756529	-	5615	-	PF00425:chorismate binding enzyme|PF04715:Anthranilate synthase component I, N terminal region
2680440	1567.63	633.353	1.3063	7.17e-08	7.55e-07	MGG_09348	NC_017853.1	3601243	3602341	-	930	protein_coding	mitochondrial intermembrane space import and assembly protein 40
2681895	2991.68	5791.55	-0.952735	7.77e-08	8.17e-07	MGG_10320	NC_017854.1	117810	120502	-	2610	protein_coding	methylcrotonoyl-CoA carboxylase subunit alpha
2680938	4555.57	11370.2	-1.3194	7.91e-08	8.31e-07	MGG_09894	NC_017844.1	4252174	4253090	-	618	protein_coding	40S ribosomal protein S28
novel.454	478.393	224.236	1.0935	8.19e-08	8.6e-07	-	NC_017844.1	1480006	1485927	+	5922	-	PF00083:Sugar (and other) transporter
2680603	3.68266	38.8996	-3.40925	8.27e-08	8.66e-07	MGG_09598	NC_017854.1	3274392	3276196	+	1725	protein_coding	hypothetical protein
2683134	49.3757	237.664	-2.27514	8.38e-08	8.77e-07	MGG_07246	NC_017850.1	6939119	6939917	+	600	protein_coding	hypothetical protein
2679111	1003.29	2634.35	-1.39169	8.64e-08	9.03e-07	MGG_01637	NC_017850.1	4288467	4290175	-	1404	protein_coding	phosphomannomutase
2675300	650.416	304.926	1.09199	8.88e-08	9.27e-07	MGG_05275	NC_017849.1	5242077	5244292	-	2048	protein_coding	glutamyl-tRNA synthetase
novel.6942	217.935	85.6131	1.34486	9.19e-08	9.59e-07	-	NC_017850.1	6904894	6908740	+	3847	-	-
5048947	6675.83	13444.9	-1.00996	9.82e-08	1.02e-06	MGG_13013	NC_017849.1	3211279	3217913	+	6477	protein_coding	chitin synthase 8
2680323	69.605	12.9818	2.4206	9.93e-08	1.03e-06	MGG_09444	NC_017853.1	3267671	3268990	-	1320	protein_coding	methylitaconate delta2-delta3-isomerase
2680049	52.0361	9.45903	2.46431	1.05e-07	1.09e-06	MGG_09069	NC_017849.1	37221	39569	-	1776	protein_coding	hypothetical protein
novel.4848	125.091	37.7699	1.73783	1.06e-07	1.1e-06	-	NC_017850.1	686595	694182	-	7588	-	PF10329:Region of unknown function (DUF2417)
2681981	363.575	850.41	-1.22365	1.07e-07	1.11e-06	MGG_10370	NC_017850.1	488828	489929	+	776	protein_coding	40S ribosomal protein S15
2678886	4297.67	2185.42	0.975487	1.08e-07	1.12e-06	MGG_08692	NC_017853.1	445826	448288	+	2256	protein_coding	alpha-1%2C2 mannosyltransferase KTR1
12984868	1707.88	4316.31	-1.33694	1.1e-07	1.14e-06	MGG_17982	NC_017854.1	1737994	1739776	-	1783	protein_coding	phosphopantothenate-cysteine ligase
2680754	936.476	1952.74	-1.05941	1.11e-07	1.14e-06	MGG_09755	NC_017851.1	5297605	5302133	-	4466	protein_coding	hypothetical protein
novel.10884	12.0216	67.2842	-2.49197	1.11e-07	1.15e-06	-	NC_017853.1	585649	587312	-	1528	-	-
novel.11291	34.6839	1.23322	4.75466	1.11e-07	1.15e-06	-	NC_017853.1	1866914	1871175	-	4088	-	PF00176:SNF2 family N-terminal domain
novel.11814	0.353499	40.7527	-6.8237	1.16e-07	1.19e-06	-	NC_017853.1	3467245	3468790	+	1367	-	PF01083:Cutinase
2676124	267.047	771.596	-1.52698	1.16e-07	1.19e-06	MGG_05597	NC_017844.1	5791762	5793106	-	1205	protein_coding	hypothetical protein
2680968	67.4694	8.16496	3.07159	1.16e-07	1.19e-06	MGG_10011	NC_017851.1	4944390	4951538	+	6924	protein_coding	polyketide synthase
12984272	4.33819	48.864	-3.49499	1.16e-07	1.19e-06	MGG_15228	NC_017849.1	2848380	2848733	-	354	protein_coding	hypothetical protein
5049419	33.5006	1.52318	4.38991	1.17e-07	1.2e-06	MGG_14727	NC_017852.1	4486388	4487569	-	1182	protein_coding	hypothetical protein
2675467	449.952	193.239	1.21864	1.19e-07	1.22e-06	MGG_05254	NC_017849.1	5164077	5166276	+	2120	protein_coding	histone-lysine N-methyltransferase
2680689	255.659	725.761	-1.50427	1.2e-07	1.23e-06	MGG_09735	NC_017851.1	5351587	5352646	-	630	protein_coding	hypothetical protein
2675128	8.07523	53.5377	-2.70791	1.22e-07	1.25e-06	MGG_00015	NC_017852.1	4431948	4433049	+	904	protein_coding	catechol O-methyltransferase
novel.4122	67.4272	214.863	-1.66667	1.24e-07	1.27e-06	-	NC_017849.1	5075782	5079517	+	3736	-	PF00561:alpha/beta hydrolase fold
5051208	469.521	1080.7	-1.20226	1.29e-07	1.31e-06	MGG_11240	NC_017850.1	2945939	2948429	-	2431	protein_coding	G patch domain-containing protein 1
2683389	363.581	149.413	1.27765	1.31e-07	1.33e-06	MGG_07469	NC_017849.1	749450	750764	+	1137	protein_coding	mitochondrial import inner membrane translocase subunit tim-22
2681015	450.187	206.546	1.12356	1.38e-07	1.4e-06	MGG_09992	NC_017851.1	5028915	5030399	-	1485	protein_coding	hypothetical protein
2683191	551.859	222.137	1.30952	1.38e-07	1.4e-06	MGG_07295	NC_017850.1	7136200	7137777	+	1487	protein_coding	hypothetical protein
12986868	232.205	545.664	-1.23341	1.38e-07	1.4e-06	MGG_16520	NC_017844.1	7262858	7264629	+	1772	protein_coding	hypothetical protein
novel.10344	240.809	60.8393	1.97821	1.4e-07	1.41e-06	-	NC_017852.1	3266685	3271905	+	5073	-	PF01738:Dienelactone hydrolase family
5048745	78.0284	249.144	-1.67052	1.4e-07	1.41e-06	MGG_14690	NC_017852.1	3070013	3071905	+	1598	protein_coding	sodium bile acid symporter family protein
2675400	264.697	657.338	-1.30895	1.42e-07	1.43e-06	MGG_04938	NC_017849.1	4012769	4013911	+	1143	protein_coding	C-3 sterol dehydrogenase/C-4 decarboxylase
novel.9396	48.1689	135.788	-1.48831	1.45e-07	1.47e-06	-	NC_017852.1	477580	481967	-	3837	-	PF00107:Zinc-binding dehydrogenase
2674589	36.904	2.69094	3.69928	1.53e-07	1.54e-06	MGG_00732	NC_017852.1	1836918	1838241	-	1041	protein_coding	hypothetical protein
novel.1033	1014.21	2456.53	-1.27559	1.53e-07	1.54e-06	-	NC_017844.1	3249086	3270178	+	8777	-	PF01015:Ribosomal S3Ae family
novel.288	2156.84	26.4991	6.34163	1.55e-07	1.56e-06	-	NC_017844.1	894247	953571	+	4973	-	PF01569:PAP2 superfamily
2680334	1365.51	660.444	1.04784	1.55e-07	1.56e-06	MGG_09456	NC_017853.1	3216924	3218429	+	1506	protein_coding	betaine aldehyde dehydrogenase
novel.10858	599.388	1238.02	-1.04624	1.57e-07	1.57e-06	-	NC_017853.1	498244	525065	+	1761	-	-
novel.9479	812.245	316.663	1.35943	1.6e-07	1.6e-06	-	NC_017852.1	683205	688724	-	5338	-	-
2674392	13916.6	27052.2	-0.958881	1.62e-07	1.62e-06	MGG_00383	NC_017852.1	3055226	3057467	-	2082	protein_coding	S-adenosylmethionine synthase
2682277	174.565	388.356	-1.15226	1.62e-07	1.62e-06	MGG_10664	NC_017844.1	4583560	4587442	-	3883	protein_coding	hypothetical protein
novel.3924	384.22	1104.65	-1.52446	1.64e-07	1.64e-06	-	NC_017849.1	4466437	4590441	-	13495	-	PF03178:CPSF A subunit region|PF10433:Mono-functional DNA-alkylating methyl methanesulfonate N-term
novel.5899	164.812	396.012	-1.26106	1.67e-07	1.67e-06	-	NC_017850.1	3879588	3945046	-	2965	-	-
novel.2687	73.7323	189.697	-1.3611	1.71e-07	1.7e-06	-	NC_017849.1	640067	644345	-	3459	-	-
2683074	18.1118	85.9622	-2.27221	1.73e-07	1.72e-06	MGG_07355	NC_017850.1	7366474	7367505	+	1032	protein_coding	hypothetical protein
novel.12189	165.037	50.6609	1.70956	1.76e-07	1.75e-06	-	NC_017854.1	430083	437290	-	7147	-	-
12984453	64.7308	10.8563	2.56351	1.78e-07	1.76e-06	MGG_20186	NC_017851.1	1706170	1706257	+	88	tRNA	tRNA-Arg
2682285	2.5128	36.3072	-3.80165	1.78e-07	1.77e-06	MGG_02530	NC_017854.1	2491423	2494057	-	1760	protein_coding	quinate permease
novel.10070	51.6285	7.33809	2.83356	1.8e-07	1.78e-06	-	NC_017852.1	2471400	2472847	+	1299	-	-
novel.2300	66.0971	16.0837	2.03746	1.8e-07	1.78e-06	-	NC_017844.1	7211802	7214415	-	2396	-	PF00244:14-3-3 protein
novel.1983	230.57	84.9646	1.43477	1.8e-07	1.78e-06	-	NC_017844.1	6194097	6200452	+	5985	-	PF00010:Helix-loop-helix DNA-binding domain
novel.13076	95.1312	241.135	-1.34477	1.82e-07	1.8e-06	-	NC_017854.1	3104328	3106013	+	1401	-	PF10342:Ser-Thr-rich glycosyl-phosphatidyl-inositol-anchored membrane family
2674635	2031.16	969.42	1.06679	1.83e-07	1.81e-06	MGG_00949	NC_017852.1	1027666	1029868	+	2027	protein_coding	endoplasmic reticulum-Golgi intermediate compartment protein 2
novel.8890	90.2933	22.8084	2.00736	1.85e-07	1.83e-06	-	NC_017851.1	4398987	4401312	+	2326	-	-
2679319	65.4396	14.4901	2.17052	1.86e-07	1.83e-06	MGG_01425	NC_017850.1	3485698	3487830	-	1815	protein_coding	hypothetical protein
2680747	775.162	383.299	1.01429	1.9e-07	1.86e-06	MGG_09748	NC_017851.1	5321079	5322407	-	1329	protein_coding	cytochrome c1 heme lyase
novel.11124	31.5822	1.23818	4.61808	1.94e-07	1.91e-06	-	NC_017853.1	1383747	1384526	+	663	-	-
novel.8884	56.0512	8.61432	2.68598	1.97e-07	1.94e-06	-	NC_017851.1	4384871	4385733	-	863	-	-
12986925	5.34372	45.028	-3.03318	2.16e-07	2.12e-06	MGG_15418	NC_017844.1	7830135	7831208	-	945	protein_coding	hypothetical protein
2678139	1039.76	460.36	1.17538	2.22e-07	2.17e-06	MGG_04662	NC_017850.1	1190985	1192594	+	1610	protein_coding	hypothetical protein
novel.3646	34.7567	0.284998	6.63718	2.28e-07	2.23e-06	-	NC_017849.1	3641474	3648668	-	6916	-	PF01565:FAD binding domain
novel.8162	31.6977	108.737	-1.78154	2.29e-07	2.23e-06	-	NC_017851.1	2276434	2279967	-	3230	-	PF01878:EVE domain
novel.8208	32.317	104.233	-1.677	2.33e-07	2.27e-06	-	NC_017851.1	2416650	2418624	-	1909	-	-
novel.9875	499.472	1064.43	-1.08961	2.34e-07	2.27e-06	-	NC_017852.1	1926625	2012082	-	7946	-	PF04137:Endoplasmic Reticulum Oxidoreductin 1 (ERO1)
2677065	274.833	1.23322	7.77575	2.36e-07	2.29e-06	MGG_10913	NC_017852.1	17125	18158	-	1034	protein_coding	retinol dehydrogenase 12
2683540	9.82725	69.9199	-2.86791	2.39e-07	2.32e-06	MGG_07620	NC_017849.1	1239777	1242290	-	2514	protein_coding	L-amino-acid oxidase
2678691	0.706998	104.997	-7.27586	2.41e-07	2.34e-06	MGG_08431	NC_017851.1	177932	179260	+	1044	protein_coding	hypothetical protein
novel.49	23.076	84.3384	-1.87451	2.45e-07	2.37e-06	-	NC_017844.1	155916	161963	-	3856	-	PF07716:Basic region leucine zipper
novel.419	1.39149	33.3822	-4.63892	2.47e-07	2.4e-06	-	NC_017844.1	1326449	1327719	+	959	-	-
novel.7048	477.279	213.12	1.16315	2.61e-07	2.52e-06	-	NC_017850.1	7203240	7209120	-	5881	-	-
novel.11925	40.1937	5.82023	2.7908	2.69e-07	2.6e-06	-	NC_017853.1	3776192	3779591	+	3178	-	PF13092:Kinetochore complex Sim4 subunit Fta1
2677413	81.3378	12.346	2.73209	2.7e-07	2.6e-06	MGG_03771	NC_017853.1	3114696	3116345	+	1650	protein_coding	hypothetical protein
12986593	148.776	54.8434	1.43492	2.73e-07	2.63e-06	MGG_17282	NC_017851.1	5448276	5449784	-	833	protein_coding	hypothetical protein
novel.5891	141.762	45.204	1.65366	2.77e-07	2.66e-06	-	NC_017850.1	3861653	3867872	-	5783	-	PF07690:Major Facilitator Superfamily
2675954	777.728	1704.55	-1.13168	2.77e-07	2.66e-06	MGG_05437	NC_017844.1	5215382	5216199	-	733	protein_coding	hypothetical protein
novel.6316	2.89525	38.294	-3.70052	2.79e-07	2.68e-06	-	NC_017850.1	5106064	5107533	.	1470	-	-
novel.2708	169.285	67.7669	1.32319	2.82e-07	2.71e-06	-	NC_017849.1	705126	712003	-	6878	-	PF11951:Fungal specific transcription factor domain
2684771	37.6192	126.099	-1.73635	2.83e-07	2.71e-06	MGG_06616	NC_017851.1	3086072	3088337	-	2052	protein_coding	high-affinity methionine permease
2680732	78.4012	217.566	-1.46842	2.9e-07	2.78e-06	MGG_09785	NC_017851.1	5182577	5183746	+	1007	protein_coding	hypothetical protein
novel.11775	202.814	83.8118	1.27821	2.98e-07	2.85e-06	-	NC_017853.1	3353168	3358770	+	5540	-	-
novel.7518	513.942	210.345	1.28611	3.1e-07	2.97e-06	-	NC_017851.1	454687	460582	-	5896	-	PF00665:Integrase core domain|PF00078:Reverse transcriptase (RNA-dependent DNA polymerase)
novel.5928	96.6112	28.0297	1.77455	3.15e-07	3.01e-06	-	NC_017850.1	3968498	3972028	+	2784	-	PF13489:Methyltransferase domain
novel.6648	15.2125	64.861	-2.09163	3.2e-07	3.05e-06	-	NC_017850.1	6050162	6051568	-	1196	-	-
5051576	874.636	1892.24	-1.11257	3.22e-07	3.07e-06	MGG_13176	NC_017844.1	6410602	6416867	+	5891	protein_coding	hypothetical protein
novel.5826	231.559	512.224	-1.14424	3.27e-07	3.11e-06	-	NC_017850.1	3639200	3643772	-	4573	-	-
novel.4352	120.744	35.6909	1.75084	3.28e-07	3.12e-06	-	NC_017849.1	5730474	5732523	-	1672	-	-
5050231	103.5	33.138	1.64413	3.32e-07	3.15e-06	MGG_12865	NC_017851.1	4298546	4301566	+	2794	protein_coding	hypothetical protein
2677794	8182.76	19410.5	-1.24606	3.32e-07	3.15e-06	MGG_04467	NC_017844.1	7401806	7403575	+	1484	protein_coding	60S acidic ribosomal protein P0
novel.5308	14.1099	64.2491	-2.17087	3.35e-07	3.17e-06	-	NC_017850.1	2047298	2050088	+	2791	-	PF06463:Molybdenum Cofactor Synthesis C|PF04055:Radical SAM superfamily
2682409	576.555	282.511	1.02714	3.47e-07	3.28e-06	MGG_02856	NC_017854.1	1256971	1260401	-	3261	protein_coding	molybdopterin biosynthesis protein moeB
2683654	1813.76	3447.1	-0.926087	3.59e-07	3.39e-06	MGG_07727	NC_017849.1	5540936	5542353	+	1231	protein_coding	proteasome component C1
novel.13105	139.248	44.2489	1.64736	3.6e-07	3.4e-06	-	NC_017854.1	3237042	3238627	+	1408	-	-
novel.11798	0.735946	36.1585	-5.75426	3.62e-07	3.41e-06	-	NC_017853.1	3415594	3417071	+	1478	-	-
novel.8255	178.015	60.7013	1.546	3.66e-07	3.44e-06	-	NC_017851.1	2583450	2589031	+	5317	-	-
2676143	1398.24	3471.1	-1.31169	3.67e-07	3.45e-06	MGG_05478	NC_017844.1	5355834	5357450	+	1471	protein_coding	hypothetical protein
2682819	5646.74	12389.5	-1.13346	3.69e-07	3.47e-06	MGG_02620	NC_017854.1	2174466	2175955	-	978	protein_coding	60S ribosomal protein L37
12985286	36.0435	2.12094	4.03471	3.74e-07	3.51e-06	MGG_16264	NC_017844.1	3984418	3984910	-	204	protein_coding	hypothetical protein
2676678	158.828	355.609	-1.15938	3.88e-07	3.64e-06	MGG_03574	NC_017851.1	1407375	1409984	-	2523	protein_coding	hypothetical protein
2683414	771.662	389.286	0.988666	3.89e-07	3.65e-06	MGG_07494	NC_017849.1	823146	825776	-	2631	protein_coding	cation diffusion facilitator 1
novel.12025	17.6095	72.4236	-2.03119	3.92e-07	3.67e-06	-	NC_017853.1	4051805	4054475	-	2602	-	-
novel.114	573.45	194.259	1.5587	3.93e-07	3.67e-06	-	NC_017844.1	321129	335404	+	6750	-	PF00078:Reverse transcriptase (RNA-dependent DNA polymerase)|PF00665:Integrase core domain
novel.6752	73.0741	18.6277	1.98895	3.93e-07	3.67e-06	-	NC_017850.1	6319616	6321253	+	1638	-	-
2681627	1484.7	3358.35	-1.17708	4.18e-07	3.9e-06	MGG_02001	NC_017844.1	191710	193646	+	1834	protein_coding	hypothetical protein
novel.11544	2578.64	1226.14	1.07272	4.27e-07	3.98e-06	-	NC_017853.1	2599353	2610765	-	11275	-	-
5048692	22.6816	132.52	-2.56065	4.51e-07	4.2e-06	MGG_14777	NC_017850.1	3322668	3323213	-	546	protein_coding	hypothetical protein
2674986	186.116	509.139	-1.44594	4.62e-07	4.3e-06	MGG_00698	NC_017852.1	1943070	1944300	-	1093	protein_coding	hypothetical protein
2677220	4.36363	46.0246	-3.34786	4.68e-07	4.35e-06	MGG_03829	NC_017853.1	2904817	2905916	-	1100	protein_coding	hypothetical protein
novel.1929	45.2105	7.52489	2.59553	4.7e-07	4.36e-06	-	NC_017844.1	5989907	5996218	+	6208	-	-
2676479	8223.37	3342.64	1.29857	4.77e-07	4.42e-06	MGG_03347	NC_017851.1	2191141	2192677	+	1537	protein_coding	hypothetical protein
novel.2723	83.0882	22.7711	1.87642	5.01e-07	4.64e-06	-	NC_017849.1	743475	749221	+	5128	-	PF12436:ICP0-binding domain of Ubiquitin-specific protease 7|PF00917:MATH domain|PF14533:Ubiquitin-specific protease C-terminal|PF00443:Ubiquitin carboxyl-terminal hydrolase
2675109	1357.12	2947.53	-1.11886	5.18e-07	4.79e-06	MGG_00345	NC_017852.1	3180747	3188502	-	7679	protein_coding	AGC protein kinase
2676590	59.5116	11.5899	2.36324	5.21e-07	4.82e-06	MGG_03259	NC_017851.1	2503628	2503978	-	351	protein_coding	hypothetical protein
2680646	51.5112	10.5485	2.28155	5.3e-07	4.89e-06	MGG_09632	NC_017854.1	3138615	3140006	+	1392	protein_coding	hypothetical protein
novel.10302	34.9333	4.14333	3.06588	5.31e-07	4.9e-06	-	NC_017852.1	3133558	3135459	+	1802	-	-
novel.8047	34.8906	3.75978	3.27357	5.35e-07	4.93e-06	-	NC_017851.1	1956446	1957666	-	966	-	-
2684752	447.086	158.014	1.50216	5.4e-07	4.97e-06	MGG_06597	NC_017851.1	3142794	3145258	+	2406	protein_coding	hypothetical protein
2680035	1107.81	2258.53	-1.02802	5.45e-07	5.01e-06	MGG_13328	NC_017849.1	93877	100478	+	6535	protein_coding	RING finger membrane protein
2681738	1420.65	2641.65	-0.894342	5.49e-07	5.04e-06	MGG_10127	NC_017850.1	1582522	1586723	-	4000	protein_coding	exportin-T
2676137	76.8024	18.8831	2.00654	5.53e-07	5.08e-06	MGG_05483	NC_017844.1	5369707	5371420	-	1574	protein_coding	hypothetical protein
2681150	800.395	2061.92	-1.36536	5.62e-07	5.14e-06	MGG_01935	NC_017853.1	612496	614936	-	2441	protein_coding	short chain dehydrogenase/reductase
2680434	37.3657	124.868	-1.73348	5.62e-07	5.14e-06	MGG_09354	NC_017853.1	3580233	3584060	+	2731	protein_coding	hypothetical protein
novel.11038	98.3206	231.991	-1.23297	5.66e-07	5.17e-06	-	NC_017853.1	1111439	1124544	+	12939	-	PF14765:Polyketide synthase dehydratase|PF00109:Beta-ketoacyl synthase, N-terminal domain|PF00698:Acyl transferase domain|PF08242:Methyltransferase domain|PF00107:Zinc-binding dehydrogenase|PF16197:Ketoacyl-synthetase C-terminal extension|PF08659:KR domain|PF02801:Beta-ketoacyl synthase, C-terminal domain
2684067	36.0468	3.00334	3.60801	5.72e-07	5.22e-06	MGG_05908	NC_017849.1	1911911	1913679	+	1681	protein_coding	cytochrome P450 52A11
novel.442	766.582	33.1147	4.53198	5.73e-07	5.22e-06	-	NC_017844.1	1427875	1430689	-	2682	-	-
2677079	498.37	1067.47	-1.09953	5.75e-07	5.24e-06	MGG_10931	NW_003803359.1	6888	7975	+	1021	protein_coding	hypothetical protein
2684831	6819.72	16344.5	-1.26089	5.85e-07	5.33e-06	MGG_06658	NC_017844.1	2307569	2308991	+	1111	protein_coding	40S ribosomal protein S5
2675978	7194.74	17211.6	-1.25824	5.89e-07	5.36e-06	MGG_05673	NC_017844.1	6076189	6078103	+	1736	protein_coding	40S ribosomal protein S3
2683814	7.34632	162.867	-4.48845	5.9e-07	5.36e-06	MGG_07887	NC_017849.1	6155980	6158371	+	2183	protein_coding	hypothetical protein
novel.9731	21.8334	0	6.91826	5.92e-07	5.37e-06	-	NC_017852.1	1456731	1461144	-	3628	-	PF03097:BRO1-like domain|PF13949:ALIX V-shaped domain binding to HIV
2675987	10.6945	60.4919	-2.50105	5.97e-07	5.41e-06	MGG_05423	NC_017844.1	5173015	5175624	+	2177	protein_coding	hypothetical protein
2674242	66.347	7.59604	3.09592	6.11e-07	5.53e-06	MGG_00158	NC_017852.1	3913945	3915718	+	1455	protein_coding	purine-cytosine permease FCY21
novel.209	85.9583	15.3287	2.52331	6.24e-07	5.65e-06	-	NC_017844.1	596549	598085	-	1537	-	-
2677151	2511.28	1285.87	0.965063	6.27e-07	5.67e-06	MGG_04037	NC_017853.1	2156130	2162160	+	6031	protein_coding	hypothetical protein
2683799	418.617	917.898	-1.13421	6.31e-07	5.69e-06	MGG_07872	NC_017849.1	6112647	6113182	-	477	protein_coding	hypothetical protein
2684830	2761.33	6537.32	-1.24303	6.38e-07	5.76e-06	MGG_06657	NC_017844.1	2306476	2307465	-	882	protein_coding	40S ribosomal protein S25
novel.515	9.79127	48.3995	-2.29682	6.43e-07	5.79e-06	-	NC_017844.1	1652347	1656111	-	3765	-	-
novel.2494	101.947	14.7249	2.77476	6.5e-07	5.85e-06	-	NC_017844.1	7805650	7808501	+	2852	-	-
2682558	388.422	829.484	-1.09168	6.65e-07	5.98e-06	MGG_03005	NC_017854.1	678141	680285	+	2145	protein_coding	hypothetical protein
2681146	10967.9	4865.56	1.17281	6.65e-07	5.98e-06	MGG_01931	NC_017853.1	620793	623238	-	2322	protein_coding	siderophore iron transporter mirB
12985217	120.752	42.3121	1.52126	6.68e-07	5.99e-06	MGG_16198	NC_017844.1	3073738	3078101	-	3459	protein_coding	hypothetical protein
novel.8103	3.9268	35.364	-3.15695	6.81e-07	6.1e-06	-	NC_017851.1	2110236	2111504	-	835	-	PF00338:Ribosomal protein S10p/S20e
2676424	1108.07	598.584	0.887952	6.85e-07	6.13e-06	MGG_03549	NC_017851.1	1493791	1496668	-	2805	protein_coding	DNA repair protein rhp54
2677915	902.228	1688.69	-0.904666	6.91e-07	6.18e-06	MGG_04552	NC_017844.1	7228885	7232350	-	3410	protein_coding	hypothetical protein
2679905	969.469	1930.27	-0.9936	6.95e-07	6.21e-06	MGG_08919	NC_017850.1	2113635	2118509	+	4875	protein_coding	UDP-glucose%2Csterol transferase
novel.133	67.3491	16.0357	2.08412	7.05e-07	6.3e-06	-	NC_017844.1	389209	389845	.	637	-	-
2681104	2052.5	3668.47	-0.837591	7.11e-07	6.34e-06	MGG_01985	NC_017844.1	137258	139761	+	2406	protein_coding	Delta(12) fatty acid desaturase
novel.4491	16.3499	73.495	-2.15937	7.2e-07	6.42e-06	-	NC_017849.1	6138032	6139219	-	1188	-	-
novel.8556	27.5709	1.35917	4.40695	7.22e-07	6.42e-06	-	NC_017851.1	3433589	3437664	+	3792	-	-
5050625	785.1	354.942	1.14443	7.37e-07	6.55e-06	MGG_11466	NC_017852.1	1110963	1115008	+	3911	protein_coding	hypothetical protein
novel.8449	294.84	127.621	1.20678	7.39e-07	6.56e-06	-	NC_017851.1	3134447	3139962	-	5030	-	PF12330:Haspin like kinase domain|PF00433:Protein kinase C terminal domain|PF00069:Protein kinase domain
2678219	1616.41	12599.6	-2.96247	7.46e-07	6.62e-06	MGG_04432	NC_017850.1	789547	791780	+	2105	protein_coding	cytochrome P450 51
5051303	1025.34	2161.42	-1.07515	7.6e-07	6.73e-06	MGG_11343	NC_017850.1	1598986	1601675	+	2690	protein_coding	phosphoribosylformylglycinamidine cyclo-ligase
2681262	46.912	4.58169	3.41318	7.6e-07	6.73e-06	MGG_02139	NC_017844.1	699739	700225	+	381	protein_coding	hypothetical protein
novel.6112	37.3911	5.34842	2.83825	7.69e-07	6.8e-06	-	NC_017850.1	4496721	4504018	-	6950	-	PF03221:Tc5 transposase DNA-binding domain
novel.3969	152.949	5.42639	4.8561	7.73e-07	6.83e-06	-	NC_017849.1	4624303	4628271	-	3899	-	-
5050662	762.704	397.589	0.939845	7.74e-07	6.83e-06	MGG_14649	NC_017852.1	1210254	1211390	+	763	protein_coding	hypothetical protein
5050705	213.822	82.6131	1.37229	7.97e-07	7.03e-06	MGG_11548	NC_017852.1	2339062	2341761	-	2700	protein_coding	hypothetical protein
2675653	393.161	192.912	1.0264	8.12e-07	7.15e-06	MGG_05137	NC_017849.1	4722574	4724684	-	2024	protein_coding	hypothetical protein
2683328	813.908	398.1	1.02983	8.18e-07	7.2e-06	MGG_07408	NC_017849.1	505518	512270	+	6753	protein_coding	NACHT and TPR domain-containing protein
novel.7468	70.3962	11.7966	2.564	8.22e-07	7.23e-06	-	NC_017851.1	316172	317178	-	942	-	-
novel.8681	22.7263	97.1564	-2.10952	8.28e-07	7.27e-06	-	NC_017851.1	3765730	3774791	+	8824	-	PF02190:ATP-dependent protease La (LON) substrate-binding domain
2684318	998.529	482.627	1.04859	8.33e-07	7.31e-06	MGG_06172	NC_017849.1	2822981	2824795	+	1666	protein_coding	translocation protein SEC62
5051708	31.7778	0.569996	5.63851	8.7e-07	7.63e-06	MGG_13559	NC_017851.1	1910018	1910707	-	690	protein_coding	oxidoreductase
2675189	1247.48	2772.94	-1.15222	8.88e-07	7.78e-06	MGG_00729	NC_017852.1	1859931	1863504	+	3427	protein_coding	hypothetical protein
2685123	832.982	218.701	1.92657	9.16e-07	8.01e-06	MGG_06950	NC_017844.1	3346539	3348326	-	1701	protein_coding	L-serine dehydratase
2683797	1136.66	3085.3	-1.44057	9.24e-07	8.07e-06	MGG_07870	NC_017849.1	6108545	6110286	+	1742	protein_coding	hypothetical protein
novel.12612	45.0532	8.1984	2.43653	9.29e-07	8.11e-06	-	NC_017854.1	1632228	1638451	+	5974	-	PF00069:Protein kinase domain
novel.9244	191.233	409.884	-1.09676	9.33e-07	8.13e-06	-	NC_017851.1	5493353	5494617	+	1194	-	-
novel.6311	113.863	337.334	-1.56749	9.42e-07	8.2e-06	-	NC_017850.1	5091100	5093375	-	2128	-	-
2680559	308.09	674.542	-1.13278	9.46e-07	8.23e-06	MGG_09488	NC_017849.1	3510126	3512148	+	1934	protein_coding	hypothetical protein
novel.12006	257.244	93.4343	1.46268	9.5e-07	8.26e-06	-	NC_017853.1	3982497	4000306	-	17557	-	PF04082:Fungal specific transcription factor domain
2684538	186.517	75.1278	1.31404	9.53e-07	8.28e-06	MGG_06383	NC_017851.1	3936342	3937514	+	723	protein_coding	hypothetical protein
2679737	353.476	812.872	-1.20196	9.58e-07	8.31e-06	MGG_01523	NC_017850.1	3896688	3899787	+	3030	protein_coding	cytosolic phospholipase A2 zeta
5049299	1367.53	582.866	1.2293	1.02e-06	8.83e-06	MGG_14681	NC_017852.1	2883304	2885413	+	2000	protein_coding	hypothetical protein
novel.7979	107.038	261.788	-1.29125	1.02e-06	8.84e-06	-	NC_017851.1	1767066	1776569	-	9350	-	PF07690:Major Facilitator Superfamily
novel.10563	305.051	607.841	-0.995652	1.03e-06	8.91e-06	-	NC_017852.1	3939275	3946265	-	6877	-	-
2679969	19.0492	77.3658	-2.02268	1.03e-06	8.91e-06	MGG_08984	NC_017850.1	2369983	2373093	+	3027	protein_coding	hypothetical protein
2676534	58.8418	146.922	-1.32368	1.03e-06	8.91e-06	MGG_03665	NC_017851.1	1093112	1094421	-	1232	protein_coding	tRNA wybutosine-synthesizing protein 3
2677538	103.411	325.908	-1.65273	1.05e-06	9.1e-06	MGG_04345	NC_017853.1	1087217	1089491	-	1593	protein_coding	cytochrome P450 17A1
novel.10217	257.084	578.418	-1.16554	1.06e-06	9.15e-06	-	NC_017852.1	2910774	2913375	-	1955	-	-
novel.1012	33.2974	124.846	-1.90081	1.08e-06	9.31e-06	-	NC_017844.1	3179886	3181849	+	1964	-	-
novel.12785	79.4228	196.177	-1.30251	1.11e-06	9.51e-06	-	NC_017854.1	2132482	2135898	+	3321	-	-
novel.9089	118.108	36.4234	1.69772	1.11e-06	9.52e-06	-	NC_017851.1	5025524	5028908	+	2970	-	-
2679289	653.333	304.761	1.09708	1.13e-06	9.67e-06	MGG_01648	NC_017850.1	4324886	4326976	+	1983	protein_coding	tRNA dihydrouridine synthase
2683586	203.928	471.093	-1.20382	1.15e-06	9.86e-06	MGG_07666	NC_017849.1	1434413	1437033	+	2621	protein_coding	endoplasmic reticulum mannosyl-oligosaccharide 1%2C2-alpha-mannosidase
2676125	362.302	156.899	1.20267	1.15e-06	9.87e-06	MGG_05598	NC_017844.1	5793240	5798751	-	5224	protein_coding	hypothetical protein
12984225	53.3653	10.4955	2.35929	1.16e-06	9.96e-06	MGG_16731	NC_017849.1	2204822	2205140	-	234	protein_coding	hypothetical protein
novel.10813	331.537	666.326	-1.00635	1.17e-06	9.98e-06	-	NC_017853.1	282444	295797	-	13185	-	PF13001:Proteasome stabiliser
novel.3210	4921.12	10014	-1.02512	1.18e-06	1e-05	-	NC_017849.1	2274679	2280796	+	5722	-	-
novel.8959	12.9087	59.1647	-2.213	1.18e-06	1.01e-05	-	NC_017851.1	4615252	4622725	+	6431	-	-
2683173	3481.43	7227.19	-1.05358	1.18e-06	1.01e-05	MGG_07190	NC_017850.1	6697183	6700659	+	3180	protein_coding	dolichyl-phosphate-mannose-protein mannosyltransferase 2
5050895	50.9984	158.868	-1.64467	1.21e-06	1.03e-05	MGG_12291	NC_017850.1	5802402	5805077	+	2465	protein_coding	hypothetical protein
5051068	850.887	1993.75	-1.22927	1.25e-06	1.06e-05	MGG_12474	NC_017850.1	7958997	7961109	+	2113	protein_coding	5'-nucleotidase
5049529	900.739	2032.37	-1.17329	1.25e-06	1.06e-05	MGG_11739	NC_017844.1	4055082	4056794	-	1647	protein_coding	hypothetical protein
5049117	29.4978	118.867	-2.03337	1.25e-06	1.06e-05	MGG_13252	NC_017849.1	2011100	2013095	-	1908	protein_coding	extracellular elastinolytic metalloproteinase
2682331	119.192	39.2707	1.60989	1.26e-06	1.07e-05	MGG_02591	NC_017854.1	2267905	2268929	-	890	protein_coding	hypothetical protein
2684894	7323.79	17204.6	-1.232	1.28e-06	1.08e-05	MGG_06721	NC_017844.1	2508338	2509584	+	961	protein_coding	60S ribosomal protein L28
2679871	1197.9	583.244	1.03672	1.29e-06	1.09e-05	MGG_08885	NC_017850.1	1986178	1987673	+	1417	protein_coding	mitochondrial import inner membrane translocase subunit tim23
novel.12215	80.6632	236.288	-1.55623	1.35e-06	1.14e-05	-	NC_017854.1	513794	517094	+	3198	-	PF13637:Ankyrin repeats (many copies)
2678402	134.236	309.812	-1.2036	1.37e-06	1.15e-05	MGG_08120	NC_017850.1	5762628	5764985	+	1989	protein_coding	integral membrane protein
novel.5604	66.9483	164.515	-1.29147	1.37e-06	1.16e-05	-	NC_017850.1	2976766	2980782	-	3863	-	-
novel.7462	27.3397	0.284998	6.29363	1.39e-06	1.17e-05	-	NC_017851.1	293471	345427	-	17842	-	PF13637:Ankyrin repeats (many copies)|PF12796:Ankyrin repeats (3 copies)
novel.4389	17.8565	0	6.64544	1.41e-06	1.19e-05	-	NC_017849.1	5852642	5941674	+	1697	-	-
novel.3723	68.1924	17.2005	1.98948	1.42e-06	1.19e-05	-	NC_017849.1	3854880	3860649	+	4931	-	PF00689:Cation transporting ATPase, C-terminus|PF00122:E1-E2 ATPase|PF13246:Cation transport ATPase (P-type)|PF00690:Cation transporter/ATPase, N-terminus
2682881	6668.05	15178.5	-1.18656	1.42e-06	1.19e-05	MGG_10680	NC_017851.1	74745	76237	+	1156	protein_coding	40S ribosomal protein S24
2678765	11.357	70.8262	-2.67337	1.43e-06	1.2e-05	MGG_08498	NC_017851.1	428031	429788	-	1536	protein_coding	hypothetical protein
2684101	165.807	376.858	-1.1795	1.43e-06	1.2e-05	MGG_05874	NC_017849.1	1801042	1803567	-	2457	protein_coding	hypothetical protein
2682102	19.7308	73.9525	-1.91492	1.44e-06	1.2e-05	MGG_10469	NC_017850.1	345531	348185	+	2655	protein_coding	hypothetical protein
novel.9535	273.618	100.499	1.4438	1.47e-06	1.23e-05	-	NC_017852.1	877488	883591	+	6104	-	PF03834:Binding domain of DNA repair protein Ercc1 (rad10/Swi10)
12986006	31.7343	2.53189	3.62	1.47e-06	1.23e-05	MGG_17661	NC_017853.1	1382392	1384273	-	1788	protein_coding	hypothetical protein
novel.1116	96.5633	214.731	-1.15008	1.48e-06	1.24e-05	-	NC_017844.1	3491234	3497987	+	6747	-	-
2681517	44.1761	7.72127	2.54028	1.53e-06	1.28e-05	MGG_02420	NC_017844.1	1788648	1790810	-	1524	protein_coding	hypothetical protein
2678439	14107.1	7487.14	0.913884	1.55e-06	1.29e-05	MGG_08072	NC_017850.1	5595369	5600621	-	5253	protein_coding	cholesterol oxidase
novel.302	26.7747	1.04144	4.77061	1.55e-06	1.29e-05	-	NC_017844.1	935410	936485	+	972	-	-
2677872	9996.39	4970.14	1.00802	1.57e-06	1.3e-05	MGG_04400	NC_017844.1	7470659	7473032	+	1950	protein_coding	ATP-dependent RNA helicase eIF4A
2679005	215.888	95.849	1.17364	1.57e-06	1.31e-05	MGG_08783	NC_017853.1	133324	135938	-	2527	protein_coding	hypothetical protein
novel.12236	622.077	253.272	1.29768	1.58e-06	1.32e-05	-	NC_017854.1	581097	585007	+	3843	-	-
novel.9435	130.975	303.562	-1.21391	1.63e-06	1.35e-05	-	NC_017852.1	562828	566746	+	3691	-	PF02800:Glyceraldehyde 3-phosphate dehydrogenase, C-terminal domain|PF00044:Glyceraldehyde 3-phosphate dehydrogenase, NAD binding domain
novel.11142	54.6612	13.4863	2.01273	1.63e-06	1.36e-05	-	NC_017853.1	1430773	1431964	-	1133	-	-
novel.7578	788.36	309.414	1.34977	1.64e-06	1.36e-05	-	NC_017851.1	633930	636113	-	2184	-	-
2681507	12086.4	23105.4	-0.934838	1.65e-06	1.36e-05	MGG_02410	NC_017844.1	1753495	1755243	+	1622	protein_coding	erythrocyte band 7 integral membrane protein
2677526	962.431	479.53	1.0033	1.69e-06	1.4e-05	MGG_04066	NC_017853.1	2064605	2069502	-	4758	protein_coding	phospholipid-translocating P-type ATPase
2677483	2180.14	6848.79	-1.65128	1.69e-06	1.4e-05	MGG_03896	NC_017853.1	2669743	2671254	+	1446	protein_coding	hypothetical protein
novel.4677	36.7888	3.96149	3.22489	1.72e-06	1.42e-05	-	NC_017850.1	190874	197460	+	6530	-	PF02535:ZIP Zinc transporter
2683259	376.982	719.251	-0.930434	1.73e-06	1.43e-05	MGG_07137	NC_017850.1	6501545	6504030	-	1745	protein_coding	rab GDP-dissociation inhibitor
2678978	252.377	118.591	1.08833	1.76e-06	1.45e-05	MGG_08812	NC_017853.1	48708	49427	+	720	protein_coding	hypothetical protein
2675880	648.926	346.612	0.904849	1.76e-06	1.45e-05	MGG_05463	NC_017844.1	5307382	5308938	-	1426	protein_coding	hypothetical protein
2681716	2992.57	10050.9	-1.74782	1.77e-06	1.45e-05	MGG_10105	NC_017851.1	4627661	4628838	+	999	protein_coding	hypothetical protein
5050997	2501.68	1221.39	1.03359	1.8e-06	1.48e-05	MGG_12403	NC_017850.1	7257838	7263059	+	5222	protein_coding	5'-3' exoribonuclease 1
novel.672	76.2211	21.647	1.80438	1.82e-06	1.49e-05	-	NC_017844.1	2114007	2118919	-	4519	-	-
2680210	1283.57	2527.14	-0.976522	1.85e-06	1.52e-05	MGG_11732	NC_017844.1	4104778	4106771	-	1886	protein_coding	hypothetical protein
2675240	1951.48	4061.5	-1.05695	1.86e-06	1.52e-05	MGG_00666	NC_017852.1	2087827	2089023	-	998	protein_coding	hypothetical protein
2675796	1.99205	31.062	-3.81376	1.86e-06	1.52e-05	MGG_05555	NC_017844.1	5616055	5618140	+	1482	protein_coding	xenobiotic compound monooxygenase
2680890	231.857	92.1869	1.32791	1.86e-06	1.52e-05	MGG_09920	NC_017844.1	4343803	4347445	-	3248	protein_coding	cytochrome P450 52A5
2684298	3646.91	6965.28	-0.933238	1.86e-06	1.52e-05	MGG_06192	NC_017849.1	2880757	2881975	-	1036	protein_coding	cytochrome b-c1 complex subunit 7
novel.2568	116.939	40.1744	1.5391	1.91e-06	1.56e-05	-	NC_017849.1	166464	169933	+	3470	-	-
5048985	777.74	1651.27	-1.08508	1.91e-06	1.56e-05	MGG_13763	NC_017844.1	6748639	6750122	+	1484	protein_coding	glycerate kinase
novel.11084	25.8116	99.1445	-1.96267	1.92e-06	1.56e-05	-	NC_017853.1	1257379	1260398	-	2967	-	-
2681439	7.57758	45.0144	-2.59361	1.96e-06	1.59e-05	MGG_02342	NC_017844.1	1461740	1464389	+	2559	protein_coding	hypothetical protein
2682893	434.813	202.073	1.106	1.98e-06	1.61e-05	MGG_10692	NC_017851.1	29437	31976	+	2314	protein_coding	hypothetical protein
novel.9838	4744.87	2352.91	1.01167	1.99e-06	1.62e-05	-	NC_017852.1	1816142	1818227	+	1935	-	-
2680716	7663.73	17509.6	-1.19191	1.99e-06	1.62e-05	MGG_13645	NC_017851.1	5252337	5253895	-	1143	protein_coding	50S ribosomal protein L13e
novel.3242	16.556	75.9321	-2.202	2e-06	1.62e-05	-	NC_017849.1	2372856	2374487	-	1504	-	-
2682438	396.856	9.94645	5.30742	2.01e-06	1.62e-05	MGG_02885	NC_017854.1	1145693	1146842	-	1053	protein_coding	hypothetical protein
2680192	660.598	1548.73	-1.22823	2.01e-06	1.62e-05	MGG_09256	NC_017844.1	3944222	3946412	-	2191	protein_coding	hypothetical protein
12986317	831.391	429.94	0.950052	2.01e-06	1.62e-05	MGG_15176	NC_017844.1	5538177	5539668	+	1492	protein_coding	cyclin-H
2684301	6145.15	11850.5	-0.947411	2.02e-06	1.63e-05	MGG_06189	NC_017849.1	2867158	2869773	-	1896	protein_coding	hypothetical protein
2674565	1449.09	781.889	0.889119	2.04e-06	1.64e-05	MGG_00885	NC_017852.1	1248540	1251860	+	3205	protein_coding	hypothetical protein
5048948	9161.36	16304.9	-0.831611	2.04e-06	1.64e-05	MGG_13014	NC_017849.1	3203002	3209386	-	6236	protein_coding	class V chitin synthase
2675689	723.261	1309.68	-0.856143	2.07e-06	1.67e-05	MGG_05065	NC_017849.1	4469203	4474252	+	4960	protein_coding	mitochondrial outer membrane protein IML2
novel.12427	46.2198	7.97887	2.53674	2.09e-06	1.68e-05	-	NC_017854.1	1113717	1116327	-	2413	-	-
2674620	428.086	149.715	1.51614	2.1e-06	1.69e-05	MGG_00888	NC_017852.1	1236407	1238694	+	2288	protein_coding	hypothetical protein
2679760	2808.08	1308.69	1.10139	2.11e-06	1.69e-05	MGG_01204	NC_017850.1	2643269	2646779	+	3347	protein_coding	MADS-box MEF2 type transcription factor
novel.2266	110.587	42.0548	1.39969	2.12e-06	1.7e-05	-	NC_017844.1	7115059	7117229	-	2171	-	-
2678981	1173.12	582.972	1.00774	2.13e-06	1.71e-05	MGG_08815	NC_017853.1	40827	42258	+	1333	protein_coding	hypothetical protein
novel.2005	66.8141	157.911	-1.24221	2.16e-06	1.73e-05	-	NC_017844.1	6261104	6268250	-	6745	-	PF00871:Acetokinase family
12987263	102.928	33.5209	1.62287	2.16e-06	1.73e-05	MGG_15589	NC_017850.1	1699910	1700534	-	474	protein_coding	hypothetical protein
2679322	1931.72	859.957	1.16692	2.16e-06	1.73e-05	MGG_01428	NC_017850.1	3494150	3496152	-	1926	protein_coding	hypothetical protein
novel.12328	20.9421	72.8009	-1.80218	2.17e-06	1.73e-05	-	NC_017854.1	819080	823106	+	4027	-	-
12984181	821.158	1892.87	-1.20394	2.19e-06	1.75e-05	MGG_16704	NC_017849.1	1708024	1708649	-	561	protein_coding	hypothetical protein
2675709	79.3599	222.614	-1.48725	2.22e-06	1.77e-05	MGG_05234	NC_017849.1	5086718	5088291	-	1574	protein_coding	hypothetical protein
2674309	293.365	710.273	-1.27185	2.24e-06	1.78e-05	MGG_00096	NC_017852.1	4149210	4151088	-	1773	protein_coding	hypothetical protein
novel.592	42.9542	117.731	-1.45189	2.24e-06	1.78e-05	-	NC_017844.1	1860067	1868227	+	8017	-	PF00675:Insulinase (Peptidase family M16)|PF05193:Peptidase M16 inactive domain|PF08367:Peptidase M16C associated
novel.1101	128.994	48.2948	1.4073	2.24e-06	1.78e-05	-	NC_017844.1	3429058	3485823	-	6339	-	-
2680814	7.72876	54.1834	-2.85038	2.26e-06	1.8e-05	MGG_09857	NC_017853.1	3869142	3870655	+	1423	protein_coding	sorbitol dehydrogenase
2674859	5883.66	10701.3	-0.863069	2.26e-06	1.8e-05	MGG_00750	NC_017852.1	1770020	1773084	-	2835	protein_coding	cytochrome b-245 heavychain subunit beta
5051458	53.1665	12.5328	2.09895	2.27e-06	1.8e-05	MGG_14572	NC_017844.1	1545969	1547000	-	819	protein_coding	hypothetical protein
novel.9782	664.527	1333.77	-1.00367	2.28e-06	1.81e-05	-	NC_017852.1	1612725	1617731	-	4924	-	PF01873:Domain found in IF2B/IF5
2677363	79.7316	191.726	-1.26186	2.29e-06	1.81e-05	MGG_03990	NC_017853.1	2314243	2316992	+	2445	protein_coding	alpha-1%2C2 glucosyltransferase ALG10
12984960	77.6615	20.0786	1.93128	2.29e-06	1.81e-05	MGG_16805	NC_017849.1	3560428	3562281	-	1854	protein_coding	hypothetical protein
2681497	3977	1884.09	1.07735	2.31e-06	1.82e-05	MGG_02400	NC_017844.1	1719465	1721023	+	1486	protein_coding	pirin
2683861	22.2053	77.2513	-1.80818	2.32e-06	1.83e-05	MGG_07934	NC_017849.1	6290741	6291757	-	1017	protein_coding	hypothetical protein
2680010	29.1408	104.043	-1.85638	2.34e-06	1.85e-05	MGG_09091	NC_017849.1	131788	133032	-	1021	protein_coding	adiponectin receptor protein 1
novel.7086	219.709	89.2126	1.29961	2.37e-06	1.87e-05	-	NC_017850.1	7312578	7313100	-	523	-	-
novel.4700	79.8716	197.725	-1.30209	2.41e-06	1.9e-05	-	NC_017850.1	273026	275863	-	1959	-	PF00160:Cyclophilin type peptidyl-prolyl cis-trans isomerase/CLD
2683386	1844.06	3229.34	-0.808176	2.43e-06	1.91e-05	MGG_07466	NC_017849.1	738461	740698	+	2021	protein_coding	cell division control protein 12
novel.6769	82.2245	205.111	-1.3118	2.45e-06	1.93e-05	-	NC_017850.1	6370421	6386045	+	15625	-	-
novel.5717	628.168	1125.62	-0.8413	2.51e-06	1.97e-05	-	NC_017850.1	3324395	3326310	-	1735	-	PF00004:ATPase family associated with various cellular activities (AAA)
novel.2426	59.7359	15.2892	1.96556	2.51e-06	1.97e-05	-	NC_017844.1	7608543	7613124	-	4499	-	PF14382:Exosome complex exonuclease RRP4 N-terminal region|PF10447:Exosome component EXOSC1/CSL4
novel.2697	29.3478	3.3538	3.17064	2.55e-06	2e-05	-	NC_017849.1	674152	677996	+	3701	-	-
2681829	307.269	81.6035	1.90899	2.55e-06	2e-05	MGG_10277	NW_003803357.1	9810	14962	+	5071	protein_coding	hypothetical protein
novel.188	75.1168	19.9367	1.91331	2.59e-06	2.02e-05	-	NC_017844.1	530376	532250	-	1737	-	-
2674614	1978.2	5058.65	-1.35451	2.61e-06	2.04e-05	MGG_00957	NC_017852.1	1003175	1005911	+	2592	protein_coding	ABC1 family protein
novel.11010	548.242	235.687	1.21703	2.66e-06	2.07e-05	-	NC_017853.1	1018898	1022316	+	3265	-	PF00172:Fungal Zn(2)-Cys(6) binuclear cluster domain|PF11951:Fungal specific transcription factor domain
novel.1613	73.2592	180.68	-1.29843	2.73e-06	2.13e-05	-	NC_017844.1	5024684	5033205	-	7488	-	PF00628:PHD-finger
12984017	121.496	23.3041	2.37665	2.74e-06	2.14e-05	MGG_17353	NC_017852.1	1303074	1303378	+	231	protein_coding	hypothetical protein
2678056	6645.1	14387.1	-1.11429	2.79e-06	2.17e-05	MGG_04829	NC_017850.1	1511010	1512835	-	1291	protein_coding	60S ribosomal protein L9-A
novel.12622	810.036	1851.6	-1.19194	2.79e-06	2.17e-05	-	NC_017854.1	1676937	1679000	-	1939	-	PF01479:S4 domain|PF08071:RS4NT (NUC023) domain|PF00900:Ribosomal family S4e
2682506	6242.13	14322.1	-1.19799	2.79e-06	2.17e-05	MGG_02953	NC_017854.1	877648	879110	-	1124	protein_coding	60S ribosomal protein L21-B
novel.12580	82.2	198.197	-1.26856	2.8e-06	2.17e-05	-	NC_017854.1	1552994	1555554	-	2561	-	-
2677397	1015.91	1958.14	-0.945827	2.89e-06	2.24e-05	MGG_04190	NC_017853.1	1650331	1653742	-	3265	protein_coding	hypothetical protein
2682579	745.2	282.704	1.39666	2.89e-06	2.24e-05	MGG_03026	NC_017854.1	595249	598431	+	3014	protein_coding	NEK protein kinase
12985268	97.8708	229.781	-1.22593	2.94e-06	2.28e-05	MGG_16247	NC_017844.1	3812974	3817812	-	4543	protein_coding	hypothetical protein
novel.7082	66.9655	17.1735	1.94201	2.94e-06	2.28e-05	-	NC_017850.1	7301331	7304712	+	3110	-	PF00027:Cyclic nucleotide-binding domain
novel.52	11.7196	50.9313	-2.12792	2.94e-06	2.28e-05	-	NC_017844.1	162241	165396	+	2819	-	PF00171:Aldehyde dehydrogenase family
12984967	93.2396	0	9.02229	2.95e-06	2.28e-05	MGG_16811	NC_017849.1	3632798	3633109	+	312	protein_coding	hypothetical protein
12984069	65.3439	165.033	-1.33107	3.03e-06	2.34e-05	MGG_17398	NC_017852.1	2111770	2113163	-	1394	protein_coding	hypothetical protein
2674994	540.172	1030.87	-0.9313	3.1e-06	2.39e-05	MGG_01006	NC_017852.1	846406	847556	-	1062	protein_coding	vacuolar transporter chaperone 1
2683375	707.397	1688.14	-1.25577	3.13e-06	2.41e-05	MGG_07455	NC_017849.1	697367	698914	+	1382	protein_coding	sorbitol utilization protein SOU2
novel.5849	352.906	167.251	1.07367	3.16e-06	2.43e-05	-	NC_017850.1	3714445	3716993	-	2481	-	-
novel.6993	15.4856	0	6.43346	3.17e-06	2.43e-05	-	NC_017850.1	7065065	7067856	+	2792	-	-
2679030	3.46746	34.9275	-3.36677	3.19e-06	2.45e-05	MGG_08737	NC_017853.1	306007	307937	-	1931	protein_coding	feruloyl esterase B
2680887	2454.25	1199.09	1.03266	3.21e-06	2.47e-05	MGG_09917	NC_017844.1	4330241	4334666	+	4031	protein_coding	DNA topoisomerase 1
2682428	1166.91	624.722	0.900629	3.23e-06	2.48e-05	MGG_02875	NC_017854.1	1187791	1194259	-	6195	protein_coding	kelch-domain-containing protein
novel.5894	83.6428	215.055	-1.35996	3.24e-06	2.49e-05	-	NC_017850.1	3870732	3881413	+	10233	-	PF00762:Ferrochelatase
2677865	1492.7	2894.61	-0.95511	3.26e-06	2.5e-05	MGG_04761	NC_017850.1	1389121	1391105	+	1745	protein_coding	hypothetical protein
novel.12449	30.9527	3.61103	3.10707	3.28e-06	2.51e-05	-	NC_017854.1	1197352	1203181	+	5769	-	PF14538:Raptor N-terminal CASPase like domain
novel.10515	54.5135	139.391	-1.35721	3.29e-06	2.52e-05	-	NC_017852.1	3788611	3793905	-	4837	-	-
5050101	1139.91	610.953	0.901	3.31e-06	2.53e-05	MGG_12726	NC_017851.1	2314243	2315464	-	1222	protein_coding	phenazine biosynthesis protein PhzF family protein
2685104	587.912	1128.84	-0.94079	3.33e-06	2.54e-05	MGG_06931	NC_017844.1	3291689	3293662	-	1974	protein_coding	glycoprotein endopeptidase kae-1
novel.13150	345.391	13.6777	4.65886	3.38e-06	2.58e-05	-	NW_003803318.1	191	1086	-	896	-	-
novel.7084	25.0078	0.980948	4.67992	3.43e-06	2.62e-05	-	NC_017850.1	7305575	7307337	+	1463	-	PF02036:SCP-2 sterol transfer family
2678026	92.2728	21.6779	2.06339	3.5e-06	2.66e-05	MGG_04365	NC_017850.1	632753	634726	-	1974	protein_coding	hypothetical protein
novel.10621	361.043	146.469	1.30202	3.57e-06	2.72e-05	-	NC_017852.1	4113359	4123702	+	3991	-	-
novel.1795	81.4248	183.515	-1.1697	3.59e-06	2.73e-05	-	NC_017844.1	5569860	5571287	-	1428	-	-
5049017	528.825	269.603	0.970703	3.69e-06	2.8e-05	MGG_13800	NC_017844.1	7146370	7150182	-	3736	protein_coding	mitochondrial protein cyt-4
novel.8102	1044.33	2590.96	-1.31031	3.7e-06	2.81e-05	-	NC_017851.1	2105994	2110239	+	3912	-	-
2677942	493.648	1024.74	-1.05233	3.74e-06	2.83e-05	MGG_04626	NC_017844.1	7061451	7062703	+	1099	protein_coding	6%2C7-dimethyl-8-ribityllumazine synthase
novel.1932	60.1867	13.5849	2.13893	3.8e-06	2.88e-05	-	NC_017844.1	6006988	6012148	-	4979	-	PF00172:Fungal Zn(2)-Cys(6) binuclear cluster domain
novel.7498	25.8885	1.01368	4.71837	3.87e-06	2.92e-05	-	NC_017851.1	396775	400563	+	3630	-	PF05199:GMC oxidoreductase|PF00732:GMC oxidoreductase
12984214	79.7389	25.4975	1.63604	3.9e-06	2.95e-05	MGG_16724	NC_017849.1	2129267	2130254	-	896	protein_coding	hypothetical protein
2682631	29.6273	3.34883	3.18551	3.91e-06	2.95e-05	MGG_03078	NC_017854.1	372047	373105	-	960	protein_coding	hypothetical protein
novel.6587	6.33025	44.1844	-2.76784	3.93e-06	2.96e-05	-	NC_017850.1	5914777	5917893	-	2419	-	-
novel.3137	62.3572	18.0406	1.78718	3.98e-06	3e-05	-	NC_017849.1	2079729	2082569	+	1851	-	-
novel.12440	60.6885	16.4292	1.88676	4.08e-06	3.07e-05	-	NC_017854.1	1152982	1155257	-	1876	-	-
novel.7000	7.36179	46.9732	-2.64556	4.1e-06	3.08e-05	-	NC_017850.1	7080418	7086722	-	5989	-	PF01151:GNS1/SUR4 family
2679367	187.574	368.041	-0.970316	4.14e-06	3.11e-05	MGG_01327	NC_017850.1	3110240	3113168	-	2305	protein_coding	hypothetical protein
novel.3458	16.0353	58.156	-1.86371	4.15e-06	3.12e-05	-	NC_017849.1	3032918	3039448	-	6531	-	-
12986998	76.9049	0.756445	6.80867	4.22e-06	3.17e-05	MGG_16609	NC_017849.1	431738	432421	-	592	protein_coding	hypothetical protein
5051072	25.8549	0.602726	5.33921	4.33e-06	3.24e-05	MGG_12478	NC_017850.1	8017088	8019445	+	2034	protein_coding	P450 monooxygenase
2679406	51.2931	13.0149	1.96643	4.56e-06	3.41e-05	MGG_01839	NC_017850.1	5054859	5056980	+	2057	protein_coding	hypothetical protein
2684344	2267.29	4469.11	-0.978816	4.57e-06	3.42e-05	MGG_06216	NC_017849.1	2971795	2974062	-	2268	protein_coding	hypothetical protein
2677026	87.9041	240.808	-1.44495	4.58e-06	3.43e-05	MGG_03293	NC_017851.1	2365066	2366439	-	1080	protein_coding	hypothetical protein
2677575	16.5265	62.7675	-1.9118	4.63e-06	3.46e-05	MGG_04332	NC_017853.1	1149149	1150249	+	1101	protein_coding	hypothetical protein
novel.851	26.4981	2.4714	3.37843	4.64e-06	3.47e-05	-	NC_017844.1	2614512	2615245	+	734	-	-
2675819	18.9653	69.1286	-1.852	4.65e-06	3.47e-05	MGG_05505	NC_017844.1	5456215	5458212	+	1847	protein_coding	autophagy protein
2682597	979.202	351.081	1.47961	4.68e-06	3.49e-05	MGG_03044	NC_017854.1	517080	518701	-	1622	protein_coding	hypothetical protein
novel.11030	45.9687	143.057	-1.63879	4.72e-06	3.52e-05	-	NC_017853.1	1096571	1105765	-	8895	-	PF11919:Domain of unknown function (DUF3437)|PF16507:Proteasome-substrate-size regulator, mid region
2682425	6545.23	11965.4	-0.870202	4.73e-06	3.52e-05	MGG_02872	NC_017854.1	1209362	1210673	-	902	protein_coding	40S ribosomal protein S27
5050999	4700.85	2544.83	0.885233	4.76e-06	3.54e-05	MGG_12405	NC_017850.1	7297353	7300089	-	2339	protein_coding	cell division control protein 50
novel.8104	1552.83	840.992	0.883745	4.77e-06	3.54e-05	-	NC_017851.1	2111001	2165414	+	10513	-	-
novel.12585	64.7144	164.428	-1.33609	4.89e-06	3.63e-05	-	NC_017854.1	1564636	1566814	+	2179	-	-
12987142	30.5305	4.11557	2.87778	4.89e-06	3.63e-05	MGG_15551	NC_017850.1	1174136	1174441	-	306	protein_coding	hypothetical protein
novel.10818	1.0605	31.4923	-4.95218	4.93e-06	3.65e-05	-	NC_017853.1	308489	311398	-	2445	-	PF00246:Zinc carboxypeptidase
2675595	7198.47	15209.2	-1.07906	4.95e-06	3.66e-05	MGG_05248	NC_017849.1	5147450	5148999	+	1105	protein_coding	60S ribosomal protein L32
2675130	14.214	65.5969	-2.24017	5.08e-06	3.76e-05	MGG_00017	NC_017852.1	4422734	4426205	-	3414	protein_coding	L-aminoadipate-semialdehyde dehydrogenase
2684086	33.0913	101.073	-1.60244	5.11e-06	3.77e-05	MGG_05889	NC_017849.1	1840654	1843541	-	2662	protein_coding	lactose permease
12986586	435.004	202.748	1.098	5.11e-06	3.77e-05	MGG_17277	NC_017851.1	5410214	5416224	-	5858	protein_coding	histone chaperone RTT106
2681558	667.347	1577.23	-1.23979	5.15e-06	3.8e-05	MGG_02461	NC_017844.1	1958183	1960733	-	2494	protein_coding	hypothetical protein
5049296	14.2838	57.0614	-2.0014	5.2e-06	3.83e-05	MGG_13977	NC_017851.1	473034	475925	+	2892	protein_coding	alkaline proteinase
novel.6047	281.845	595.14	-1.07583	5.21e-06	3.84e-05	-	NC_017850.1	4298289	4302265	-	3636	-	-
2684121	0	16.0855	-6.44046	5.22e-06	3.84e-05	MGG_05854	NC_017849.1	1723626	1725701	+	1656	protein_coding	cytochrome P450 3A24
2682596	44.7854	10.072	2.1366	5.22e-06	3.84e-05	MGG_03043	NC_017854.1	522362	523462	-	1101	protein_coding	hypothetical protein
2675933	8056.57	17193.7	-1.09353	5.26e-06	3.86e-05	MGG_05449	NC_017844.1	5253556	5255339	+	1208	protein_coding	60S ribosomal protein L16
novel.1420	37.0224	6.80614	2.44424	5.26e-06	3.86e-05	-	NC_017844.1	4458246	4481493	+	6871	-	PF13561:Enoyl-(Acyl carrier protein) reductase
novel.1249	23.8628	79.9442	-1.74593	5.29e-06	3.88e-05	-	NC_017844.1	3918266	3924938	-	6332	-	PF00326:Prolyl oligopeptidase family
2674885	4046.4	7499.89	-0.890044	5.37e-06	3.93e-05	MGG_00647	NC_017852.1	2141488	2143509	-	1875	protein_coding	hypothetical protein
2682142	12.3626	59.3578	-2.28294	5.4e-06	3.96e-05	MGG_10516	NC_017844.1	4684780	4686897	+	1410	protein_coding	hypothetical protein
12984296	6.02821	37.9968	-2.62519	5.43e-06	3.97e-05	MGG_16063	NC_017844.1	965891	967788	+	1849	protein_coding	hypothetical protein
novel.13250	441.343	202.405	1.12233	5.55e-06	4.05e-05	-	NW_003803360.1	8562	12135	-	3528	-	-
novel.970	358.333	139.617	1.3585	5.55e-06	4.05e-05	-	NC_017844.1	3030058	3032575	+	2351	-	-
2683368	29.5612	3.83057	2.93127	5.58e-06	4.07e-05	MGG_07448	NC_017849.1	677994	678983	-	990	protein_coding	hypothetical protein
novel.11886	217.631	459.448	-1.07391	5.66e-06	4.13e-05	-	NC_017853.1	3635649	3673935	+	10329	-	-
2684491	4025.9	2020.02	0.994756	5.74e-06	4.18e-05	MGG_06336	NC_017851.1	4113150	4115349	-	2000	protein_coding	integral membrane protein
2682670	3338.39	1651.36	1.01577	5.75e-06	4.19e-05	MGG_02782	NC_017854.1	1519968	1521736	-	1635	protein_coding	ATP12 chaperone
2680351	42.8823	179.566	-2.0756	5.82e-06	4.23e-05	MGG_09323	NC_017853.1	3675941	3678330	+	2390	protein_coding	phenylacetone monooxygenase
novel.4210	63.3653	155.203	-1.28751	5.83e-06	4.23e-05	-	NC_017849.1	5341014	5342943	+	1930	-	-
5048851	706.217	1377.1	-0.962513	5.83e-06	4.23e-05	MGG_12919	NC_017849.1	4914948	4916516	+	1460	protein_coding	synaptobrevin
novel.13273	5.56887	37.3913	-2.73739	5.85e-06	4.25e-05	-	NW_003803360.1	94598	97968	+	2931	-	PF07690:Major Facilitator Superfamily
2684559	340.474	683.008	-1.00181	5.89e-06	4.27e-05	MGG_06404	NC_017851.1	3848967	3850326	-	1197	protein_coding	hypothetical protein
2675497	588.15	1349.42	-1.19609	6.01e-06	4.35e-05	MGG_04860	NC_017849.1	3754472	3756061	+	1590	protein_coding	porphobilinogen deaminase
5048763	264.779	592.419	-1.16228	6.03e-06	4.36e-05	MGG_14371	NC_017853.1	3219002	3219664	+	663	protein_coding	hypothetical protein
12984199	294.939	143.264	1.04018	6.13e-06	4.43e-05	MGG_15239	NC_017849.1	1977617	1979468	-	1442	protein_coding	hypothetical protein
2680176	802.542	2050.35	-1.35246	6.19e-06	4.47e-05	MGG_09236	NC_017844.1	3868616	3872579	-	3964	protein_coding	hypothetical protein
2680177	404.792	817.103	-1.01125	6.19e-06	4.47e-05	MGG_09237	NC_017844.1	3873309	3874677	+	1369	protein_coding	hypothetical protein
novel.1642	812.027	2348.4	-1.53284	6.22e-06	4.49e-05	-	NC_017844.1	5113709	5117364	+	3656	-	-
2681968	2118.67	4027.63	-0.926442	6.28e-06	4.52e-05	MGG_10357	NC_017853.1	850085	852374	-	2217	protein_coding	prolyl-tRNA synthetase
2674813	524.816	979.157	-0.898473	6.36e-06	4.58e-05	MGG_00851	NC_017852.1	1395864	1399091	+	3228	protein_coding	hypothetical protein
2676733	46.5216	121.039	-1.38774	6.37e-06	4.58e-05	MGG_03582	NC_017851.1	1388434	1391223	-	2614	protein_coding	RING-14 protein
novel.3400	1873.19	4360.74	-1.2186	6.39e-06	4.59e-05	-	NC_017849.1	2856593	2860268	+	3008	-	PF00789:UBX domain
12987241	0	14.6107	-6.30648	6.45e-06	4.63e-05	MGG_17792	NC_017853.1	3468364	3468890	-	458	protein_coding	hypothetical protein
2682514	3826.28	1909.24	1.00251	6.52e-06	4.67e-05	MGG_02961	NC_017854.1	849599	856927	-	7269	protein_coding	anucleate primary sterigmata protein A
novel.1865	31.9843	4.08248	3.00674	6.54e-06	4.69e-05	-	NC_017844.1	5824996	5826466	-	1471	-	-
2680751	12333.4	5118.9	1.2689	6.79e-06	4.86e-05	MGG_09752	NC_017851.1	5311707	5314010	-	2048	protein_coding	hypothetical protein
novel.1283	854.447	274.103	1.63926	6.81e-06	4.87e-05	-	NC_017844.1	4033863	4035933	-	1970	-	-
2677510	777.264	1343.94	-0.790293	6.81e-06	4.87e-05	MGG_04081	NC_017853.1	2025818	2026797	+	888	protein_coding	ubiquitin-conjugating enzyme E2-18 kDa
novel.3570	26.3402	80.2642	-1.59773	6.94e-06	4.96e-05	-	NC_017849.1	3439689	3441198	-	1412	-	-
2675475	383.35	200.966	0.930539	6.95e-06	4.96e-05	MGG_05032	NC_017849.1	4360286	4364325	+	3908	protein_coding	DNA repair protein RAD5
2681902	38867.1	17224.8	1.17412	7.04e-06	5.02e-05	MGG_10327	NC_017854.1	92646	95417	+	2688	protein_coding	hypothetical protein
2679810	1048.72	532.149	0.97806	7.06e-06	5.03e-05	MGG_08824	NC_017850.1	1771219	1772612	+	1169	protein_coding	hypothetical protein
2676981	55.4708	11.9205	2.21718	7.17e-06	5.1e-05	MGG_03380	NC_017851.1	2082930	2083778	+	849	protein_coding	hypothetical protein
12984161	22.9105	0.284998	6.04793	7.23e-06	5.15e-05	MGG_16688	NC_017849.1	1496978	1497977	+	435	protein_coding	hypothetical protein
2678586	26.4435	1.42499	4.08638	7.43e-06	5.28e-05	MGG_08407	NC_017850.1	7538027	7538551	-	321	protein_coding	hypothetical protein
2680376	667.953	377.129	0.825293	7.46e-06	5.3e-05	MGG_09389	NC_017853.1	3443689	3445518	-	1561	protein_coding	hypothetical protein
2674686	423.591	210.864	1.00709	7.53e-06	5.34e-05	MGG_00677	NC_017852.1	2038981	2040383	-	1322	protein_coding	endoglucanase-1
novel.6743	82.3373	181.587	-1.1367	7.8e-06	5.53e-05	-	NC_017850.1	6300163	6301606	+	1245	-	-
2678838	17.3894	0	6.58773	7.81e-06	5.53e-05	MGG_08539	NC_017851.1	571498	572710	+	1125	protein_coding	hypothetical protein
2681699	1470.28	643.767	1.19246	8.01e-06	5.67e-05	MGG_10088	NW_003803321.1	1	627	+	627	protein_coding	hypothetical protein
2678054	2816.06	5588.23	-0.988283	8.14e-06	5.76e-05	MGG_04827	NC_017850.1	1505518	1507814	-	2102	protein_coding	vacuolar ATP synthase subunit H
2679249	374.541	790.985	-1.07864	8.14e-06	5.76e-05	MGG_01859	NC_017850.1	5133543	5136601	+	2973	protein_coding	hypothetical protein
2684162	43.5158	126.432	-1.52933	8.16e-06	5.76e-05	MGG_05813	NC_017849.1	3059627	3061132	-	1417	protein_coding	hypothetical protein
novel.3673	180.419	80.2149	1.1645	8.37e-06	5.9e-05	-	NC_017849.1	3725316	3728022	-	2707	-	-
2678637	1543.48	2861.52	-0.890056	8.4e-06	5.92e-05	MGG_08343	NC_017850.1	7764986	7766532	-	1292	protein_coding	proteasome subunit alpha type-4
2680116	325.524	152.944	1.09168	8.42e-06	5.93e-05	MGG_09129	NW_003803360.1	99021	102400	-	3276	protein_coding	hypothetical protein
12984379	368.739	155.849	1.23718	8.44e-06	5.94e-05	MGG_16116	NC_017844.1	1689812	1694452	+	4641	protein_coding	hypothetical protein
12986185	111.211	36.1368	1.62667	8.56e-06	6.02e-05	MGG_15408	NC_017850.1	202627	205027	+	2227	protein_coding	hypothetical protein
novel.10399	64.1978	19.5539	1.71341	8.72e-06	6.13e-05	-	NC_017852.1	3413363	3415064	+	1468	-	-
novel.8428	35.6663	100.376	-1.49282	8.77e-06	6.16e-05	-	NC_017851.1	3063138	3064716	-	1579	-	-
2676861	45.6968	174.228	-1.93594	8.78e-06	6.16e-05	MGG_03245	NC_017851.1	2560057	2561976	-	1835	protein_coding	aldose 1-epimerase
2674804	1218.42	705.685	0.788056	8.79e-06	6.16e-05	MGG_00783	NC_017852.1	1644174	1645992	-	1574	protein_coding	hypothetical protein
2682491	1476.96	2586.58	-0.808036	8.79e-06	6.16e-05	MGG_02938	NC_017854.1	938016	939384	-	1108	protein_coding	hypothetical protein
novel.12061	129.169	274.005	-1.08759	8.88e-06	6.22e-05	-	NC_017854.1	64425	71320	-	6652	-	PF01232:Mannitol dehydrogenase Rossmann domain|PF08125:Mannitol dehydrogenase C-terminal domain
2675373	1529.31	2966.19	-0.956101	8.9e-06	6.23e-05	MGG_04990	NC_017849.1	4190069	4192499	+	2248	protein_coding	hypothetical protein
12984045	22.5453	1.20545	4.14988	9.3e-06	6.5e-05	MGG_17375	NC_017852.1	1724866	1725221	-	279	protein_coding	hypothetical protein
2674894	530.446	277.488	0.935096	9.33e-06	6.52e-05	MGG_00648	NC_017852.1	2137632	2139054	-	1341	protein_coding	hypothetical protein
2681241	4304.37	7826.88	-0.862409	9.49e-06	6.62e-05	MGG_02086	NC_017844.1	516794	518415	+	1165	protein_coding	proteasome component PRE3
2676904	285.706	600.482	-1.0722	9.57e-06	6.67e-05	MGG_03121	NC_017851.1	3001973	3005881	+	3824	protein_coding	hypothetical protein
2681825	17.2636	68.0861	-2.00791	9.62e-06	6.71e-05	MGG_10254	NW_003803357.1	103722	105043	-	1230	protein_coding	hypothetical protein
novel.13069	99.3945	39.314	1.33851	9.66e-06	6.72e-05	-	NC_017854.1	3080945	3084198	+	2846	-	-
novel.54	2.21076	24.1458	-3.40824	9.76e-06	6.79e-05	-	NC_017844.1	166631	167913	-	1009	-	-
2683776	256.779	490.082	-0.930848	9.77e-06	6.79e-05	MGG_07849	NC_017849.1	6019332	6020375	-	1044	protein_coding	hypothetical protein
12985045	3.54435	29.0357	-3.01404	9.81e-06	6.81e-05	MGG_17499	NC_017852.1	3606469	3607507	-	537	protein_coding	hypothetical protein
2674891	3003.99	5190.36	-0.788679	9.82e-06	6.81e-05	MGG_01008	NC_017852.1	838930	841965	-	3036	protein_coding	hypothetical protein
12984803	70.5745	187.806	-1.41228	9.83e-06	6.82e-05	MGG_17930	NC_017854.1	1065631	1066478	-	848	protein_coding	hypothetical protein
novel.12326	47.2724	10.7527	2.1463	9.88e-06	6.84e-05	-	NC_017854.1	816356	817645	-	1290	-	-
2680534	3262.01	6062.17	-0.89405	9.89e-06	6.85e-05	MGG_09497	NC_017849.1	3487285	3489727	-	2338	protein_coding	hypothetical protein
novel.5859	135.537	58.906	1.19846	9.9e-06	6.85e-05	-	NC_017850.1	3752835	3761935	-	9025	-	PF04388:Hamartin protein
novel.9844	35.3353	6.86664	2.37139	1.01e-05	7.01e-05	-	NC_017852.1	1831590	1836892	+	5128	-	-
12986024	17.5674	60.9401	-1.77418	1.02e-05	7.06e-05	MGG_18072	NC_017854.1	3013634	3013918	+	285	protein_coding	hypothetical protein
novel.9832	109.767	38.1715	1.522	1.03e-05	7.08e-05	-	NC_017852.1	1799750	1803139	+	3251	-	-
2676087	1.66458	23.8776	-3.84446	1.05e-05	7.25e-05	MGG_05386	NC_017844.1	5051346	5052695	-	1035	protein_coding	hypothetical protein
2677024	642.299	1435.69	-1.16086	1.05e-05	7.25e-05	MGG_03291	NC_017851.1	2370875	2373774	+	2769	protein_coding	SDA1 domain-containing protein
2683518	6.02528	42.3987	-2.81415	1.06e-05	7.27e-05	MGG_07598	NC_017849.1	1157263	1158843	-	1581	protein_coding	hypothetical protein
12984719	14.1745	59.2901	-2.06262	1.06e-05	7.31e-05	MGG_17863	NC_017854.1	213539	214136	-	150	protein_coding	hypothetical protein
novel.2620	74.2653	171.869	-1.20696	1.07e-05	7.36e-05	-	NC_017849.1	396619	399945	+	3186	-	PF04479:RTA1 like protein
2675078	301.048	150.235	1.0031	1.08e-05	7.39e-05	MGG_00773	NC_017852.1	1677416	1679043	-	1405	protein_coding	triacylglycerol lipase
2683461	570.823	286.899	0.990287	1.08e-05	7.41e-05	MGG_07541	NC_017849.1	963829	964443	+	615	protein_coding	hypothetical protein
novel.7049	358.617	156.849	1.19333	1.09e-05	7.49e-05	-	NC_017850.1	7207783	7216916	+	8989	-	-
2680259	878.912	351.731	1.31973	1.12e-05	7.66e-05	MGG_09246	NC_017844.1	3910046	3912858	+	2741	protein_coding	protease
novel.767	130.813	49.647	1.4098	1.12e-05	7.67e-05	-	NC_017844.1	2372712	2375424	-	2649	-	PF00293:NUDIX domain
2681187	84.0048	180.901	-1.10418	1.13e-05	7.75e-05	MGG_02096	NC_017844.1	551131	554596	+	3394	protein_coding	glycoside hydrolase
2678937	61.8657	15.8009	1.99031	1.15e-05	7.85e-05	MGG_14126	NC_017853.1	250774	251622	-	741	protein_coding	hypothetical protein
2674167	49.8421	160.294	-1.69418	1.15e-05	7.87e-05	MGG_01147	NC_017852.1	337237	340028	-	2482	protein_coding	alpha-N-arabinofuranosidase A
2676432	746.441	331.384	1.1703	1.17e-05	7.99e-05	MGG_03502	NC_017851.1	1669286	1671964	+	2679	protein_coding	feruloyl esterase B
2679167	1510.9	2748.44	-0.862631	1.18e-05	8.06e-05	MGG_01693	NC_017850.1	4482439	4484244	+	1806	protein_coding	hypothetical protein
12987259	69.5549	19.4702	1.83991	1.2e-05	8.21e-05	MGG_17807	NC_017853.1	3623349	3624245	+	552	protein_coding	hypothetical protein
novel.7223	40.1683	8.86162	2.16525	1.25e-05	8.5e-05	-	NC_017850.1	7776960	7784306	-	6436	-	PF00646:F-box domain
2681240	1423.83	2924.59	-1.03801	1.28e-05	8.7e-05	MGG_02085	NC_017844.1	515208	516679	+	1348	protein_coding	FAD-linked sulfhydryl oxidase ALR
novel.6634	55.9296	136.342	-1.28115	1.31e-05	8.89e-05	-	NC_017850.1	6016723	6020490	-	3768	-	-
2681356	18045.8	8077.64	1.15966	1.33e-05	9.02e-05	MGG_02259	NC_017844.1	1173648	1177452	-	3691	protein_coding	hypothetical protein
2676935	212.089	75.1706	1.49181	1.34e-05	9.06e-05	MGG_03213	NC_017851.1	2667538	2670128	-	2245	protein_coding	hypothetical protein
5048856	4419.78	7655.59	-0.792387	1.34e-05	9.11e-05	MGG_12925	NC_017849.1	4842350	4844941	+	2288	protein_coding	26S protease regulatory subunit 6A
2678686	146.378	355.807	-1.27942	1.37e-05	9.28e-05	MGG_08426	NC_017851.1	159134	160696	+	1563	protein_coding	amino acid transporter
novel.5836	9.1103	43.8873	-2.27532	1.4e-05	9.48e-05	-	NC_017850.1	3677338	3677946	+	609	-	-
novel.499	53.6159	14.056	1.94026	1.4e-05	9.48e-05	-	NC_017844.1	1608459	1613131	+	4114	-	PF00172:Fungal Zn(2)-Cys(6) binuclear cluster domain|PF04082:Fungal specific transcription factor domain
2685125	2386	4919.59	-1.04379	1.41e-05	9.54e-05	MGG_06952	NC_017844.1	3353203	3354215	+	675	protein_coding	ribosomal protein L38e
novel.2445	118.166	46.2693	1.35373	1.45e-05	9.78e-05	-	NC_017844.1	7663046	7670546	+	7296	-	PF14551:MCM N-terminal domain|PF00493:MCM2/3/5 family|PF17207:MCM OB domain
2676017	1244.9	2733.44	-1.13424	1.45e-05	9.82e-05	MGG_05661	NC_017844.1	6025168	6026738	+	1036	protein_coding	40S ribosomal protein S18
novel.4950	42.7357	8.95449	2.27237	1.48e-05	9.97e-05	-	NC_017850.1	960643	962190	-	1548	-	-
2681609	1262.4	2568.79	-1.02423	1.52e-05	0.000102681	MGG_02512	NC_017844.1	2162349	2163435	-	999	protein_coding	cytochrome oxidase assembly
2685075	2136.32	3907.69	-0.870941	1.55e-05	0.000104591	MGG_06902	NC_017844.1	3193516	3196887	-	3372	protein_coding	hypothetical protein
2681354	754.909	290.735	1.37663	1.6e-05	0.000107398	MGG_02257	NC_017844.1	1167869	1169155	+	954	protein_coding	hypothetical protein
5050188	1700.35	2897.86	-0.769225	1.6e-05	0.000107614	MGG_12816	NC_017851.1	3456262	3458035	-	1646	protein_coding	hypothetical protein
novel.11298	167.014	320.59	-0.938368	1.62e-05	0.00010859	-	NC_017853.1	1890684	1897508	-	6692	-	PF00698:Acyl transferase domain|PF16073:Starter unit:ACP transacylase in aflatoxin biosynthesis|PF08354:Domain of unknown function (DUF1729)|PF01575:MaoC like domain|PF13452:N-terminal half of MaoC dehydratase
novel.8381	106.569	222.818	-1.05887	1.62e-05	0.000108592	-	NC_017851.1	2921619	2929204	-	7455	-	-
2679899	1965.04	1067.07	0.880151	1.63e-05	0.000109099	MGG_08913	NC_017850.1	2091206	2095268	+	3981	protein_coding	DNA polymerase gamma
2685183	2507.63	4717.42	-0.911317	1.63e-05	0.000109128	MGG_07010	NC_017844.1	3567150	3568792	-	1556	protein_coding	translation machinery-associated protein 46
novel.12823	40.2539	102.948	-1.34452	1.63e-05	0.000109182	-	NC_017854.1	2245442	2248836	+	3267	-	PF03853:YjeF-related protein N-terminus
12987191	26.1482	3.38156	2.99039	1.63e-05	0.000109396	MGG_14945	NC_017853.1	3176285	3182911	+	6627	protein_coding	polyketide synthase
5050146	244.571	521.662	-1.0894	1.64e-05	0.000109958	MGG_12775	NC_017851.1	3010232	3011821	-	1360	protein_coding	voltage-gated K+ channel beta subunit
2677558	4.29988	42.3406	-3.34115	1.65e-05	0.000109958	MGG_04305	NC_017853.1	1233571	1234805	+	1143	protein_coding	cell wall glycosyl hydrolase YteR
novel.3777	292.069	586.343	-1.00427	1.68e-05	0.000112404	-	NC_017849.1	3991042	4009049	+	17891	-	PF00854:POT family
novel.10178	25.1675	74.035	-1.54967	1.69e-05	0.000112622	-	NC_017852.1	2800792	2803688	+	2686	-	PF00491:Arginase family
2675464	191.677	87.6076	1.13087	1.74e-05	0.000116137	MGG_05038	NC_017849.1	4377241	4379734	-	2300	protein_coding	hypothetical protein
2680866	4.93935	30.8588	-2.6982	1.76e-05	0.000117508	MGG_09958	NC_017844.1	4502566	4503579	-	753	protein_coding	hypothetical protein
2679661	14.9256	72.1438	-2.24275	1.8e-05	0.000119537	MGG_01853	NC_017850.1	5103061	5105810	+	2643	protein_coding	hypothetical protein
2683951	91.1336	188.384	-1.04938	1.84e-05	0.000122134	MGG_06024	NC_017849.1	2310186	2317070	+	6440	protein_coding	ABC transporter
2675327	2151.18	1264.51	0.766294	1.84e-05	0.000122141	MGG_05259	NC_017849.1	5178006	5181426	-	3008	protein_coding	hypothetical protein
2682372	647.621	1163.14	-0.844215	1.84e-05	0.000122199	MGG_02819	NC_017854.1	1399846	1402181	-	2336	protein_coding	hypothetical protein
novel.5309	35.9742	94.9801	-1.39406	1.86e-05	0.000123698	-	NC_017850.1	2051607	2056241	+	4467	-	PF01363:FYVE zinc finger
novel.1635	136.878	53.0984	1.35658	1.91e-05	0.000126707	-	NC_017844.1	5099228	5105229	+	6002	-	PF01391:Collagen triple helix repeat (20 copies)
2681836	106.438	31.1061	1.76649	1.93e-05	0.000127953	MGG_10245	NW_003803357.1	139295	140591	-	1039	protein_coding	hypothetical protein
novel.1296	8.48663	38.5021	-2.17754	1.93e-05	0.000127953	-	NC_017844.1	4076693	4077257	+	565	-	-
2680326	545.374	1095.86	-1.00882	1.95e-05	0.000129125	MGG_09441	NC_017853.1	3272732	3274089	+	1160	protein_coding	tricarboxylate transporter
2678502	36.8046	110.567	-1.59504	1.96e-05	0.000129654	MGG_08306	NC_017850.1	7928476	7930087	+	1612	protein_coding	abhydrolase domain-containing protein 12
novel.13141	1.25318	23.2041	-4.14561	1.99e-05	0.000131751	-	NC_017854.1	3377374	3379273	+	1657	-	-
5049564	5070.49	9504.73	-0.906425	2e-05	0.000132168	MGG_11776	NC_017844.1	3557611	3559351	-	1497	protein_coding	40S ribosomal protein S0
2677327	3700.54	7598.59	-1.03779	2.02e-05	0.000133365	MGG_03965	NC_017853.1	2408067	2408750	-	548	protein_coding	60S ribosomal protein L26
2678974	4027.34	2405.53	0.743756	2.02e-05	0.000133376	MGG_08808	NC_017853.1	54732	55952	-	1063	protein_coding	hypothetical protein
2683566	0.273092	19.8507	-5.78459	2.06e-05	0.000135915	MGG_07646	NC_017849.1	1315141	1317732	-	2592	protein_coding	alpha-glucuronidase
novel.10103	119.148	48.3877	1.29373	2.1e-05	0.000137991	-	NC_017852.1	2561830	3132250	+	28860	-	-
2677980	11.486	69.7321	-2.64371	2.11e-05	0.000138997	MGG_04594	NC_017844.1	7131800	7133659	+	1554	protein_coding	hypothetical protein
2682951	469.711	200.003	1.22725	2.12e-05	0.000139241	MGG_07066	NC_017850.1	6247574	6250649	+	2889	protein_coding	calcium-binding mitochondrial carrier protein Aralar1
2681534	1474.51	3322.91	-1.17203	2.13e-05	0.000140015	MGG_02437	NC_017844.1	1846135	1848566	+	2362	protein_coding	palmitoyltransferase PFA3
5050798	109.203	37.4393	1.52748	2.15e-05	0.000140769	MGG_11634	NC_017852.1	3654989	3658408	+	3420	protein_coding	ankyrin repeat and SOCS box protein 16
novel.7881	23.7164	1.86867	3.62041	2.15e-05	0.000140769	-	NC_017851.1	1473577	1474217	.	641	-	-
2680041	663.45	1801.58	-1.44245	2.15e-05	0.000140787	MGG_09061	NC_017854.1	2529580	2532204	+	2473	protein_coding	hypothetical protein
novel.3079	55.6919	11.3658	2.27284	2.19e-05	0.000143335	-	NC_017849.1	1870946	1882518	+	10974	-	PF02889:Sec63 Brl domain|PF00271:Helicase conserved C-terminal domain|PF00270:DEAD/DEAH box helicase
novel.7564	20.9395	0.317728	5.89966	2.2e-05	0.000143843	-	NC_017851.1	584655	595336	-	3320	-	-
novel.1690	21.4954	1.55094	3.74402	2.21e-05	0.000144325	-	NC_017844.1	5262833	5264387	-	1460	-	-
novel.5467	31.0863	88.2304	-1.49774	2.21e-05	0.000144332	-	NC_017850.1	2585541	2587274	-	1734	-	-
2680252	71.9359	190.337	-1.39961	2.21e-05	0.000144332	MGG_09185	NC_017844.1	3653426	3657204	-	3684	protein_coding	hypothetical protein
novel.9923	162.324	67.9956	1.25404	2.22e-05	0.000144885	-	NC_017852.1	2052187	2055415	-	3165	-	-
novel.3131	62.2703	19.256	1.68882	2.23e-05	0.000145391	-	NC_017849.1	2046504	2051505	+	4878	-	PF00083:Sugar (and other) transporter
2674490	162.557	310.121	-0.929076	2.23e-05	0.000145391	MGG_00202	NC_017852.1	3718597	3720360	-	1703	protein_coding	hypothetical protein
2680291	2755.89	5505.59	-0.998288	2.24e-05	0.00014564	MGG_09195	NC_017844.1	3697060	3698837	+	1458	protein_coding	rRNA 2'-O-methyltransferase fibrillarin
12986876	21.6851	0.66322	5.05714	2.3e-05	0.000149474	MGG_20102	NC_017844.1	7383663	7383758	-	96	tRNA	tRNA-Leu
2680233	1715.02	3264.59	-0.928459	2.34e-05	0.000152335	MGG_09244	NC_017844.1	3899433	3902956	-	3453	protein_coding	hypothetical protein
2681133	267.022	555.066	-1.05637	2.35e-05	0.00015252	MGG_01918	NC_017853.1	654040	655694	-	1587	protein_coding	amidase
2675212	179.806	76.7785	1.22167	2.35e-05	0.00015252	MGG_00145	NC_017852.1	3957303	3960599	+	3297	protein_coding	hypothetical protein
2674377	37.6517	7.82515	2.24551	2.35e-05	0.00015252	MGG_00792	NC_017852.1	1608125	1610855	+	2356	protein_coding	squalene-hopene cyclase
novel.8536	2742.08	1587.76	0.788142	2.36e-05	0.000152972	-	NC_017851.1	3381405	3389040	+	7333	-	PF00291:Pyridoxal-phosphate dependent enzyme|PF00290:Tryptophan synthase alpha chain
novel.3930	125.425	51.7277	1.28418	2.36e-05	0.000153035	-	NC_017849.1	4484028	4487096	-	3069	-	-
5048725	25505	14840.8	0.781173	2.37e-05	0.000153349	MGG_14279	NC_017853.1	627170	629155	-	1632	protein_coding	glutamine synthetase
2680794	15.5268	57.697	-1.86965	2.39e-05	0.000154755	MGG_09796	NC_017853.1	4088228	4091060	-	2659	protein_coding	hypothetical protein
2678269	908.733	1498.02	-0.720903	2.43e-05	0.000156759	MGG_08065	NC_017850.1	5574449	5576972	-	2379	protein_coding	WD domain-containing protein
novel.1683	145.619	298.835	-1.042	2.43e-05	0.000156759	-	NC_017844.1	5234695	5247435	-	12058	-	PF00690:Cation transporter/ATPase, N-terminus|PF00122:E1-E2 ATPase|PF00689:Cation transporting ATPase, C-terminus|PF00702:haloacid dehalogenase-like hydrolase|PF13246:Cation transport ATPase (P-type)
novel.4641	6.22148	36.2388	-2.56973	2.44e-05	0.00015755	-	NC_017850.1	50039	50769	.	731	-	-
2682171	14.3452	50.4983	-1.83972	2.44e-05	0.00015755	MGG_10558	NC_017854.1	2910605	2913083	+	2479	protein_coding	hypothetical protein
12986035	6.21445	37.9857	-2.57722	2.46e-05	0.000158574	MGG_15388	NC_017854.1	3135396	3137058	+	1587	protein_coding	lactose permease
novel.11519	25.1649	90.3363	-1.84668	2.47e-05	0.000158732	-	NC_017853.1	2530113	2530986	+	787	-	-
novel.1432	794.188	362.491	1.13432	2.49e-05	0.000160254	-	NC_017844.1	4493156	4498981	-	5679	-	-
novel.1396	124.12	260.397	-1.06386	2.5e-05	0.000160595	-	NC_017844.1	4369133	4376763	+	7231	-	PF10295:Uncharacterised protein (DUF2406)
novel.7039	69.7865	23.1927	1.58786	2.53e-05	0.000162493	-	NC_017850.1	7180704	7185115	-	3692	-	PF00175:Oxidoreductase NAD-binding domain|PF00970:Oxidoreductase FAD-binding domain
novel.2500	14.8938	54.7082	-1.85018	2.54e-05	0.000162721	-	NC_017844.1	7830135	7880143	-	4788	-	-
2683145	1329.47	657.757	1.01396	2.55e-05	0.000163639	MGG_07162	NC_017850.1	6595400	6597881	-	2292	protein_coding	sphingosine-1-phosphate lyase
novel.10245	40.0399	111.186	-1.47285	2.58e-05	0.000165264	-	NC_017852.1	2976979	2979346	+	2240	-	PF01266:FAD dependent oxidoreductase
novel.10788	13.2842	48.3351	-1.85677	2.58e-05	0.00016542	-	NC_017853.1	209638	212365	+	2372	-	PF11578:Protein of unknown function (DUF3237)
novel.3722	38.5996	7.94578	2.29926	2.59e-05	0.000165603	-	NC_017849.1	3853341	3854474	-	1025	-	-
2678821	1.00904	20.7711	-4.37793	2.6e-05	0.000166165	MGG_08468	NC_017851.1	320967	322616	+	1650	protein_coding	fatty acyl-CoA hydrolase
5050095	215.227	412.421	-0.934419	2.6e-05	0.000166165	MGG_12721	NC_017851.1	2223076	2226747	-	3522	protein_coding	oligopeptide transporter 2
novel.12655	1.00904	21.4062	-4.41906	2.62e-05	0.000167417	-	NC_017854.1	1773136	1776721	-	3586	-	-
2675377	7340.82	14942.2	-1.02526	2.63e-05	0.000167913	MGG_12892	NC_017849.1	5302690	5304323	-	1092	protein_coding	40S ribosomal protein S16
2675720	13817.5	23320.2	-0.755083	2.64e-05	0.000168058	MGG_05193	NC_017849.1	4907677	4911866	+	3794	protein_coding	cell division control protein 48
novel.12373	24.0389	2.25186	3.41926	2.65e-05	0.000168994	-	NC_017854.1	951809	963660	+	11424	-	PF05730:CFEM domain
2675662	1979.72	3474.02	-0.810928	2.66e-05	0.000169247	MGG_04882	NC_017849.1	3816738	3818673	-	1801	protein_coding	hypothetical protein
novel.7948	48.6909	9.36119	2.35878	2.69e-05	0.000171138	-	NC_017851.1	1690443	1698562	+	7132	-	PF07690:Major Facilitator Superfamily
novel.126	11.8029	0	6.04289	2.77e-05	0.000175996	-	NC_017844.1	374845	375629	.	785	-	-
2676030	54.2112	14.3843	1.89335	2.8e-05	0.000177968	MGG_05633	NC_017844.1	5915923	5917699	-	1777	protein_coding	hypothetical protein
2678133	6909.53	3647.82	0.921408	2.8e-05	0.000177968	MGG_04656	NC_017850.1	1169294	1172134	-	2754	protein_coding	hypothetical protein
5049686	21.441	1.23818	4.05782	2.84e-05	0.00017991	MGG_11893	NC_017844.1	2088311	2089906	+	1596	protein_coding	hypothetical protein
novel.11677	32.5752	88.4297	-1.44975	2.86e-05	0.00018137	-	NC_017853.1	3008847	3015765	-	5041	-	-
novel.13071	32.7293	4.93783	2.6944	2.88e-05	0.000182562	-	NC_017854.1	3085772	3094157	+	8096	-	PF14765:Polyketide synthase dehydratase|PF08659:KR domain|PF00698:Acyl transferase domain
novel.3709	208.647	104.03	1.00158	2.9e-05	0.000183325	-	NC_017849.1	3822278	3826830	-	3784	-	PF07958:Protein of unknown function (DUF1688)
novel.10394	130.664	51.8718	1.33629	2.91e-05	0.000184133	-	NC_017852.1	3400930	3403002	+	1997	-	-
2683505	21.8483	2.30739	3.26432	2.94e-05	0.000185731	MGG_07585	NC_017849.1	1119598	1121282	+	1248	protein_coding	hypothetical protein
2676961	680.964	1385.92	-1.02374	2.96e-05	0.000186537	MGG_03163	NC_017851.1	2837821	2838960	-	1016	protein_coding	hypothetical protein
5049326	20.6076	1.23322	4.01713	2.97e-05	0.000187056	MGG_14716	NC_017852.1	3910962	3911808	-	474	protein_coding	hypothetical protein
novel.12380	202.685	96.8678	1.0627	2.97e-05	0.000187412	-	NC_017854.1	975105	980222	+	5035	-	-
novel.8608	463.8	239.495	0.950104	2.98e-05	0.000187506	-	NC_017851.1	3571674	3576018	+	4339	-	-
novel.6775	167.817	65.8381	1.3608	2.98e-05	0.000187661	-	NC_017850.1	6398740	6407164	-	8128	-	PF11707:Ribosome 60S biogenesis N-terminal|PF16201:Nucleolar pre-ribosomal-associated protein 1
novel.778	162.888	305.168	-0.903803	2.99e-05	0.000188131	-	NC_017844.1	2409292	2410709	-	1356	-	-
2682311	7218.09	14606.4	-1.01678	3.04e-05	0.000191012	MGG_02711	NC_017854.1	1783972	1785488	+	1082	protein_coding	hypothetical protein
2679180	11015.9	20162.2	-0.871975	3.06e-05	0.000192325	MGG_01742	NC_017850.1	4666925	4670472	+	3036	protein_coding	elongation factor 2
12984441	182.258	85.4044	1.09189	3.09e-05	0.000193669	MGG_16141	NC_017844.1	2194147	2195104	-	958	protein_coding	hypothetical protein
novel.11822	50.0323	13.239	1.92255	3.1e-05	0.00019436	-	NC_017853.1	3488778	3493100	-	4323	-	-
2678464	102.337	39.9271	1.34872	3.1e-05	0.000194481	MGG_08334	NC_017850.1	7793303	7795012	+	1710	protein_coding	hypothetical protein
novel.6885	29.1551	82.5938	-1.49959	3.11e-05	0.00019461	-	NC_017850.1	6735259	6738414	-	2786	-	-
novel.9789	875.619	453.647	0.94889	3.11e-05	0.000194625	-	NC_017852.1	1641781	1799748	-	11886	-	PF03473:MOSC domain|PF00111:2Fe-2S iron-sulfur cluster binding domain
novel.4569	7.22993	36.7954	-2.31706	3.17e-05	0.000198001	-	NC_017849.1	6366736	6370263	-	3401	-	PF00258:Flavodoxin|PF00067:Cytochrome P450|PF00175:Oxidoreductase NAD-binding domain|PF00667:FAD binding domain
2678500	1105.81	627.913	0.816139	3.17e-05	0.000198001	MGG_08308	NC_017850.1	7923161	7924642	-	1369	protein_coding	hypothetical protein
2682511	1670.09	966.984	0.788108	3.19e-05	0.000199242	MGG_02958	NC_017854.1	862403	866321	+	3813	protein_coding	hypothetical protein
2679795	309.277	159.643	0.95261	3.28e-05	0.000204387	MGG_01486	NC_017850.1	3748524	3752834	+	4020	protein_coding	fungal specific transcription factor domain-containing protein
novel.2379	27.2823	78.3998	-1.52336	3.29e-05	0.000205345	-	NC_017844.1	7442484	7444356	-	1735	-	-
novel.6115	117.582	47.0883	1.31574	3.3e-05	0.000205753	-	NC_017850.1	4514068	4518664	-	4330	-	PF00564:PB1 domain|PF00018:SH3 domain|PF00787:PX domain
novel.8069	1019.28	593.048	0.781076	3.38e-05	0.000210375	-	NC_017851.1	2018372	2029254	-	10314	-	PF04499:SIT4 phosphatase-associated protein
2678216	1124.25	651.068	0.787838	3.4e-05	0.000211702	MGG_04429	NC_017850.1	772044	776286	-	4163	protein_coding	ATP-dependent DNA helicase MPH1
2682319	1537.79	842.733	0.866704	3.42e-05	0.000212917	MGG_02719	NC_017854.1	1757375	1760180	+	2713	protein_coding	acetyl-coenzyme A transporter 1
12985591	28.3364	75.0924	-1.41245	3.44e-05	0.000213761	MGG_15841	NC_017850.1	6174252	6174915	+	342	protein_coding	hypothetical protein
2683674	4187.43	2229.52	0.90934	3.47e-05	0.000215588	MGG_07747	NC_017849.1	5615836	5616579	-	744	protein_coding	hypothetical protein
2678877	1657.55	1013.67	0.709417	3.48e-05	0.000215773	MGG_08645	NC_017844.1	7658361	7662460	-	3918	protein_coding	hypothetical protein
novel.974	73.1037	159.565	-1.13157	3.5e-05	0.000217081	-	NC_017844.1	3040755	3056384	+	7792	-	PF07690:Major Facilitator Superfamily
novel.3894	8.19103	44.6993	-2.43983	3.5e-05	0.000217081	-	NC_017849.1	4350335	4357541	+	6986	-	PF13002:Arrestin_N terminal like
novel.2448	425.325	806.334	-0.923385	3.52e-05	0.000218086	-	NC_017844.1	7671151	7673951	-	2532	-	-
novel.9134	101.527	38.633	1.38929	3.56e-05	0.000220317	-	NC_017851.1	5184554	5194936	+	9848	-	PF06398:Integral peroxisomal membrane peroxin
2680014	2.53883	24.6493	-3.35797	3.59e-05	0.000221923	MGG_09095	NC_017849.1	140917	142012	+	1050	protein_coding	alpha-L-arabinofuranosidase axhA-2
2682830	3.0815	25.3228	-2.97589	3.59e-05	0.000221958	MGG_02631	NC_017854.1	2124788	2126933	+	2146	protein_coding	hypothetical protein
2684362	638.451	1132.48	-0.826636	3.61e-05	0.000222652	MGG_06198	NC_017849.1	2911667	2915224	+	3375	protein_coding	hypothetical protein
novel.11046	52.1976	0	8.18466	3.63e-05	0.000223963	-	NC_017853.1	1137249	1138047	-	628	-	-
novel.4627	13.0017	49.5315	-1.93514	3.64e-05	0.000224073	-	NC_017849.1	6582170	6582729	.	560	-	-
2675697	191.843	85.3706	1.16236	3.71e-05	0.000228664	MGG_05116	NC_017849.1	4653062	4655884	-	2737	protein_coding	malic acid transporter
novel.5569	39.2768	8.29624	2.26689	3.74e-05	0.000230334	-	NC_017850.1	2881838	2885613	+	3543	-	PF00069:Protein kinase domain
5050552	23.124	2.44363	3.18872	3.76e-05	0.000231461	MGG_09054	NC_017854.1	2551861	2552936	-	921	protein_coding	hypothetical protein
novel.4252	3.82037	29.0989	-2.84394	3.79e-05	0.000233014	-	NC_017849.1	5457612	5460543	+	2932	-	PF00665:Integrase core domain|PF00385:Chromo (CHRromatin Organisation MOdifier) domain
2674637	1554.18	3403.78	-1.13104	3.79e-05	0.000233094	MGG_00261	NC_017852.1	3491249	3494583	-	3275	protein_coding	hypothetical protein
2681096	464.032	819.115	-0.820665	3.8e-05	0.000233346	MGG_01977	NC_017844.1	112793	115063	-	2208	protein_coding	hypothetical protein
2674445	990.448	499.629	0.985997	3.83e-05	0.000234885	MGG_00999	NC_017852.1	872738	873744	+	857	protein_coding	hypothetical protein
novel.7054	19.4767	1.58367	3.5999	3.85e-05	0.000235965	-	NC_017850.1	7226480	7229147	+	2668	-	-
2682567	1965.59	3412.38	-0.795829	3.85e-05	0.000235965	MGG_03014	NC_017854.1	643640	646126	+	2388	protein_coding	hypothetical protein
2681137	160.8	2086.52	-3.69906	3.89e-05	0.000238278	MGG_01922	NC_017853.1	641283	642742	+	1387	protein_coding	polysaccharide deacetylase
novel.4124	18.5712	59.6613	-1.7038	3.92e-05	0.000239827	-	NC_017849.1	5080578	5086434	+	5374	-	PF01544:CorA-like Mg2+ transporter protein
novel.4793	121.278	52.9747	1.19175	3.93e-05	0.000240262	-	NC_017850.1	542262	545657	+	3256	-	-
12984869	331.503	603.818	-0.86586	3.96e-05	0.0002416	MGG_17983	NC_017854.1	1739929	1742064	-	2037	protein_coding	MFS monocarboxylate transporter
2678145	66.967	23.2079	1.52507	3.98e-05	0.000242877	MGG_04835	NC_017850.1	1528842	1530405	+	1427	protein_coding	hypothetical protein
12985729	4729.71	8137.47	-0.782641	3.99e-05	0.000243276	MGG_16895	NC_017849.1	5118142	5121254	-	2962	protein_coding	eukaryotic translation initiation factor 3 subunit C
5050770	21.5179	1.93413	3.46517	3.99e-05	0.000243374	MGG_11610	NC_017852.1	3417747	3418459	+	529	protein_coding	hypothetical protein
2678169	1276.63	2288.39	-0.841317	4.03e-05	0.000245499	MGG_04504	NC_017844.1	7282877	7284611	-	1506	protein_coding	translation machinery-associated protein 22
2675372	1296.61	498.517	1.37811	4.05e-05	0.000246347	MGG_04991	NC_017849.1	4193917	4196206	+	2290	protein_coding	hypothetical protein
2682994	3703.22	6471.93	-0.805168	4.06e-05	0.000246834	MGG_07109	NC_017850.1	6386214	6388015	+	1504	protein_coding	eukaryotic translation initiation factor 3 subunit G
novel.116	293.123	562.218	-0.937114	4.08e-05	0.000248194	-	NC_017844.1	339525	342641	-	2974	-	-
2676511	335.954	625.107	-0.894295	4.14e-05	0.000251749	MGG_03635	NC_017851.1	1178826	1179938	+	1011	protein_coding	hypothetical protein
2678068	3837.48	7332.04	-0.933739	4.15e-05	0.000252018	MGG_04745	NC_017850.1	1359915	1361726	-	1408	protein_coding	ARP2/3 complex 34 kDa subunit
novel.7189	76.9061	21.7677	1.82676	4.16e-05	0.000252168	-	NC_017850.1	7668348	7676696	-	7973	-	PF03198:Glucanosyltransferase|PF07983:X8 domain
novel.4670	71.7552	153.877	-1.09686	4.17e-05	0.000252784	-	NC_017850.1	164668	167044	+	2377	-	PF00075:RNase H
novel.6343	8.39978	39.1615	-2.19984	4.24e-05	0.00025685	-	NC_017850.1	5206341	5207479	-	1139	-	-
2677564	752.948	1338.42	-0.828991	4.26e-05	0.000257685	MGG_04229	NC_017853.1	1486566	1488385	+	1820	protein_coding	L-asparaginase 1
2681265	19.008	1.01368	4.27374	4.31e-05	0.000260924	MGG_02142	NC_017844.1	705397	709659	+	4086	protein_coding	hypothetical protein
2684130	0	11.6735	-5.99347	4.33e-05	0.0002614	MGG_05845	NC_017849.1	1695066	1696934	-	1869	protein_coding	hypothetical protein
novel.663	52.3855	14.9543	1.7876	4.33e-05	0.0002614	-	NC_017844.1	2081980	2085572	+	3245	-	PF00135:Carboxylesterase family
5050266	3.38413	29.5666	-3.21823	4.35e-05	0.000262584	MGG_13334	NC_017849.1	148107	150732	-	2626	protein_coding	general amino acid permease AGP2
2682650	89.1924	184.702	-1.05347	4.41e-05	0.000265941	MGG_03097	NC_017854.1	320158	321938	-	1781	protein_coding	oxidoreductase
12985486	119.849	51.149	1.22057	4.43e-05	0.000267075	MGG_14862	NC_017851.1	3141562	3142199	+	372	protein_coding	hypothetical protein
2676580	194.925	86.3394	1.16922	4.44e-05	0.000267243	MGG_03157	NC_017851.1	2858272	2860017	+	1746	protein_coding	ribonuclease 3
novel.9793	22.6173	1.80818	3.5675	4.45e-05	0.000267937	-	NC_017852.1	1654520	1658942	+	4277	-	PF02229:Transcriptional Coactivator p15 (PC4)
2674761	35.785	8.17028	2.13781	4.49e-05	0.000270292	MGG_00510	NC_017852.1	2635539	2636588	+	1050	protein_coding	hypothetical protein
novel.6413	37.9888	93.8112	-1.29782	4.54e-05	0.0002729	-	NC_017850.1	5425986	5429459	-	3402	-	PF03055:Retinal pigment epithelial membrane protein
2676663	104.575	42.3121	1.30802	4.56e-05	0.000274109	MGG_03722	NC_017851.1	915927	918929	+	2349	protein_coding	hypothetical protein
novel.2998	31.7714	99.0176	-1.63504	4.57e-05	0.000274139	-	NC_017849.1	1570299	1571037	+	739	-	-
novel.326	5.6174	31.2618	-2.5226	4.58e-05	0.000274546	-	NC_017844.1	1025757	1028361	-	2376	-	PF00651:BTB/POZ domain
5050936	77.289	166.258	-1.1006	4.68e-05	0.000280541	MGG_12339	NC_017850.1	6343014	6346631	-	3205	protein_coding	hypothetical protein
5051400	154.938	413.354	-1.41848	4.72e-05	0.000282599	MGG_14590	NC_017844.1	1283518	1285068	+	1472	protein_coding	hypothetical protein
2679411	994.756	1795.83	-0.852019	4.72e-05	0.000282599	MGG_01844	NC_017850.1	5070428	5074858	+	4315	protein_coding	GPI inositol-deacylase
2677296	2837.48	5018.87	-0.822538	4.76e-05	0.000284806	MGG_03855	NC_017853.1	2813692	2815170	-	1157	protein_coding	hypothetical protein
novel.1378	74.2349	170.814	-1.19147	4.8e-05	0.000286641	-	NC_017844.1	4323164	4328199	+	4909	-	PF04433:SWIRM domain|PF01593:Flavin containing amine oxidoreductase|PF00505:HMG (high mobility group) box
12985925	23.1629	2.78913	3.01163	4.85e-05	0.000289394	MGG_15384	NC_017854.1	2744773	2746288	-	336	protein_coding	hypothetical protein
novel.11978	246.35	102.637	1.27069	4.85e-05	0.000289394	-	NC_017853.1	3900271	3909903	-	9110	-	-
2681508	105.539	44.0856	1.25088	4.88e-05	0.00029125	MGG_02411	NC_017844.1	1755475	1757099	+	1491	protein_coding	hypothetical protein
2679908	3567.78	6856.39	-0.942297	4.98e-05	0.000296642	MGG_08922	NC_017850.1	2131122	2133781	+	2660	protein_coding	hypothetical protein
2679986	22.2304	1.13467	4.4594	5.03e-05	0.000299658	MGG_09001	NC_017850.1	2419021	2419468	+	360	protein_coding	hypothetical protein
novel.786	234.558	428.947	-0.873032	5.06e-05	0.000301436	-	NC_017844.1	2434720	2444099	+	9171	-	PF10846:Protein of unknown function (DUF2722)
novel.58	140.66	61.694	1.19333	5.1e-05	0.00030313	-	NC_017844.1	176903	181867	-	4861	-	-
2674765	8962.79	16248.1	-0.858219	5.14e-05	0.000305569	MGG_01134	NC_017852.1	377781	380491	-	2510	protein_coding	cell wall glucanase
2678743	272.469	131.635	1.0491	5.14e-05	0.000305569	MGG_08562	NC_017851.1	673180	675910	+	2731	protein_coding	NAD-dependent malic enzyme
5050079	33.0635	6.93246	2.23308	5.21e-05	0.00030904	MGG_14783	NC_017850.1	3713705	3714509	+	736	protein_coding	hypothetical protein
2675857	204.162	426.469	-1.0634	5.25e-05	0.000311432	MGG_05519	NC_017844.1	5492468	5494131	+	1664	protein_coding	alcohol dehydrogenase
novel.5713	25.4842	106.504	-2.0778	5.27e-05	0.000312692	-	NC_017850.1	3315102	3322699	+	7352	-	-
5049784	10134	4942.66	1.03601	5.31e-05	0.000314313	MGG_12009	NC_017853.1	3516888	3520333	-	3374	protein_coding	hypothetical protein
2679537	4423.86	7910.67	-0.838275	5.31e-05	0.000314399	MGG_01325	NC_017850.1	3102369	3104524	-	1781	protein_coding	high mobility group protein
novel.12610	458.742	245.384	0.901332	5.34e-05	0.000315792	-	NC_017854.1	1621504	1630587	+	8075	-	-
2682191	5158.15	10823.3	-1.06906	5.38e-05	0.000318193	MGG_10578	NC_017854.1	2836184	2838072	+	1791	protein_coding	hypothetical protein
2682406	595.828	304.19	0.970542	5.5e-05	0.000324929	MGG_02853	NC_017854.1	1268169	1269810	+	1522	protein_coding	nuclease PA3
2677285	831.718	428.929	0.953139	5.53e-05	0.000326248	MGG_04026	NC_017853.1	2188728	2190102	-	1375	protein_coding	hypothetical protein
2675542	4979.81	10145	-1.02645	5.55e-05	0.000327125	MGG_04921	NC_017849.1	3959398	3961233	+	1086	protein_coding	60S ribosomal protein L23
novel.4560	63.4797	163.914	-1.37558	5.55e-05	0.000327125	-	NC_017849.1	6314776	6386270	+	2482	-	PF03171:2OG-Fe(II) oxygenase superfamily|PF14226:non-haem dioxygenase in morphine synthesis N-terminal
2684405	5730.36	13771.8	-1.265	5.58e-05	0.000328995	MGG_06250	NC_017851.1	4406739	4409146	-	2283	protein_coding	hypothetical protein
5050813	3191.91	1880.71	0.762817	5.61e-05	0.000330363	MGG_11649	NC_017852.1	3848976	3853189	+	3780	protein_coding	PX domain-containing protein
5050526	5714.59	3052.7	0.904591	5.7e-05	0.000335529	MGG_12652	NC_017854.1	2232249	2235300	-	2990	protein_coding	extracellular cell wall glucanase Crf1
novel.11423	262.868	528.369	-1.00641	5.75e-05	0.000337922	-	NC_017853.1	2254035	2261728	-	6902	-	PF00620:RhoGAP domain
2676504	3152.44	6358.26	-1.01217	5.75e-05	0.000337922	MGG_03200	NC_017851.1	2719006	2722573	+	3422	protein_coding	zinc metalloprotease mde10
2682523	3044.32	5822.34	-0.935465	5.79e-05	0.000339799	MGG_02970	NC_017854.1	804595	806936	+	2250	protein_coding	ubiquitin carboxyl-terminal hydrolase 6
novel.6871	288.128	154.247	0.903106	5.88e-05	0.000344809	-	NC_017850.1	6709317	6713387	-	3668	-	PF01053:Cys/Met metabolism PLP-dependent enzyme
novel.12528	23.7216	3.48508	2.75042	5.91e-05	0.000346291	-	NC_017854.1	1405137	1408068	-	2932	-	-
2682231	1538.93	840.361	0.873852	6.01e-05	0.000352156	MGG_14303	NC_017844.1	6556885	6558525	+	1641	protein_coding	beta-xylosidase
2681564	1626.65	2841.66	-0.804489	6.09e-05	0.000356591	MGG_02467	NC_017844.1	1972643	1973587	+	737	protein_coding	ribonucleoprotein-associated protein
2683310	231.032	111.722	1.04266	6.11e-05	0.000357853	MGG_07390	NC_017849.1	418517	419771	-	1255	protein_coding	coagulation factor 5/8 type domain-containing protein
2677822	1216.16	731.706	0.732328	6.17e-05	0.000360998	MGG_04526	NC_017850.1	922513	926326	+	3814	protein_coding	hypothetical protein
novel.1351	91.1906	221.664	-1.27118	6.19e-05	0.000361731	-	NC_017844.1	4238946	4242825	-	3479	-	PF04825:N terminus of Rad21 / Rec8 like protein|PF04824:Conserved region of Rad21 / Rec8 like protein
2676622	154.385	73.6971	1.07403	6.2e-05	0.000362182	MGG_03545	NC_017851.1	1517551	1521784	+	4234	protein_coding	hypothetical protein
2675442	427.319	234.048	0.865317	6.3e-05	0.000367737	MGG_05236	NC_017849.1	5091430	5092765	+	1201	protein_coding	mitochondrial protein required for iron metabolism
2679434	1934.79	3584.82	-0.889219	6.4e-05	0.000373074	MGG_01232	NC_017850.1	2772169	2774053	+	1614	protein_coding	hypothetical protein
2676866	1429.01	2296.37	-0.684003	6.45e-05	0.000375906	MGG_03323	NC_017851.1	2259019	2264170	-	4938	protein_coding	hypothetical protein
2680840	50.3537	118.902	-1.23546	6.54e-05	0.000380977	MGG_09841	NC_017853.1	3931050	3932455	-	1406	protein_coding	hypothetical protein
novel.1547	103.859	46.2789	1.1666	6.56e-05	0.000381771	-	NC_017844.1	4835119	4842327	-	1588	-	-
2683961	273.044	123.723	1.13649	6.69e-05	0.000388894	MGG_06014	NC_017849.1	2280353	2282089	-	1623	protein_coding	DNA repair protein Ntg1
novel.8847	31.9033	82.553	-1.37083	6.69e-05	0.000389159	-	NC_017851.1	4307099	4310886	-	3682	-	-
novel.5236	15.5759	0.317728	5.47346	6.71e-05	0.000390046	-	NC_017850.1	1825122	1827841	-	2720	-	PF00076:RNA recognition motif. (a.k.a. RRM, RBD, or RNP domain)
novel.10588	73.2794	161.191	-1.13559	6.72e-05	0.000390375	-	NC_017852.1	4007350	4012257	+	4908	-	-
2685121	766.076	1289.02	-0.750113	6.74e-05	0.000391112	MGG_06948	NC_017844.1	3341803	3343267	-	1353	protein_coding	hypothetical protein
novel.6439	31.5922	6.29664	2.33913	6.79e-05	0.000393748	-	NC_017850.1	5512189	5516222	+	4034	-	-
2682976	280.009	146.111	0.935488	6.82e-05	0.000395283	MGG_07091	NC_017850.1	6330570	6334638	-	4069	protein_coding	polyphosphoinositide phosphatase
2676520	10.257	0	5.84485	6.88e-05	0.000398153	MGG_03422	NC_017851.1	1914666	1916366	-	1701	protein_coding	hypothetical protein
2676581	540.097	276.117	0.965233	6.91e-05	0.000400073	MGG_12764	NC_017851.1	2857015	2858143	-	893	protein_coding	hypothetical protein
2677801	82.4584	32.0034	1.36149	6.92e-05	0.000400079	MGG_04406	NC_017844.1	7454977	7463665	+	8595	protein_coding	hypothetical protein
2683968	51.1814	14.4627	1.80481	6.99e-05	0.000403836	MGG_06007	NC_017849.1	2262057	2263952	-	1569	protein_coding	hypothetical protein
12984190	253.776	113.821	1.16311	6.99e-05	0.000403836	MGG_15242	NC_017849.1	1806462	1809242	+	2781	protein_coding	hypothetical protein
novel.285	11.045	43.6734	-2.00443	7.14e-05	0.000412086	-	NC_017844.1	883549	888249	+	3959	-	-
novel.9679	63.6323	16.326	1.95194	7.15e-05	0.000412086	-	NC_017852.1	1300330	1303032	-	2525	-	PF08653:DASH complex subunit Dam1
2679043	246.424	125.481	0.968173	7.17e-05	0.000413066	MGG_08614	NC_017844.1	7576416	7578290	-	1825	protein_coding	hypothetical protein
2680720	43.2556	106.939	-1.29741	7.19e-05	0.000413916	MGG_09773	NC_017851.1	5222178	5223742	+	1494	protein_coding	hypothetical protein
novel.13011	363.901	722.882	-0.992358	7.19e-05	0.000413967	-	NC_017854.1	2844285	2846819	+	2535	-	-
2680551	4.83292	28.7055	-2.5578	7.21e-05	0.000414443	MGG_09576	NC_017849.1	3220436	3221725	-	1180	protein_coding	hypothetical protein
2676620	376.472	200.747	0.903757	7.23e-05	0.000415351	MGG_03543	NC_017851.1	1526228	1528732	-	2398	protein_coding	hypothetical protein
2685100	1621.79	2846.65	-0.811114	7.24e-05	0.00041587	MGG_06927	NC_017844.1	3283366	3284211	-	656	protein_coding	hypothetical protein
novel.3695	327.601	180.906	0.857958	7.26e-05	0.000416699	-	NC_017849.1	3792772	3794779	+	1489	-	-
novel.4364	238.051	112.218	1.08916	7.33e-05	0.000420562	-	NC_017849.1	5765253	5770320	-	4996	-	PF02333:Phytase
2675352	1447.7	833.645	0.795193	7.49e-05	0.000429605	MGG_05171	NC_017849.1	4833671	4835700	-	1971	protein_coding	peroxin 26
novel.9368	78.0831	157.88	-1.01288	7.55e-05	0.000432392	-	NC_017852.1	381605	387353	-	5273	-	-
2677415	8.45476	39.7109	-2.23719	7.59e-05	0.000434512	MGG_03773	NC_017853.1	3108303	3109682	+	1180	protein_coding	hydroxyquinol 1%2C2-dioxygenase
2679585	228.043	112.527	1.01338	7.63e-05	0.000436599	MGG_01304	NC_017850.1	3040891	3043151	-	2099	protein_coding	hypothetical protein
novel.9333	21.0869	61.0461	-1.54214	7.7e-05	0.000440108	-	NC_017852.1	258514	261275	+	2762	-	PF00201:UDP-glucoronosyl and UDP-glucosyl transferase
2675691	22.8254	3.10685	2.83788	7.8e-05	0.000445659	MGG_05074	NC_017849.1	4514284	4517663	+	3243	protein_coding	RAN protein kinase
2676671	3749.64	6263.83	-0.740122	7.86e-05	0.000448918	MGG_03317	NC_017851.1	2287530	2289812	+	2183	protein_coding	eukaryotic translation initiation factor 3 subunit E
2679578	1661.1	929.408	0.838838	7.94e-05	0.000452764	MGG_01297	NC_017850.1	3015140	3016543	-	1315	protein_coding	hypothetical protein
2679106	167.695	80.6291	1.04963	7.95e-05	0.000453221	MGG_01632	NC_017850.1	4274135	4277543	-	3256	protein_coding	hypothetical protein
2684693	289.898	657.09	-1.17855	7.99e-05	0.00045555	MGG_06538	NC_017851.1	3353003	3353851	-	755	protein_coding	Bys1 family protein
novel.10068	19.9627	1.27091	3.94607	8.02e-05	0.000456802	-	NC_017852.1	2467253	2468687	-	1435	-	PF12796:Ankyrin repeats (3 copies)
2684037	117.376	34.458	1.75533	8.06e-05	0.000458525	MGG_05938	NC_017849.1	2041548	2043003	-	1456	protein_coding	2%2C2-dialkylglycine decarboxylase
novel.304	17.8022	0.69595	4.77227	8.13e-05	0.000462557	-	NC_017844.1	940140	941857	+	1573	-	-
novel.11995	147.558	62.3264	1.24655	8.31e-05	0.00047229	-	NC_017853.1	3953415	3955909	-	2255	-	PF05368:NmrA-like family
2674651	391.267	176.558	1.14282	8.33e-05	0.00047293	MGG_00735	NC_017852.1	1825774	1828009	+	2236	protein_coding	hypothetical protein
2682014	8694.04	4843.26	0.843997	8.41e-05	0.000477316	MGG_10402	NC_017853.1	951306	953264	+	1959	protein_coding	hypothetical protein
2681337	1679.1	966.193	0.796684	8.52e-05	0.000483002	MGG_02240	NC_017844.1	1106969	1111097	+	4064	protein_coding	hypothetical protein
2679439	73.3864	23.1371	1.66929	8.62e-05	0.000488534	MGG_01273	NC_017850.1	2917975	2919544	-	1097	protein_coding	hypothetical protein
2680515	4474.83	7306.94	-0.707311	8.63e-05	0.000489083	MGG_09507	NC_017849.1	3443781	3447688	+	3739	protein_coding	hypothetical protein
12985836	3085.91	5455.28	-0.821623	8.65e-05	0.000489547	MGG_14966	NC_017853.1	846639	848584	-	1548	protein_coding	hypothetical protein
2678435	684.846	1430.76	-1.062	8.66e-05	0.000489784	MGG_08200	NC_017850.1	6044691	6047695	-	2930	protein_coding	hypothetical protein
5050670	12213.7	22027.7	-0.850747	8.67e-05	0.000489914	MGG_11513	NC_017852.1	2018633	2021578	+	2328	protein_coding	heat shock protein SSB1
2681431	0	10.7752	-5.86458	8.77e-05	0.000495088	MGG_02334	NC_017844.1	1439577	1440073	+	381	protein_coding	hypothetical protein
5050649	3494.09	6562.4	-0.909259	8.77e-05	0.000495088	MGG_11490	NC_017852.1	1567534	1571641	-	3810	protein_coding	oxysterol binding protein
novel.4748	160.639	80.6505	0.994793	8.86e-05	0.000499722	-	NC_017850.1	410261	416125	+	5178	-	PF01650:Peptidase C13 family
novel.2713	69.3172	23.9316	1.52914	8.87e-05	0.000500214	-	NC_017849.1	718963	721881	+	2919	-	-
novel.7659	108.826	218.125	-0.999211	8.95e-05	0.000504566	-	NC_017851.1	886334	902312	-	7184	-	-
novel.11831	1275.96	734.906	0.79689	9.07e-05	0.000510712	-	NC_017853.1	3520398	3522441	+	2044	-	-
novel.9108	24.0596	3.67153	2.73323	9.08e-05	0.000511013	-	NC_017851.1	5099537	5104994	+	5269	-	PF00664:ABC transporter transmembrane region|PF00005:ABC transporter
novel.4024	54.3653	139.719	-1.35875	9.09e-05	0.000511406	-	NC_017849.1	4783923	4789095	-	4887	-	PF01398:JAB1/Mov34/MPN/PAD-1 ubiquitin protease
2674501	677.014	1319.69	-0.961457	9.11e-05	0.000512309	MGG_00872	NC_017852.1	1308529	1309948	+	894	protein_coding	hypothetical protein
novel.1581	22.4292	65.0717	-1.52475	9.18e-05	0.000515704	-	NC_017844.1	4937751	4943826	-	5994	-	PF13649:Methyltransferase domain
novel.7742	329.896	172.586	0.933498	9.24e-05	0.000518455	-	NC_017851.1	1091440	1092174	-	735	-	-
2674792	406.074	221.769	0.871179	9.29e-05	0.000521066	MGG_00485	NC_017852.1	2742465	2746611	-	4086	protein_coding	DNA polymerase IV
novel.2222	96.2364	193.097	-1.00298	9.31e-05	0.000521437	-	NC_017844.1	6955726	6962998	-	6835	-	PF04212:MIT (microtubule interacting and transport) domain
12985783	60.512	0.756445	6.44146	9.31e-05	0.000521437	MGG_18023	NC_017854.1	2311725	2312066	+	342	protein_coding	hypothetical protein
novel.2215	48.7964	14.911	1.71156	9.53e-05	0.000533549	-	NC_017844.1	6940846	6944682	+	3837	-	-
2674671	532.622	286.954	0.889497	9.55e-05	0.000534572	MGG_00841	NC_017852.1	1428882	1432091	+	3144	protein_coding	exonuclease 1
12985335	32.2337	78.996	-1.28625	9.57e-05	0.000535249	MGG_16308	NC_017844.1	4603965	4605424	+	1384	protein_coding	hypothetical protein
2678968	1064.66	1748.8	-0.715632	9.62e-05	0.00053748	MGG_08802	NC_017853.1	73076	74679	-	1506	protein_coding	GMP synthase
2680847	3.03063	26.1828	-3.21442	9.64e-05	0.000538128	MGG_09848	NC_017853.1	3896466	3897020	-	555	protein_coding	hypothetical protein
2681057	582.202	1033.39	-0.827582	9.65e-05	0.000538293	MGG_02199	NC_017844.1	922875	923947	+	1073	protein_coding	hypothetical protein
2684632	5016.68	2802.61	0.839709	9.72e-05	0.000541979	MGG_12828	NC_017851.1	3597340	3599896	-	2491	protein_coding	hypothetical protein
2681588	357.688	192.162	0.895272	9.73e-05	0.000542419	MGG_02491	NC_017844.1	2064696	2070608	-	5616	protein_coding	DNA replication ATP-dependent helicase dna2
novel.10651	86.9835	33.7077	1.36837	9.79e-05	0.00054535	-	NC_017852.1	4208270	4210783	-	2431	-	PF00248:Aldo/keto reductase family
2679094	69.4982	169.356	-1.27336	9.8e-05	0.00054535	MGG_01790	NC_017850.1	4838490	4840569	+	1991	protein_coding	acyl-CoA desaturase
2683469	25.7324	72.8303	-1.48416	9.83e-05	0.000547075	MGG_07549	NC_017849.1	986710	989101	-	2392	protein_coding	RING-4 protein
2675972	1291.83	735.935	0.811206	9.85e-05	0.000547717	MGG_05720	NC_017844.1	6238920	6241587	+	2668	protein_coding	pre-mRNA-splicing factor CLF1
2676519	16.9958	0.66322	4.71612	9.87e-05	0.000548265	MGG_03421	NC_017851.1	1917005	1918060	+	1056	protein_coding	hypothetical protein
2681336	2.56426	23.54	-3.16693	9.95e-05	0.000552461	MGG_02239	NC_017844.1	1102527	1103157	-	516	protein_coding	hypothetical protein
5051094	367.113	163.688	1.16081	9.96e-05	0.000552461	MGG_11119	NC_017850.1	5161253	5165100	-	3765	protein_coding	fungal specific transcription factor domain-containing protein
2678692	0	12.5069	-6.07434	0.000101431	0.000562443	MGG_08430	NC_017851.1	175839	176804	+	966	protein_coding	retinol dehydrogenase 12
novel.13261	86.5542	35.7179	1.27461	0.000101662	0.000563367	-	NW_003803360.1	57169	60519	-	3270	-	PF00394:Multicopper oxidase|PF07731:Multicopper oxidase|PF07732:Multicopper oxidase
novel.9921	75.8665	27.5632	1.44536	0.000102438	0.000567305	-	NC_017852.1	2044818	2045776	+	959	-	-
2683763	28.4329	5.63342	2.35218	0.000103022	0.000570172	MGG_07836	NC_017849.1	5984940	5985395	+	456	protein_coding	hypothetical protein
novel.4948	55.3263	19.3393	1.51311	0.000103129	0.0005704	-	NC_017850.1	957250	959090	-	1841	-	-
2677122	505.816	885.121	-0.806293	0.000103374	0.00057139	MGG_04198	NC_017853.1	1618730	1619634	+	905	protein_coding	hypothetical protein
2676513	830.948	427.12	0.958566	0.000103801	0.000573386	MGG_03637	NC_017851.1	1171790	1177386	+	5516	protein_coding	TATA-binding protein associated factor Taf2
2682305	1076.4	594.357	0.855823	0.000104183	0.000575129	MGG_02705	NC_017854.1	1801918	1806508	+	4519	protein_coding	hypothetical protein
2682419	142.557	55.4632	1.36568	0.000104527	0.000576659	MGG_02866	NC_017854.1	1231004	1235342	-	3207	protein_coding	hypothetical protein
2684185	27.0812	3.03607	3.18068	0.000105478	0.00058154	MGG_05790	NC_017849.1	3097759	3099613	+	1719	protein_coding	laccase-1
novel.11996	63.6694	20.2426	1.63048	0.000106441	0.000586475	-	NC_017853.1	3955958	3957830	-	1729	-	-
novel.2214	160.827	78.4345	1.03091	0.000106529	0.000586587	-	NC_017844.1	6932066	6939660	+	7470	-	-
2681127	101.72	215.956	-1.0813	0.000106703	0.000587174	MGG_01912	NC_017853.1	664321	667059	+	2605	protein_coding	beta-glucosidase 1
2675080	316.493	607.948	-0.9411	0.000106971	0.000588274	MGG_11554	NC_017852.1	2421643	2424767	+	3019	protein_coding	seed imbibition protein
2684658	2579.62	4503.74	-0.803497	0.000107147	0.000588867	MGG_06503	NC_017851.1	3496689	3498232	-	1461	protein_coding	hypothetical protein
2674175	133.346	273.134	-1.03009	0.000109341	0.000600544	MGG_00650	NC_017852.1	2133523	2134717	-	1195	protein_coding	hypothetical protein
2681063	737.934	13.576	5.75868	0.000109645	0.000601831	MGG_02205	NC_017844.1	936483	937782	-	1224	protein_coding	alcohol dehydrogenase
novel.7447	18.4004	1.73739	3.47661	0.000110212	0.000604563	-	NC_017851.1	255055	257770	+	1101	-	-
novel.12117	127.419	263.785	-1.05005	0.000110445	0.000605458	-	NC_017854.1	214209	222226	+	7860	-	PF01490:Transmembrane amino acid transporter protein
12987376	10.0065	38.5778	-1.9367	0.000110573	0.000605538	MGG_17851	NC_017854.1	101571	102244	-	180	protein_coding	hypothetical protein
2685001	4.61129	25.5602	-2.46656	0.000110662	0.000605538	MGG_06828	NC_017844.1	2912810	2914627	+	1491	protein_coding	hypothetical protein
2677482	1086.99	1985.76	-0.868659	0.000110669	0.000605538	MGG_03895	NC_017853.1	2671487	2672878	+	1181	protein_coding	small nuclear ribonucleoprotein F
novel.12994	729.5	1255.03	-0.782342	0.000110888	0.00060635	-	NC_017854.1	2780355	2791667	+	11044	-	-
novel.6415	51.0873	111.238	-1.12179	0.00011169	0.000610352	-	NC_017850.1	5433648	5437348	+	3169	-	-
2680707	96.5642	200.913	-1.05769	0.000112655	0.000615236	MGG_09708	NC_017851.1	5424885	5425649	+	765	protein_coding	hypothetical protein
novel.11261	55.2138	18.3683	1.58411	0.000112892	0.000616144	-	NC_017853.1	1778303	2077014	+	18556	-	PF00581:Rhodanese-like domain
2675202	1029.74	2090.85	-1.02157	0.000113276	0.000617848	MGG_00802	NC_017852.1	1565999	1567594	+	1479	protein_coding	hypothetical protein
2680839	389.068	676.769	-0.79963	0.000113784	0.000620229	MGG_09840	NC_017853.1	3933291	3934801	-	1362	protein_coding	acetylxylan esterase 2
novel.8118	19.1688	1.55591	3.57663	0.000113918	0.000620568	-	NC_017851.1	2156627	2157414	-	697	-	-
2678701	154.456	277.443	-0.84341	0.000114702	0.00062445	MGG_08587	NC_017851.1	778668	781543	-	2659	protein_coding	hypothetical protein
novel.2019	94.7985	38.1588	1.31288	0.000116339	0.000632962	-	NC_017844.1	6310995	6316114	-	4350	-	PF16897:C-terminal region of MMR_HSR1 domain|PF02824:TGS domain|PF01926:50S ribosome-binding GTPase
novel.4794	409.903	198.842	1.0462	0.00011717	0.000637048	-	NC_017850.1	545663	553397	-	7528	-	-
2679548	4524.35	2655.54	0.768806	0.000117285	0.000637048	MGG_01202	NC_017850.1	2628646	2631394	-	2491	protein_coding	D-lactate dehydrogenase
2681479	14.0976	0.284998	5.33172	0.00011731	0.000637048	MGG_02382	NC_017844.1	1627465	1628205	+	630	protein_coding	hypothetical protein
12985773	18.3229	1.70466	3.48505	0.000117686	0.000638689	MGG_20303	NC_017854.1	2231749	2231820	+	72	tRNA	tRNA-Arg
2679968	199.327	432.877	-1.12145	0.000119963	0.000650637	MGG_08983	NC_017850.1	2366817	2368288	-	1370	protein_coding	catechol 1%2C2-dioxygenase 1
novel.940	1365.52	2747.48	-1.00819	0.000120418	0.000652696	-	NC_017844.1	2935728	2936678	-	789	-	-
12985860	105.58	257.707	-1.29087	0.00012161	0.000658746	MGG_20310	NC_017854.1	2625460	2625531	+	72	tRNA_pseudogene	tRNA-OTHER
2680623	11.0839	0	5.93717	0.000121942	0.000660131	MGG_09618	NC_017854.1	3197825	3199501	-	1443	protein_coding	hypothetical protein
5050064	222.887	406.406	-0.867902	0.000123521	0.000668261	MGG_13647	NC_017851.1	5267153	5268913	-	1761	protein_coding	3-ketoacyl-CoA thiolase A
2681446	31.9422	7.4416	2.09786	0.00012425	0.000671788	MGG_02349	NC_017844.1	1495633	1496700	-	988	protein_coding	pyrroline-5-carboxylate reductase
2685115	158.389	295.828	-0.897211	0.000124464	0.000672525	MGG_06942	NC_017844.1	3327120	3327581	-	462	protein_coding	hypothetical protein
novel.8453	263.915	135.377	0.962802	0.000124566	0.000672658	-	NC_017851.1	3153811	3158156	-	4269	-	PF03330:Lytic transglycolase
novel.397	111.729	26.1256	2.09216	0.000124687	0.000672891	-	NC_017844.1	1276237	1278379	+	1977	-	PF04479:RTA1 like protein
2675358	1795.68	3408.17	-0.923934	0.000125009	0.000674207	MGG_05179	NC_017849.1	4854339	4855721	+	1269	protein_coding	NAD dependent epimerase/dehydratase
novel.721	115.626	268.005	-1.20977	0.000125309	0.000675405	-	NC_017844.1	2251760	2254835	-	3076	-	-
2680087	1086.19	654.262	0.730551	0.00012602	0.000678818	MGG_09160	NW_003803360.1	30788	34573	+	3718	protein_coding	beta-glucosidase 1
5048911	85.3261	35.2358	1.28169	0.000129026	0.000694422	MGG_12974	NC_017849.1	3792922	3793487	-	566	protein_coding	hypothetical protein
2675127	2544.43	4428.31	-0.799045	0.000129117	0.000694422	MGG_00331	NC_017852.1	3236690	3238271	+	1360	protein_coding	proteasome component PRE4
novel.12359	5.67178	29.0247	-2.35553	0.000129157	0.000694422	-	NC_017854.1	917656	920810	-	2725	-	-
5048965	144.517	269.768	-0.904859	0.000129673	0.000696762	MGG_14596	NC_017844.1	1094393	1096696	+	2304	protein_coding	hypothetical protein
novel.7480	14.1809	45.7879	-1.69316	0.000129962	0.000697779	-	NC_017851.1	350923	355108	-	3732	-	-
novel.11239	69.2093	26.1024	1.40729	0.000130023	0.000697779	-	NC_017853.1	1725253	1731011	+	5635	-	-
2678497	323.512	637.367	-0.976018	0.00013034	0.000699043	MGG_08361	NC_017850.1	7713676	7715262	+	1587	protein_coding	hypothetical protein
2675471	479.653	888.408	-0.887522	0.000130598	0.000699996	MGG_12920	NC_017849.1	4913496	4914833	+	1192	protein_coding	hypothetical protein
12985029	5.78055	31.5996	-2.39151	0.000130941	0.000701169	MGG_16833	NC_017849.1	4038687	4039036	-	267	protein_coding	hypothetical protein
12986295	2.48385	20.1943	-2.97171	0.000130979	0.000701169	MGG_16377	NC_017844.1	5385026	5387809	+	2784	protein_coding	hypothetical protein
2677055	325.771	35.6079	3.19128	0.000132436	0.000708531	MGG_10911	NC_017849.1	3656546	3657142	+	597	protein_coding	cupin domain-containing protein
2683468	0	9.58995	-5.7003	0.000133305	0.000712743	MGG_07548	NC_017849.1	984000	985366	-	1116	protein_coding	hypothetical protein
12985588	27.0897	73.3965	-1.43971	0.000133404	0.000712833	MGG_15070	NC_017850.1	6120064	6122456	-	2393	protein_coding	hypothetical protein
novel.8945	70.4034	152.244	-1.11006	0.000133509	0.000712907	-	NC_017851.1	4571114	4573466	-	2257	-	-
2684689	156.197	56.5085	1.45712	0.000133583	0.000712907	MGG_06534	NC_017851.1	3375738	3377632	+	1895	protein_coding	retinol dehydrogenase 12
2681243	137.718	285.435	-1.04778	0.000133823	0.00071375	MGG_02088	NC_017844.1	520338	526865	+	6450	protein_coding	hypothetical protein
novel.2157	13.773	0.317728	5.29774	0.000134809	0.000718566	-	NC_017844.1	6762884	6767007	-	3803	-	PF05577:Serine carboxypeptidase S28
12986340	1916.31	3452.22	-0.849067	0.000135014	0.000719218	MGG_16408	NC_017844.1	5674230	5676091	-	1797	protein_coding	hypothetical protein
novel.6827	99.0869	37.6539	1.40914	0.000135518	0.000721457	-	NC_017850.1	6587452	6588836	+	1111	-	-
2680715	1291.78	2461.71	-0.929463	0.000136998	0.00072889	MGG_13646	NC_017851.1	5254492	5256282	+	1703	protein_coding	hypothetical protein
novel.2479	16.6423	50.561	-1.5967	0.000138075	0.000734168	-	NC_017844.1	7771784	7774325	-	2492	-	PF01636:Phosphotransferase enzyme family
novel.5931	210.151	109.539	0.938149	0.000138249	0.000734641	-	NC_017850.1	3979930	3982486	+	2151	-	-
2683247	1038.63	1828.04	-0.814706	0.000139042	0.000738404	MGG_07125	NC_017850.1	6467639	6469059	-	1209	protein_coding	isopentenyl-diphosphate Delta-isomerase
2675894	2.32012	19.2685	-3.05718	0.000139561	0.000740707	MGG_05551	NC_017844.1	5603730	5605260	+	1488	protein_coding	hypothetical protein
5050328	22.2693	3.10685	2.80643	0.000139922	0.000742168	MGG_13405	NC_017849.1	836073	838586	+	2252	protein_coding	geranylgeranyl pyrophosphate synthetase
5050137	30.3916	6.20874	2.27272	0.00014067	0.000745681	MGG_03158	NC_017851.1	2851992	2855894	-	3505	protein_coding	pumilio-family RNA binding repeat protein
novel.9105	309.024	131.191	1.23396	0.000141739	0.000750887	-	NC_017851.1	5077338	5086918	+	9510	-	PF00890:FAD binding domain
2680111	3789.34	2429.28	0.641465	0.000142392	0.000753886	MGG_09124	NW_003803360.1	122206	128656	-	6221	protein_coding	hypothetical protein
novel.8548	10.0354	42.0232	-2.04616	0.000144676	0.00076551	-	NC_017851.1	3413817	3415478	-	1450	-	-
novel.3784	13.6058	43.462	-1.67815	0.000146136	0.000772765	-	NC_017849.1	4014311	4019395	-	4683	-	PF12796:Ankyrin repeats (3 copies)|PF00082:Subtilase family
5049539	4350.33	10368	-1.25313	0.000146784	0.000775718	MGG_11750	NC_017844.1	3926048	3927707	+	1660	protein_coding	hypothetical protein
2684266	784.697	1324.26	-0.753917	0.000148235	0.000782909	MGG_06132	NC_017849.1	2677295	2678375	+	952	protein_coding	hypothetical protein
novel.12575	59.2528	19.0319	1.62941	0.000149516	0.000789196	-	NC_017854.1	1543627	1544923	-	1297	-	-
2675759	16.2627	51.4316	-1.64619	0.000150436	0.000793565	MGG_05302	NC_017849.1	5327896	5330797	-	2734	protein_coding	hypothetical protein
novel.12680	76.4477	169.937	-1.15034	0.000150618	0.000794044	-	NC_017854.1	1837298	1841058	-	3761	-	-
novel.5025	54.1655	16.2218	1.7639	0.000151147	0.000796347	-	NC_017850.1	1189800	1190767	+	968	-	-
novel.8289	61.6282	23.0161	1.41182	0.000151624	0.00079829	-	NC_017851.1	2679573	2682038	+	2013	-	PF04158:Sof1-like domain|PF00400:WD domain, G-beta repeat
12984031	13.8622	0.378222	5.32101	0.0001517	0.00079829	MGG_20351	NC_017852.1	1496548	1496663	+	116	rRNA	5S ribosomal RNA
2678840	39.3902	10.7474	1.9005	0.00015227	0.000800803	MGG_08541	NC_017851.1	577086	578950	+	1658	protein_coding	FAD monooxygenase
novel.5904	64.7343	134.545	-1.05259	0.00015261	0.000802107	-	NC_017850.1	3891364	3896556	-	3904	-	PF00735:Septin
2674336	476.673	284.185	0.74462	0.000153555	0.00080658	MGG_00477	NC_017852.1	2758385	2760990	-	2606	protein_coding	hypothetical protein
5051659	2348.92	3945.82	-0.747962	0.000154171	0.000809033	MGG_13508	NC_017851.1	1270013	1273113	+	2921	protein_coding	ubiquitin-protein ligase Sel1/Ubx2
2680494	962.386	554.343	0.794259	0.000154286	0.000809033	MGG_09539	NC_017849.1	3334916	3336588	+	1594	protein_coding	peptide chain release factor 1
2677040	3.41308	28.8279	-3.16681	0.000154302	0.000809033	MGG_10893	NC_017844.1	6613906	6615688	-	1663	protein_coding	hypothetical protein
5050136	121.264	36.2022	1.74841	0.000156199	0.000818018	MGG_12763	NC_017851.1	2824072	2825480	+	1102	protein_coding	hypothetical protein
2683775	34.9705	7.46936	2.2195	0.000156204	0.000818018	MGG_07848	NC_017849.1	6014876	6019324	+	4392	protein_coding	multidrug resistance protein CDR1
2675030	890.025	1622.22	-0.865352	0.000156832	0.00082081	MGG_00687	NC_017852.1	1993669	1996281	+	2441	protein_coding	hypothetical protein
2682539	162.271	67.2498	1.26174	0.00015822	0.000827578	MGG_02986	NC_017854.1	750812	756703	-	5892	protein_coding	DNA polymerase zeta catalytic subunit
2677581	829.246	1679.77	-1.01956	0.000158397	0.000828	MGG_04338	NC_017853.1	1124419	1127294	-	2799	protein_coding	potassium transporter 1
5051463	336.132	621.685	-0.886436	0.000161313	0.000842735	MGG_13049	NC_017844.1	5122708	5123676	+	969	protein_coding	hypothetical protein
12987070	1.71896	20.0901	-3.41039	0.000161558	0.000843508	MGG_16660	NC_017849.1	1109451	1110127	-	555	protein_coding	hypothetical protein
novel.3968	26.5321	2.97558	3.16166	0.000161662	0.000843542	-	NC_017849.1	4622434	4625319	+	2392	-	-
novel.4135	109.672	51.5743	1.09303	0.000161912	0.00084434	-	NC_017849.1	5112397	5115776	+	3298	-	-
novel.12114	117.086	213.462	-0.868998	0.00016234	0.000845615	-	NC_017854.1	209573	213318	-	3370	-	-
novel.2134	234.887	456.425	-0.954631	0.000162352	0.000845615	-	NC_017844.1	6693919	6697236	-	3080	-	-
novel.10436	106.308	46.9954	1.17763	0.00016256	0.000846191	-	NC_017852.1	3506213	3509160	-	2948	-	-
novel.10631	147.854	375.556	-1.35004	0.000163298	0.000849522	-	NC_017852.1	4143988	4146170	-	2009	-	PF13242:HAD-hyrolase-like|PF13344:Haloacid dehalogenase-like hydrolase
2681201	690.488	368.195	0.90911	0.000166776	0.000867032	MGG_02110	NC_017844.1	586466	587746	+	1109	protein_coding	caleosin domain-containing protein
2682041	1830.51	1018.6	0.84556	0.000166864	0.000867032	MGG_10429	NC_017853.1	1042062	1044046	+	1893	protein_coding	hypothetical protein
2682742	4576.17	2541.21	0.848239	0.000172365	0.000894553	MGG_02572	NC_017854.1	2344339	2348536	-	4124	protein_coding	prion formation protein 1
novel.3428	96.7846	202.364	-1.05966	0.000172367	0.000894553	-	NC_017849.1	2938398	2944420	+	5863	-	PF05183:RNA dependent RNA polymerase
novel.596	142.199	278.821	-0.970825	0.000173519	0.000899994	-	NC_017844.1	1880999	1891273	-	10147	-	-
2679829	5070.71	3197.17	0.665406	0.00017446	0.000904334	MGG_08843	NC_017850.1	1833627	1837002	-	3292	protein_coding	magnesium transporter ALR2
novel.12621	1.74791	18.802	-3.31056	0.000175061	0.000906907	-	NC_017854.1	1668866	1676267	-	6960	-	PF05183:RNA dependent RNA polymerase
2679404	607.43	318.599	0.928279	0.000175285	0.000907522	MGG_01837	NC_017850.1	5048500	5052182	-	3433	protein_coding	GPI ethanolamine phosphate transferase 1
novel.2974	16.4882	0.569996	4.7072	0.000178339	0.000922785	-	NC_017849.1	1496126	1496906	-	698	-	-
2676168	35.0707	6.4226	2.48045	0.000178601	0.000923587	MGG_05398	NC_017844.1	5084514	5085420	+	746	protein_coding	hypothetical protein
5048915	1346.67	197.172	2.771	0.000180553	0.000933128	MGG_10912	NC_017849.1	3658568	3666741	+	8104	protein_coding	mycocerosic acid synthase
12984489	9.3869	0	5.69983	0.000181211	0.000935968	MGG_20189	NC_017851.1	1958441	1958512	-	72	tRNA	tRNA-His
2679400	89.8236	16.8732	2.40318	0.000183737	0.000948283	MGG_01542	NC_017850.1	3957986	3959976	+	1634	protein_coding	glycosyl hydrolase family 10
novel.5664	363.47	639.708	-0.815866	0.000183814	0.000948283	-	NC_017850.1	3147538	3190808	-	16649	-	PF11374:Protein of unknown function (DUF3176)
novel.153	89.5407	179.01	-0.99104	0.000184276	0.000950099	-	NC_017844.1	445298	447085	-	1723	-	-
novel.11154	129.545	54.1167	1.25604	0.000185607	0.000956396	-	NC_017853.1	1462746	1466367	-	3180	-	PF01083:Cutinase
novel.11054	54.6024	133.724	-1.28972	0.000185969	0.000957693	-	NC_017853.1	1155767	1158651	+	2781	-	PF07690:Major Facilitator Superfamily
novel.5108	6.50421	36.8605	-2.51976	0.000186883	0.000961828	-	NC_017850.1	1475465	1479480	+	3640	-	PF00076:RNA recognition motif. (a.k.a. RRM, RBD, or RNP domain)
novel.5445	53.8896	12.2984	2.13626	0.000189039	0.000972345	-	NC_017850.1	2512210	2514029	+	1579	-	PF06766:Fungal hydrophobin
novel.3587	52.3709	121.237	-1.22043	0.00019093	0.000981488	-	NC_017849.1	3489647	3493369	+	3530	-	PF04699:ARP2/3 complex 16 kDa subunit (p16-Arc)
novel.4676	709.591	1213.11	-0.772695	0.000191076	0.000981657	-	NC_017850.1	184589	190138	+	5490	-	PF01083:Cutinase
novel.9225	13.9882	46.485	-1.73105	0.000192273	0.000987219	-	NC_017851.1	5433978	5436064	+	2013	-	PF05368:NmrA-like family
novel.12251	36.8645	9.42133	1.97448	0.000192902	0.000989863	-	NC_017854.1	613646	614903	-	1258	-	-
2678094	283.513	121.745	1.21764	0.00019319	0.000990758	MGG_04654	NC_017850.1	1160994	1162325	+	1332	protein_coding	hypothetical protein
novel.7496	2.97273	23.2281	-3.06289	0.000193812	0.00099336	-	NC_017851.1	388709	389244	.	536	-	-
27922218	413.711	804.72	-0.961238	0.000194489	0.00099624	MGG_18134	NW_003803335.1	1	2043	+	2043	protein_coding	hypothetical protein
novel.13026	32.9498	3.32143	3.26292	0.000196894	0.00100796	-	NC_017854.1	2868663	2872941	-	3563	-	PF07690:Major Facilitator Superfamily
2676421	508.705	213.347	1.24995	0.00019745	0.00101021	MGG_03222	NC_017851.1	2642507	2648505	-	5908	protein_coding	hypothetical protein
2678399	648.554	1058.1	-0.705437	0.000198965	0.00101736	MGG_08117	NC_017850.1	5742051	5744602	+	2552	protein_coding	DRAP deaminase
2677178	14.2201	0.378222	5.33985	0.000199464	0.00101931	MGG_04259	NC_017853.1	1393139	1393471	+	333	protein_coding	hypothetical protein
2680691	768.686	1280.1	-0.73586	0.000200579	0.00102428	MGG_09737	NC_017851.1	5347082	5348993	-	1827	protein_coding	hypothetical protein
2677825	2322.48	3866.19	-0.735052	0.000200671	0.00102428	MGG_04529	NC_017850.1	935298	936814	-	1420	protein_coding	proteasome component PUP1
2685017	88.5045	33.5696	1.38792	0.000201055	0.00102563	MGG_06844	NC_017844.1	2963350	2964478	-	903	protein_coding	hypothetical protein
12986715	8.85971	0	5.62065	0.000205858	0.00104951	MGG_20036	NC_017850.1	7398596	7398680	+	85	tRNA	tRNA-Gly
novel.4209	70.9038	21.4617	1.74004	0.00020642	0.00105176	-	NC_017849.1	5335069	5340914	-	5656	-	-
novel.10415	127.978	280.121	-1.13139	0.000206757	0.00105286	-	NC_017852.1	3451977	3454822	+	2531	-	-
2678023	19136.1	32653.1	-0.770915	0.000207465	0.00105584	MGG_04362	NC_017850.1	625514	626923	+	1259	protein_coding	hypothetical protein
novel.9713	41.2098	11.4365	1.8192	0.000210333	0.00106981	-	NC_017852.1	1407308	1408663	+	1245	-	-
2676002	3195.89	5256.21	-0.717547	0.000211844	0.00107686	MGG_05671	NC_017844.1	6067885	6071511	-	2703	protein_coding	protein phosphatase PP2A regulatory subunit A
novel.9314	61.7504	141.886	-1.18629	0.000213451	0.00108439	-	NC_017852.1	202091	203058	+	968	-	-
12986820	58.7442	13.7287	2.08802	0.000214499	0.00108908	MGG_17012	NC_017851.1	160875	164180	-	2301	protein_coding	hypothetical protein
novel.5251	43.4802	13.3323	1.71484	0.000217777	0.00110508	-	NC_017850.1	1864154	1869216	+	4717	-	PF09729:Gti1/Pac2 family
novel.4221	336.365	189.974	0.825865	0.000218128	0.00110621	-	NC_017849.1	5380435	5381771	-	971	-	PF00025:ADP-ribosylation factor family
2682814	86.6839	253.167	-1.55219	0.00021941	0.00111206	MGG_02615	NC_017854.1	2190633	2192214	-	1582	protein_coding	hypothetical protein
2680134	735.392	407.296	0.850771	0.00021975	0.00111313	MGG_09011	NC_017854.1	2710860	2712839	+	1912	protein_coding	peroxisomal membrane protein PEX16
2676937	2145.83	1237.66	0.793255	0.000220648	0.00111703	MGG_03215	NC_017851.1	2663967	2665813	-	1749	protein_coding	DNA-directed RNA polymerase II subunit RPB3
2681939	6.14459	34.9484	-2.55742	0.000221469	0.00112053	MGG_10287	NC_017854.1	230183	232101	+	1700	protein_coding	metabolite transporter
novel.9804	110.199	41.2852	1.4162	0.000225118	0.0011379	-	NC_017852.1	1700768	1707179	-	6311	-	PF03114:BAR domain|PF00018:SH3 domain
2683946	83.0052	169.569	-1.02359	0.000225163	0.0011379	MGG_06029	NC_017849.1	2326715	2329692	-	2978	protein_coding	hypothetical protein
2683778	16.7049	154.304	-3.22201	0.000225989	0.0011414	MGG_07851	NC_017849.1	6022755	6024731	+	1672	protein_coding	hypothetical protein
novel.3301	34.4544	8.56598	2.04733	0.000227677	0.00114926	-	NC_017849.1	2540305	2546463	-	6043	-	-
novel.4678	20.2068	2.63008	2.94776	0.000228726	0.00115388	-	NC_017850.1	197753	198254	.	502	-	-
2676004	1460.3	2448.79	-0.745641	0.000229194	0.00115557	MGG_05663	NC_017844.1	6028704	6031237	+	2452	protein_coding	carboxypeptidase Y
2677994	858.41	1409.84	-0.715919	0.000230984	0.00116391	MGG_04608	NC_017844.1	7102233	7106199	-	3967	protein_coding	hypothetical protein
2678533	1426.58	899.634	0.665957	0.000231753	0.00116711	MGG_08340	NC_017850.1	7775321	7778321	+	3001	protein_coding	hypothetical protein
2684212	885.966	463.496	0.933066	0.000234153	0.00117851	MGG_06097	NC_017849.1	2562841	2564432	-	1347	protein_coding	mitochondrial import receptor subunit tom-20
novel.944	13.2713	0.317728	5.25303	0.000235012	0.00118215	-	NC_017844.1	2955538	2959253	+	3716	-	-
2677330	147.389	266.832	-0.85129	0.000236218	0.00118753	MGG_03968	NC_017853.1	2397271	2398617	-	1347	protein_coding	hypothetical protein
2684016	1787.07	3282.62	-0.876685	0.000237609	0.00119383	MGG_05959	NC_017849.1	2115591	2118587	+	2932	protein_coding	bZIP transcription factor HapX
novel.12235	16.7197	1.13999	3.74403	0.00024024	0.00120635	-	NC_017854.1	576642	583074	-	6231	-	-
5049864	3142.65	1973.37	0.67118	0.000240591	0.00120731	MGG_12101	NC_017853.1	2573755	2576576	-	2503	protein_coding	RNA splicing factor Pad-1
12986089	2131.6	1299	0.714848	0.00024071	0.00120731	MGG_14904	NC_017853.1	1638330	1639960	+	1533	protein_coding	histidinol-phosphate aminotransferase
novel.211	12.783	0.284998	5.19637	0.000240914	0.00120764	-	NC_017844.1	600312	604116	-	3805	-	-
novel.4201	382.414	805.567	-1.07363	0.000241972	0.00121224	-	NC_017849.1	5312858	5318644	+	5173	-	PF01199:Ribosomal protein L34e
5050192	3186.7	5300.53	-0.733742	0.00024378	0.00122059	MGG_12822	NC_017851.1	3553854	3556201	+	2119	protein_coding	glucose-6-phosphate isomerase
novel.7200	130.451	242.091	-0.888287	0.000244889	0.00122543	-	NC_017850.1	7711939	7712934	.	996	-	-
2682300	209.784	114.486	0.876399	0.000246024	0.0012304	MGG_02562	NC_017854.1	2373169	2374580	+	1412	protein_coding	initiation-specific alpha-1%2C6-mannosyltransferase
12984875	16.7782	1.35917	3.66596	0.000248103	0.00124009	MGG_17987	NC_017854.1	1801587	1801835	-	249	protein_coding	hypothetical protein
novel.2389	196.76	99.3815	0.98293	0.00024876	0.00124266	-	NC_017844.1	7473274	7475587	+	1806	-	PF13865:C-terminal duplication domain of Friend of PRMT1
novel.927	22.7225	4.18103	2.43493	0.000249776	0.00124701	-	NC_017844.1	2902160	2903058	+	648	-	-
novel.1401	520.211	888.188	-0.770999	0.000250802	0.00125096	-	NC_017844.1	4382204	4393714	-	10565	-	PF00664:ABC transporter transmembrane region|PF00005:ABC transporter
novel.8607	715.507	1396.84	-0.964338	0.000250856	0.00125096	-	NC_017851.1	3568514	3596972	-	5633	-	PF01248:Ribosomal protein L7Ae/L30e/S12e/Gadd45 family
2682117	17.63	0.854994	4.22516	0.000252681	0.00125934	MGG_10505	NC_017844.1	4637655	4638948	+	955	protein_coding	hypothetical protein
novel.2904	2.23971	19.1959	-3.08181	0.000255196	0.00127114	-	NC_017849.1	1248222	1249540	-	1143	-	-
2682055	26.4602	4.87734	2.39134	0.000257743	0.00128309	MGG_10488	NC_017850.1	405655	407096	+	1362	protein_coding	hypothetical protein
2674602	1300.69	653.446	0.992987	0.000262277	0.00130491	MGG_00528	NC_017852.1	2594930	2598241	+	3218	protein_coding	sterol esterase 2
novel.8589	25.0771	77.9546	-1.6218	0.000264648	0.00131595	-	NC_017851.1	3527894	3530020	-	1878	-	-
12984861	1494.89	942.596	0.66503	0.000264813	0.00131602	MGG_17976	NC_017854.1	1654216	1658445	-	4110	protein_coding	hypothetical protein
12985108	52.0191	16.0844	1.67255	0.000265032	0.00131635	MGG_16859	NC_017849.1	4525171	4525485	-	315	protein_coding	hypothetical protein
2678557	21.5787	3.06916	2.76839	0.000266217	0.00132148	MGG_12481	NC_017850.1	8024648	8025249	+	537	protein_coding	hypothetical protein
2685124	1135.53	705.694	0.685658	0.000266586	0.00132255	MGG_06951	NC_017844.1	3349754	3351722	-	1787	protein_coding	CAAX prenyl protease 1
novel.3486	16.1665	48.5635	-1.57508	0.000266934	0.00132352	-	NC_017849.1	3179823	3181187	-	1365	-	-
novel.6738	17.8411	49.8857	-1.48776	0.000267966	0.00132788	-	NC_017850.1	6282687	6290296	+	7433	-	PF01150:GDA1/CD39 (nucleoside phosphatase) family
2679360	818.21	1485.94	-0.859303	0.000269201	0.00133324	MGG_01683	NC_017850.1	4451106	4452675	+	1444	protein_coding	ubiquitin carboxyl-terminal hydrolase
novel.6008	50.1642	116.677	-1.21425	0.000271132	0.00134203	-	NC_017850.1	4175829	4176637	-	663	-	-
2680469	1038.3	443.7	1.22517	0.00027338	0.00135239	MGG_09474	NC_017849.1	3556482	3556985	+	504	protein_coding	hypothetical protein
novel.1758	6.24692	27.8117	-2.14626	0.000274079	0.00135508	-	NC_017844.1	5478590	5480998	+	2237	-	-
12985410	2319.49	4017.87	-0.792451	0.000274504	0.0013564	MGG_15325	NC_017850.1	4841428	4846314	-	4783	protein_coding	CMGC/RCK/MAK protein kinase
2678673	372.002	162.145	1.1926	0.000277739	0.0013716	MGG_08555	NC_017851.1	640200	643219	-	3020	protein_coding	hypothetical protein
novel.11633	37.6607	89.055	-1.22936	0.000278637	0.00137492	-	NC_017853.1	2830906	2832453	-	1548	-	-
2675701	1412.83	2209.33	-0.64481	0.000278728	0.00137492	MGG_05188	NC_017849.1	4891763	4893737	-	1737	protein_coding	hypothetical protein
2677849	116.882	240.372	-1.03274	0.000284552	0.00140285	MGG_04398	NC_017844.1	7475256	7476901	-	1646	protein_coding	6-phosphogluconate dehydrogenase
novel.6768	23.1085	3.35416	2.73504	0.000286428	0.0014113	-	NC_017850.1	6365089	6368818	+	3418	-	PF03663:Glycosyl hydrolase family 76
novel.12852	2.85986	21.6132	-2.88043	0.000286639	0.00141153	-	NC_017854.1	2337412	2338240	-	829	-	-
novel.3927	1033.08	1757.88	-0.76605	0.000287541	0.00141517	-	NC_017849.1	4472862	4492462	-	5099	-	PF03006:Haemolysin-III related
2676717	354.813	193.373	0.871043	0.000290815	0.00143048	MGG_03282	NC_017851.1	2406572	2408505	-	1806	protein_coding	lipoate-protein ligase A
novel.6550	58.6467	144.248	-1.29075	0.000293012	0.00143991	-	NC_017850.1	5810164	5911012	-	4777	-	-
2682972	253.754	494.171	-0.959117	0.000293066	0.00143991	MGG_07087	NC_017850.1	6314246	6317667	+	3264	protein_coding	pre-mRNA-splicing factor SYF1
2675573	29.1463	5.70457	2.30034	0.000295358	0.00145035	MGG_05119	NC_017849.1	4660868	4661611	+	744	protein_coding	hypothetical protein
2679942	14.6473	0.602726	4.51262	0.000296517	0.00145522	MGG_08957	NC_017850.1	2273031	2273411	+	381	protein_coding	hypothetical protein
novel.2489	169.042	315.111	-0.894846	0.000300651	0.00147467	-	NC_017844.1	7791026	7824751	+	13344	-	PF00385:Chromo (CHRromatin Organisation MOdifier) domain|PF00665:Integrase core domain|PF00078:Reverse transcriptase (RNA-dependent DNA polymerase)
2683493	904.05	443.912	1.02411	0.000302405	0.00148244	MGG_07573	NC_017849.1	1075846	1080215	-	4058	protein_coding	hypothetical protein
12986859	18.6668	54.6406	-1.54572	0.000303098	0.00148456	MGG_16514	NC_017844.1	7162968	7163633	+	561	protein_coding	hypothetical protein
2676094	676.819	1146.32	-0.76055	0.000303328	0.00148456	MGG_05335	NC_017844.1	4855986	4856949	-	879	protein_coding	hypothetical protein
2685083	3660.3	5801.75	-0.664259	0.000303352	0.00148456	MGG_06910	NC_017844.1	3220833	3224039	-	2755	protein_coding	protein transporter SEC23
2683959	844.423	442.872	0.928917	0.000304226	0.001488	MGG_06016	NC_017849.1	2285327	2289211	-	3819	protein_coding	hypothetical protein
novel.4253	3.35167	22.0277	-2.73466	0.000304629	0.00148913	-	NC_017849.1	5460942	5462260	-	1319	-	PF00078:Reverse transcriptase (RNA-dependent DNA polymerase)
2674688	424.944	217.967	0.960955	0.000310189	0.00151545	MGG_00630	NC_017852.1	2206479	2210379	+	3839	protein_coding	ATP-dependent DNA helicase srs2
novel.9826	60.5625	21.7171	1.4738	0.000310915	0.00151814	-	NC_017852.1	1776059	1777473	+	1102	-	-
novel.12789	53.2212	18.4999	1.50778	0.000311596	0.00152061	-	NC_017854.1	2142166	2147478	+	4764	-	PF00735:Septin
5051363	4015.16	7245.03	-0.851251	0.000315791	0.00154021	MGG_11412	NC_017850.1	564570	567147	-	1945	protein_coding	tubulin alpha chain
novel.12110	13.1696	0.317728	5.22366	0.000318042	0.00155032	-	NC_017854.1	198506	199387	-	665	-	-
2675391	242.41	402.243	-0.728526	0.000318251	0.00155047	MGG_05071	NC_017849.1	4487123	4490092	+	2881	protein_coding	hypothetical protein
12987247	47.666	16.3032	1.5361	0.000320781	0.00156191	MGG_20280	NC_017853.1	3531499	3531600	+	102	tRNA	tRNA-Ala
2684879	1026.55	1629.17	-0.665773	0.000321028	0.00156224	MGG_06706	NC_017844.1	2468970	2472122	+	3153	protein_coding	hypothetical protein
novel.8415	37.9189	86.8456	-1.19902	0.000325775	0.00158445	-	NC_017851.1	3023592	3026992	-	3401	-	-
2679951	24.2394	63.9884	-1.40477	0.000329466	0.00160151	MGG_08966	NC_017850.1	2303982	2305429	-	1143	protein_coding	cuticle-degrading protease
2681807	974.719	604.534	0.688372	0.000331161	0.00160884	MGG_10180	NC_017850.1	1668030	1671435	+	3214	protein_coding	pre-mRNA-splicing factor cwc22
novel.1312	369.113	643.32	-0.799445	0.000336477	0.00163375	-	NC_017844.1	4113763	4117780	+	3704	-	PF03727:Hexokinase|PF00349:Hexokinase
2676306	482.398	776.3	-0.685959	0.000337687	0.00163871	MGG_14234	NC_017852.1	232428	237977	-	5369	protein_coding	hypothetical protein
2679941	11.9795	0.284998	5.10455	0.000339249	0.00164537	MGG_08956	NC_017850.1	2269808	2271481	+	1530	protein_coding	cytochrome P450 52A12
novel.7408	13.8119	48.0094	-1.82366	0.000339788	0.00164706	-	NC_017851.1	93944	95792	+	1849	-	-
novel.12497	39.5636	12.6918	1.64806	0.000340534	0.00164975	-	NC_017854.1	1319986	1324409	-	4276	-	PF01485:IBR domain, a half RING-finger domain
5049375	8.40037	0	5.53837	0.000347489	0.0016825	MGG_13880	NC_017849.1	6024558	6026152	-	1197	protein_coding	ATP-binding cassette
novel.10831	2460.91	1240.36	0.988699	0.000351503	0.00170099	-	NC_017853.1	383362	394771	+	11266	-	PF02358:Trehalose-phosphatase|PF00982:Glycosyltransferase family 20
novel.12782	122.856	215.317	-0.809517	0.000355752	0.00172059	-	NC_017854.1	2117830	2120756	-	2927	-	-
novel.7961	44.0673	112.927	-1.34057	0.0003577	0.00172819	-	NC_017851.1	1732915	1738074	+	4524	-	PF00642:Zinc finger C-x8-C-x5-C-x3-H type (and similar)
novel.7300	53.2243	20.2597	1.39095	0.000357722	0.00172819	-	NC_017850.1	7987586	7988763	-	1083	-	-
2674326	76.5492	149.822	-0.961561	0.000359522	0.00173592	MGG_00765	NC_017852.1	1712474	1712941	+	468	protein_coding	hypothetical protein
2675638	1198.25	656.645	0.867031	0.000362966	0.00175157	MGG_05167	NC_017849.1	4819682	4821214	-	1451	protein_coding	hypothetical protein
novel.4195	2.13036	18.5672	-3.04893	0.000366768	0.00176894	-	NC_017849.1	5300184	5302693	+	2416	-	PF05282:AAR2 protein
novel.1350	13.9108	41.9388	-1.57903	0.000369894	0.00178302	-	NC_017844.1	4237195	4238992	+	1669	-	PF05615:Tho complex subunit 7
2683227	9355.04	5956.24	0.651286	0.000371012	0.00178742	MGG_07331	NC_017850.1	7281266	7283850	-	2459	protein_coding	1%2C3-beta-glucanosyltransferase gel1
novel.8077	51.6425	17.92	1.51694	0.000371416	0.00178837	-	NC_017851.1	2037326	2040834	+	3419	-	-
novel.10832	13.7762	0.378222	5.30067	0.000371729	0.00178888	-	NC_017853.1	393855	396033	-	2114	-	-
2676807	3868.66	2551.51	0.600529	0.000375397	0.00180553	MGG_03451	NC_017851.1	1813450	1817180	+	3666	protein_coding	hypothetical protein
novel.933	54.815	20.5021	1.41518	0.000376215	0.00180846	-	NC_017844.1	2921840	2924164	+	2053	-	-
2682295	0	8.00663	-5.4469	0.000378365	0.00181779	MGG_02557	NC_017854.1	2387074	2388149	+	1076	protein_coding	hypothetical protein
novel.3992	31.9255	7.73156	2.04346	0.000378831	0.00181902	-	NC_017849.1	4674442	4679888	-	5382	-	PF05729:NACHT domain|PF12796:Ankyrin repeats (3 copies)|PF01048:Phosphorylase superfamily
2680426	16.3379	1.64417	3.3198	0.000380059	0.00182391	MGG_09362	NC_017853.1	3551985	3552308	-	324	protein_coding	hypothetical protein
2683440	34.4407	6.57667	2.3891	0.000381993	0.00183217	MGG_07520	NC_017849.1	906558	907637	+	1080	protein_coding	glycosyl hydrolase family 43 protein
novel.11748	75.0916	146.071	-0.957915	0.00038328	0.00183732	-	NC_017853.1	3258041	3261277	-	3129	-	-
2677613	588.293	314.728	0.901461	0.000384193	0.00184069	MGG_04123	NC_017853.1	1873728	1877156	-	3353	protein_coding	chromosome transmission fidelity protein 18
12984104	327.322	638.788	-0.965017	0.000384825	0.00184269	MGG_17429	NC_017852.1	2503559	2506696	+	2244	protein_coding	hypothetical protein
2674295	135.855	49.705	1.46086	0.000389496	0.00186403	MGG_00798	NC_017852.1	1588707	1591015	+	2219	protein_coding	hypothetical protein
2680418	2584.25	1376.9	0.908138	0.000390645	0.0018685	MGG_09418	NC_017853.1	3347698	3349415	+	1718	protein_coding	hypothetical protein
novel.5796	36.7473	7.886	2.17744	0.000391222	0.00187023	-	NC_017850.1	3529001	3533368	+	4368	-	PF00083:Sugar (and other) transporter
2679878	94.8978	201.983	-1.08819	0.000394547	0.00188508	MGG_08892	NC_017850.1	2018970	2020487	-	1518	protein_coding	hypothetical protein
2678085	734.957	448.719	0.710621	0.000399201	0.00190627	MGG_11390	NC_017850.1	875303	877224	-	1847	protein_coding	hypothetical protein
2679054	1783.22	2779.01	-0.640047	0.000399428	0.0019063	MGG_08745	NC_017853.1	279663	282165	-	2419	protein_coding	hypothetical protein
2680161	54.9102	117.669	-1.09143	0.000400576	0.00191073	MGG_09298	NC_017844.1	4138394	4139448	+	977	protein_coding	hypothetical protein
2675052	1190.34	1924.55	-0.692339	0.000402216	0.0019175	MGG_00496	NC_017852.1	2709112	2710773	+	1533	protein_coding	ER membrane protein SH3
2679407	884.366	1539.77	-0.800216	0.00040879	0.00194776	MGG_01840	NC_017850.1	5056909	5060289	-	3259	protein_coding	GATA factor SREP
5050650	46.1597	12.5275	1.89713	0.000412266	0.00196265	MGG_11492	NC_017852.1	1595602	1595946	+	345	protein_coding	hypothetical protein
novel.5689	1570.82	810.954	0.953242	0.000412366	0.00196265	-	NC_017850.1	3250049	3255218	-	4921	-	-
novel.5820	67.5518	143.699	-1.09602	0.000412814	0.0019637	-	NC_017850.1	3617593	3621465	-	3533	-	PF08611:Fungal protein of unknown function (DUF1774)
novel.6972	32.6769	7.95643	2.00766	0.000419536	0.00199458	-	NC_017850.1	6980349	6986369	+	5841	-	-
2680463	3649.93	5570.68	-0.609788	0.000421243	0.0020016	MGG_09565	NC_017849.1	3251746	3254587	-	2488	protein_coding	CMGC/MAPK/ERK protein kinase
novel.841	47.0871	102.052	-1.12193	0.000422093	0.00200454	-	NC_017844.1	2586336	2588448	-	1919	-	-
2684063	60.1559	172.684	-1.53091	0.000427872	0.00203087	MGG_05912	NC_017849.1	1922488	1924228	+	1741	protein_coding	N-acyl-L-amino acid amidohydrolase
2674262	2015.52	1229.81	0.71194	0.000428769	0.00203401	MGG_01012	NC_017852.1	825329	829847	-	4286	protein_coding	ISWI chromatin-remodeling complex ATPase ISW2
novel.10485	16.4142	46.5269	-1.5039	0.000431379	0.00204528	-	NC_017852.1	3660853	3666130	-	5143	-	PF00387:Phosphatidylinositol-specific phospholipase C, Y domain|PF00388:Phosphatidylinositol-specific phospholipase C, X domain
2674847	2877.21	4701.04	-0.708106	0.000432606	0.00204997	MGG_01059	NC_017852.1	647821	649575	-	1592	protein_coding	26S proteasome regulatory subunit rpn-8
2680068	15.5204	1.4524	3.54253	0.000435744	0.00206371	MGG_09021	NC_017854.1	2681955	2683044	-	987	protein_coding	hypothetical protein
2684452	1482.78	841.244	0.817086	0.000440836	0.00208669	MGG_06297	NC_017851.1	4255567	4259068	-	3407	protein_coding	hypothetical protein
novel.9632	96.4893	44.9554	1.10505	0.000441293	0.00208771	-	NC_017852.1	1164548	1167944	-	3397	-	-
novel.10149	152.828	285.754	-0.900675	0.00044155	0.00208779	-	NC_017852.1	2710686	2720623	-	9566	-	PF11951:Fungal specific transcription factor domain
novel.8825	288.921	522.893	-0.852956	0.000443375	0.00209527	-	NC_017851.1	4239682	4262663	+	9735	-	PF00454:Phosphatidylinositol 3- and 4-kinase
novel.5112	3.8689	24.3137	-2.62909	0.000443902	0.00209662	-	NC_017850.1	1487641	1490678	+	2976	-	-
2678842	100.503	201.468	-1.00767	0.000448864	0.0021189	MGG_08536	NC_017851.1	554732	559883	+	4143	protein_coding	hypothetical protein
2682348	4141.79	6304.35	-0.606119	0.000453881	0.00214142	MGG_02608	NC_017854.1	2213210	2215525	+	2164	protein_coding	26S proteasome regulatory subunit RPN5
2684755	716.959	1248.34	-0.798976	0.000455888	0.00214972	MGG_06600	NC_017851.1	3132668	3134931	+	2178	protein_coding	carbonate dehydratase
2675587	372.81	206.968	0.845726	0.000458847	0.00216249	MGG_05049	NC_017849.1	4419607	4423994	+	4330	protein_coding	hypothetical protein
novel.8877	80.514	35.4884	1.17785	0.000460248	0.00216792	-	NC_017851.1	4369375	4371762	+	2388	-	-
2678795	135.763	381.61	-1.49238	0.000461298	0.00217168	MGG_08521	NC_017851.1	500861	502147	-	1287	protein_coding	hypothetical protein
novel.292	15.0072	46.0757	-1.64189	0.000465283	0.00218925	-	NC_017844.1	915848	916872	-	1025	-	-
novel.2783	95.4001	41.8246	1.20147	0.000465766	0.00219034	-	NC_017849.1	908746	915783	+	6713	-	PF09994:Uncharacterized alpha/beta hydrolase domain (DUF2235)
2678588	172.332	71.4404	1.26443	0.000471192	0.00221465	MGG_08405	NC_017850.1	7542415	7543916	-	1397	protein_coding	retinol dehydrogenase 13
12987094	163.333	308.925	-0.915874	0.000472545	0.00221981	MGG_17724	NC_017853.1	2534414	2536120	-	1497	protein_coding	hypothetical protein
2676686	439.001	240.485	0.865836	0.000473227	0.00222181	MGG_03603	NC_017851.1	1300440	1302879	-	2440	protein_coding	hypothetical protein
novel.7388	16.961	2.15367	2.92643	0.000473762	0.00222312	-	NC_017851.1	19798	29302	-	9415	-	PF00665:Integrase core domain
5051634	4158.54	6567.16	-0.659	0.000475937	0.00223211	MGG_13474	NC_017851.1	925923	927278	-	952	protein_coding	eukaryotic translation initiation factor eIF-1
novel.593	23.2289	69.1527	-1.55389	0.00047681	0.002235	-	NC_017844.1	1867922	1873250	-	4871	-	PF00675:Insulinase (Peptidase family M16)|PF05193:Peptidase M16 inactive domain
2683970	257.663	147.465	0.801933	0.000480474	0.00225096	MGG_06005	NC_017849.1	2255769	2258613	-	2845	protein_coding	RNA exonuclease 3
2682522	505.696	288.881	0.806193	0.000487255	0.00228149	MGG_02969	NC_017854.1	806886	807437	-	441	protein_coding	hypothetical protein
2679042	6429.69	3791.74	0.76214	0.000488052	0.00228399	MGG_08613	NC_017844.1	7573621	7576308	-	2638	protein_coding	polymerase 2 ADP-ribosyltransferase 2
novel.1781	47.3614	14.9718	1.6464	0.000489226	0.00228825	-	NC_017844.1	5533455	5535754	-	2300	-	-
5051530	1387.64	828.726	0.74453	0.000493203	0.00230561	MGG_13129	NC_017844.1	5776554	5778868	+	2229	protein_coding	hypothetical protein
novel.610	253.839	417.043	-0.716995	0.000495844	0.0023167	-	NC_017844.1	1928712	1929465	+	754	-	-
novel.6139	11.4789	0.284998	5.02798	0.000503012	0.00234893	-	NC_017850.1	4570524	4573509	+	2613	-	PF00755:Choline/Carnitine o-acyltransferase
12984071	25.4418	5.53523	2.19767	0.000503976	0.00235216	MGG_20236	NC_017852.1	2134904	2134999	+	96	tRNA	tRNA-Ile
novel.5118	232.6	400.796	-0.785265	0.00050515	0.00235637	-	NC_017850.1	1498906	1505436	-	6369	-	-
12984648	13.876	0.756445	4.37381	0.000506212	0.00235949	MGG_15695	NC_017850.1	3478474	3478788	+	315	protein_coding	hypothetical protein
5050217	28.8364	4.75102	2.57618	0.000506363	0.00235949	MGG_12848	NC_017851.1	4015836	4017269	+	993	protein_coding	hypothetical protein
5049512	1.74498	15.7785	-3.2249	0.000512312	0.00238593	MGG_11719	NC_017844.1	4396619	4397862	-	1120	protein_coding	hypothetical protein
12984241	11.2284	42.1172	-1.92999	0.000514902	0.0023967	MGG_16745	NC_017849.1	2374287	2374683	+	186	protein_coding	hypothetical protein
novel.6083	197.01	104.299	0.916474	0.000515306	0.00239729	-	NC_017850.1	4427847	4434712	-	6267	-	PF00005:ABC transporter|PF00664:ABC transporter transmembrane region
2675884	2027.91	3714.15	-0.872472	0.000516165	0.00239921	MGG_05456	NC_017844.1	5280887	5281926	+	960	protein_coding	hypothetical protein
novel.8491	971.258	607.353	0.678561	0.000516272	0.00239921	-	NC_017851.1	3267188	3271696	+	3743	-	PF09729:Gti1/Pac2 family
novel.2795	84.2803	36.8697	1.19702	0.000520105	0.00241573	-	NC_017849.1	942934	946933	+	3524	-	PF00172:Fungal Zn(2)-Cys(6) binuclear cluster domain
2681672	158.602	396.105	-1.32646	0.000523242	0.002429	MGG_10061	NC_017851.1	4767908	4772100	+	4193	protein_coding	catalase-1
novel.10391	12.0026	38.4309	-1.70002	0.000525126	0.00243644	-	NC_017852.1	3394150	3395515	-	1297	-	-
2674785	246.382	131.097	0.90544	0.000526011	0.00243924	MGG_00100	NC_017852.1	4142729	4143957	+	1229	protein_coding	hypothetical protein
novel.4608	215.591	84.9795	1.34077	0.000527238	0.00244362	-	NC_017849.1	6487422	6491316	+	3840	-	PF08241:Methyltransferase domain|PF08498:Sterol methyltransferase C-terminal
novel.3836	57.2061	117.53	-1.03811	0.000527913	0.00244544	-	NC_017849.1	4160298	4169228	-	7527	-	PF00806:Pumilio-family RNA binding repeat
2678151	668.634	413.309	0.692523	0.000528972	0.00244904	MGG_04453	NC_017850.1	844663	846226	+	1463	protein_coding	mitochondrial ATPase complex subunit ATP10
27922221	8.53809	30.2507	-1.82039	0.000530341	0.00245407	MGG_18137	NW_003803329.1	1	2517	+	2517	protein_coding	hypothetical protein
2681171	149.725	65.0303	1.20008	0.000530809	0.00245492	MGG_01956	NC_017853.1	567631	568964	-	1068	protein_coding	hypothetical protein
5051352	1100.4	704.433	0.642807	0.000531545	0.00245701	MGG_11399	NC_017850.1	677848	679425	+	1488	protein_coding	sterol-4-alpha-carboxylate 3-dehydrogenase
novel.8389	45.4839	106.48	-1.23335	0.000532109	0.00245831	-	NC_017851.1	2944723	2945818	+	1016	-	-
2685173	5116.14	3107.58	0.719244	0.000534302	0.00246713	MGG_07000	NC_017844.1	3532659	3536259	+	3464	protein_coding	ribonucleoside-diphosphate reductase large subunit
novel.5089	8.75739	0	5.5941	0.000536405	0.00247552	-	NC_017850.1	1411832	1412145	+	314	-	-
2684128	13.1175	0.66322	4.33468	0.000544011	0.00250928	MGG_05847	NC_017849.1	1702376	1704248	+	1752	protein_coding	hypothetical protein
2683922	5485.57	3310.23	0.729004	0.000548042	0.00252653	MGG_06053	NC_017849.1	2402355	2404316	+	1859	protein_coding	hypothetical protein
novel.11220	22.3465	57.5008	-1.37141	0.00054847	0.00252716	-	NC_017853.1	1663787	1670626	-	6582	-	PF00412:LIM domain|PF00620:RhoGAP domain
novel.3238	167.99	81.559	1.0498	0.000549774	0.00253182	-	NC_017849.1	2348737	2360880	-	11620	-	PF04192:Utp21 specific WD40 associated putative domain|PF00400:WD domain, G-beta repeat
novel.1985	122.94	62.9713	0.960273	0.000550225	0.00253256	-	NC_017844.1	6200449	6207138	-	6041	-	PF03666:Nitrogen Permease regulator of amino acid transport activity 3
2674438	957.857	1618.46	-0.757002	0.000553645	0.00254695	MGG_01123	NC_017852.1	452800	456976	-	4087	protein_coding	pre-rRNA processing protein Rrp12
2677759	587.792	1017.97	-0.792079	0.000555896	0.00255594	MGG_04806	NC_017850.1	1468996	1470660	+	1503	protein_coding	golgi apparatus membrane protein TVP23
2679570	772.055	472.69	0.706133	0.000556743	0.00255848	MGG_01895	NC_017850.1	5246011	5247219	-	1209	protein_coding	pantoate-beta-alanine ligase
novel.1668	144.893	76.0966	0.928673	0.00055785	0.00256176	-	NC_017844.1	5204541	5211217	-	6346	-	PF00209:Sodium:neurotransmitter symporter family
novel.10129	122.609	229.115	-0.901154	0.000558048	0.00256176	-	NC_017852.1	2636860	2646662	-	8940	-	PF06127:Protein of unknown function (DUF962)
5050858	14.3996	1.13467	3.82726	0.000559983	0.00256928	MGG_14760	NC_017850.1	1987979	1988878	+	620	protein_coding	hypothetical protein
novel.7336	422.506	686.492	-0.698677	0.000560719	0.0025713	-	NC_017850.1	8115647	8220824	-	3269	-	-
novel.9837	69.5716	30.304	1.19053	0.00056641	0.00259602	-	NC_017852.1	1814173	1815476	+	1304	-	-
novel.10372	94.892	41.5146	1.19869	0.000567107	0.00259784	-	NC_017852.1	3329658	3332992	+	2967	-	-
2680162	616.815	348.046	0.823231	0.000570753	0.00261316	MGG_09299	NC_017844.1	4139276	4143468	-	4087	protein_coding	peroxisome biosynthesis protein
2683677	3.82096	21.0668	-2.50259	0.000576181	0.00263662	MGG_07750	NC_017849.1	5622848	5624134	-	1287	protein_coding	hypothetical protein
2677176	4.4186	21.8259	-2.33384	0.000579189	0.00264899	MGG_04257	NC_017853.1	1397831	1399711	+	1881	protein_coding	hypothetical protein
novel.4538	22.1734	3.77504	2.52541	0.000584087	0.00266998	-	NC_017849.1	6259644	6263419	+	3480	-	PF00701:Dihydrodipicolinate synthetase family
novel.898	140.918	286.235	-1.01835	0.000584584	0.00267084	-	NC_017844.1	2780824	2791009	+	10090	-	PF11443:Domain of unknown function (DUF2828)
novel.5997	100.417	200.565	-1.00371	0.000590717	0.00269641	-	NC_017850.1	4151153	4161768	-	10518	-	-
novel.5521	1131.67	1835.84	-0.697163	0.000590802	0.00269641	-	NC_017850.1	2761175	2766021	+	4274	-	-
novel.8956	36.3952	84.9685	-1.21666	0.000591122	0.00269645	-	NC_017851.1	4604720	4608813	-	3531	-	PF07690:Major Facilitator Superfamily
novel.11566	9.61758	37.7094	-1.95012	0.000592253	0.00270019	-	NC_017853.1	2652733	2653662	-	815	-	-
novel.8443	201.307	348.081	-0.786499	0.000593178	0.00270298	-	NC_017851.1	3102718	3107359	-	4398	-	PF13336:Acetyl-CoA hydrolase/transferase C-terminal domain|PF02550:Acetyl-CoA hydrolase/transferase N-terminal domain
2678191	932.661	1497.32	-0.682027	0.000608244	0.00277018	MGG_04693	NC_017844.1	6929520	6931564	+	1775	protein_coding	WD repeat-containing protein 57
2677242	388.53	219.599	0.822884	0.000612306	0.00278721	MGG_03991	NC_017853.1	2310014	2314130	-	3961	protein_coding	topoisomerase 1-associated factor 1
12984692	308.535	487.576	-0.660455	0.000613036	0.00278907	MGG_15737	NC_017850.1	4104569	4105162	+	594	protein_coding	diphthamide biosynthesis protein 4
2678007	313.606	545.668	-0.796566	0.000617938	0.0028099	MGG_04496	NC_017844.1	7304036	7305116	+	985	protein_coding	oligoribonuclease
2678935	46.6558	17.3219	1.4267	0.000618917	0.00281288	MGG_08753	NC_017853.1	253008	254256	+	1249	protein_coding	hypothetical protein
2674644	50.3318	19.3343	1.38198	0.000625565	0.0028416	MGG_01033	NC_017852.1	735442	737484	-	1878	protein_coding	hypothetical protein
5049418	2138.79	4846.83	-1.18065	0.000628311	0.00285258	MGG_13924	NC_017849.1	6372961	6375210	+	2250	protein_coding	serine palmitoyltransferase 2
2675015	3181.49	5572.64	-0.808589	0.000633202	0.00287236	MGG_00684	NC_017852.1	2002141	2004673	-	1874	protein_coding	hypothetical protein
12986641	10.8328	0.284998	4.94929	0.000633331	0.00287236	MGG_17322	NC_017852.1	681253	681780	+	219	protein_coding	hypothetical protein
novel.1056	613.044	1061.62	-0.791489	0.000634693	0.00287703	-	NC_017844.1	3315248	3318192	-	2683	-	PF03031:NLI interacting factor-like phosphatase
novel.1150	85.6255	37.7425	1.18868	0.000635387	0.00287867	-	NC_017844.1	3588286	3591235	+	2867	-	-
2678739	157.522	61.6196	1.34446	0.000637775	0.00288734	MGG_08566	NC_017851.1	683356	684501	+	1146	protein_coding	kinetochore protein spc-25
2680257	599.735	330.211	0.860505	0.000638191	0.00288734	MGG_09218	NC_017844.1	3807611	3809006	-	1320	protein_coding	oxidoreductase
2683086	13424.7	8514.13	0.65704	0.000638299	0.00288734	MGG_07367	NC_017850.1	7404322	7405682	-	1361	protein_coding	hypothetical protein
novel.4052	85.1165	165.952	-0.960236	0.000638771	0.00288797	-	NC_017849.1	4853785	4891921	+	6823	-	-
2680050	1.98913	15.9421	-2.99908	0.000640678	0.00289403	MGG_09130	NW_003803360.1	96082	98987	+	1530	protein_coding	MFS transporter
novel.7260	0.899683	14.2222	-3.87155	0.00064078	0.00289403	-	NC_017850.1	7883701	7884278	-	578	-	-
2681452	241.726	124.211	0.96741	0.000644307	0.00290844	MGG_02355	NC_017844.1	1532319	1533407	+	1089	protein_coding	hypothetical protein
2676972	290.047	147.672	0.977595	0.000653037	0.00294632	MGG_03695	NC_017851.1	995555	998965	-	3411	protein_coding	hypothetical protein
12984587	14.9944	1.6164	3.20615	0.000656835	0.00296191	MGG_20016	NC_017850.1	2632783	2632921	-	139	tRNA	tRNA-Leu
novel.7092	57.44	24.2768	1.24534	0.000657582	0.00296373	-	NC_017850.1	7320755	7321323	-	462	-	PF06441:Epoxide hydrolase N terminus
2678115	640.935	403.793	0.666865	0.000663639	0.00298948	MGG_04588	NC_017850.1	1043529	1046392	+	2791	protein_coding	Sir2 family histone deacetylase Hst4
2679939	924.322	499.568	0.88649	0.0006657	0.00299721	MGG_08954	NC_017850.1	2262537	2265943	+	2550	protein_coding	glycosyltransferase family 28 domain-containing protein
2677743	265.384	132.744	0.99292	0.000668057	0.00300626	MGG_04415	NC_017850.1	748016	750708	-	2693	protein_coding	hypothetical protein
novel.2080	173.286	291.053	-0.749885	0.000669338	0.00301046	-	NC_017844.1	6492639	6496363	-	3669	-	PF01433:Peptidase family M1 domain|PF11838:ERAP1-like C-terminal domain
2682799	1560.24	2478.15	-0.667378	0.000670536	0.0030133	MGG_02668	NC_017854.1	1971997	1973728	+	1366	protein_coding	hypothetical protein
2678469	346.53	208.929	0.728218	0.000670665	0.0030133	MGG_08329	NC_017850.1	7806924	7809086	+	2163	protein_coding	DNA replication protein 4
novel.4388	19.7659	3.04636	2.65017	0.000678877	0.00304861	-	NC_017849.1	5851550	5852193	.	644	-	-
12985709	29.0811	7.96858	1.89261	0.000680336	0.00305359	MGG_16041	NC_017844.1	721535	721976	+	342	protein_coding	hypothetical protein
5051880	3.67973	24.6467	-2.8098	0.000682791	0.00306302	MGG_14422	NC_017844.1	7730464	7730688	-	225	protein_coding	hypothetical protein
2682403	27.1666	63.5044	-1.22381	0.000691516	0.00310055	MGG_02850	NC_017854.1	1284212	1285956	+	1681	protein_coding	hypothetical protein
2683063	14.7745	0.69595	4.50068	0.00069202	0.00310121	MGG_07344	NC_017850.1	7335154	7336039	+	783	protein_coding	hypothetical protein
2681568	6162.42	10173.4	-0.7231	0.00069313	0.00310458	MGG_02471	NC_017844.1	1980315	1983105	+	2312	protein_coding	transketolase
novel.2076	364.086	206.554	0.820059	0.000693735	0.00310568	-	NC_017844.1	6467290	6473636	+	6347	-	PF13650:Aspartyl protease|PF00078:Reverse transcriptase (RNA-dependent DNA polymerase)|PF00665:Integrase core domain
novel.12232	13.0654	0.887724	3.79327	0.000702509	0.00314334	-	NC_017854.1	572583	574237	-	1523	-	-
2681190	5980.74	11339.1	-0.922874	0.00070599	0.00315729	MGG_02099	NC_017844.1	564156	567691	+	3460	protein_coding	C2 domain-containing protein
2676068	153.025	276.033	-0.8503	0.000709476	0.00317124	MGG_05567	NC_017844.1	5679549	5680663	+	1115	protein_coding	hypothetical protein
novel.7262	30.7588	8.77337	1.79212	0.000710452	0.00317396	-	NC_017850.1	7889767	7890646	-	880	-	-
2676874	306.788	164.074	0.897899	0.000715073	0.00319263	MGG_03458	NC_017851.1	1796462	1798509	+	2048	protein_coding	hypothetical protein
2678766	87.6393	237.464	-1.43895	0.000715367	0.00319263	MGG_08497	NC_017851.1	426337	427601	+	1265	protein_coding	hypothetical protein
2683481	63.0221	122.439	-0.956643	0.000720204	0.00321256	MGG_07561	NC_017849.1	1025584	1029673	+	3894	protein_coding	hypothetical protein
2681906	7.08578	27.5	-1.97319	0.000721224	0.00321546	MGG_10331	NC_017854.1	74965	75582	+	618	protein_coding	hypothetical protein
2675159	15.7233	1.61144	3.28969	0.000722229	0.00321828	MGG_00380	NC_017852.1	3064124	3064582	-	459	protein_coding	hypothetical protein
novel.12228	19.4799	2.97558	2.72993	0.000723448	0.00322206	-	NC_017854.1	560934	563435	+	2296	-	-
2681613	5601.82	3613.19	0.632611	0.000724315	0.00322426	MGG_02516	NC_017844.1	2172400	2174692	+	2010	protein_coding	hypothetical protein
12984195	31.322	6.12545	2.31841	0.000725855	0.00322946	MGG_20133	NC_017849.1	1917081	1917152	+	72	tRNA	tRNA-Thr
novel.5541	64.877	26.2462	1.31092	0.000736622	0.00327568	-	NC_017850.1	2811380	2813540	-	2109	-	-
2678904	25.6692	62.4675	-1.29414	0.000742298	0.00329923	MGG_08610	NC_017844.1	7567213	7567875	-	663	protein_coding	hypothetical protein
5050068	1525.19	2719.15	-0.833844	0.000745012	0.00330959	MGG_13651	NC_017851.1	5355808	5357996	-	1622	protein_coding	high-affinity glucose transporter
2678222	141.778	251.829	-0.82598	0.000747489	0.0033189	MGG_04390	NC_017850.1	720796	723999	-	3204	protein_coding	hypothetical protein
5050914	82.1405	154.234	-0.901767	0.000750253	0.00332946	MGG_12313	NC_017850.1	6048320	6050395	+	2076	protein_coding	hypothetical protein
2677406	83.7413	235.999	-1.50396	0.000753562	0.00334244	MGG_03764	NC_017853.1	3137069	3139233	-	1781	protein_coding	salicylate hydroxylase
novel.4888	3.73411	23.2821	-2.64549	0.000768526	0.00340707	-	NC_017850.1	787674	788108	-	371	-	-
2674217	986.722	1641.06	-0.733373	0.000772474	0.00342282	MGG_00476	NC_017852.1	2761593	2764411	-	2612	protein_coding	xaa-Pro aminopeptidase 1
12986254	30.4343	67.706	-1.14904	0.000779338	0.00345147	MGG_17718	NC_017853.1	2373962	2374992	-	813	protein_coding	hypothetical protein
2676913	878.565	1496.58	-0.769418	0.000783126	0.00346647	MGG_03340	NC_017851.1	2206465	2208234	+	1770	protein_coding	hypothetical protein
5048764	2233.72	4019.28	-0.847715	0.000783939	0.00346781	MGG_14348	NC_017852.1	277450	280116	-	2667	protein_coding	hypothetical protein
5051264	36.1733	7.78709	2.22079	0.000784229	0.00346781	MGG_11300	NC_017850.1	2226818	2227290	-	362	protein_coding	hypothetical protein
novel.1000	23.0915	58.4029	-1.32763	0.000785517	0.00347174	-	NC_017844.1	3133581	3136946	+	1414	-	-
novel.7978	7.39134	0	5.3527	0.000787132	0.0034771	-	NC_017851.1	1763588	1766469	-	2882	-	PF07452:CHRD domain
2677948	2630.39	4459.96	-0.761459	0.000787725	0.00347795	MGG_04425	NC_017850.1	755285	756940	+	1557	protein_coding	phenylalanyl-tRNA synthetase subunit alpha
12984338	70.7189	142.484	-1.01031	0.000789927	0.00348583	MGG_20057	NC_017844.1	1297875	1297946	+	72	tRNA_pseudogene	tRNA-OTHER
novel.8871	109.794	200.049	-0.863158	0.000790314	0.00348583	-	NC_017851.1	4356485	4358131	+	1647	-	-
2677428	949.11	574.952	0.721537	0.00079113	0.00348765	MGG_03973	NC_017853.1	2360767	2362844	+	2078	protein_coding	splicing factor 3B subunit 4
novel.12779	18.8822	53.2992	-1.4967	0.000796256	0.00350847	-	NC_017854.1	2106144	2107977	-	1772	-	-
2678473	3072.31	1773.42	0.793279	0.00079675	0.00350886	MGG_08252	NC_017850.1	8104785	8106881	+	2028	protein_coding	hypothetical protein
2674365	938.758	433.602	1.11287	0.000799041	0.00351547	MGG_00289	NC_017852.1	3396743	3399392	-	2307	protein_coding	amino-acid permease inda1
novel.6829	60.3467	23.6797	1.33331	0.000799062	0.00351547	-	NC_017850.1	6590759	6595283	+	3981	-	PF02518:Histidine kinase-, DNA gyrase B-, and HSP90-like ATPase|PF10436:Mitochondrial branched-chain alpha-ketoacid dehydrogenase kinase
novel.10558	76.6644	154.673	-1.01393	0.000801609	0.00352488	-	NC_017852.1	3926271	3927331	+	985	-	-
2683221	490.373	764.835	-0.640353	0.000815281	0.00358319	MGG_07325	NC_017850.1	7264363	7265928	-	1497	protein_coding	hypothetical protein
novel.9295	18.3548	3.12929	2.61871	0.000817793	0.0035924	-	NC_017852.1	117336	119438	+	2039	-	-
novel.5525	16.5683	52.6778	-1.65684	0.000821418	0.00360539	-	NC_017850.1	2769404	2771904	+	2501	-	PF08240:Alcohol dehydrogenase GroES-like domain|PF00107:Zinc-binding dehydrogenase
novel.10189	47.612	15.645	1.59193	0.000821581	0.00360539	-	NC_017852.1	2829278	2835944	+	6577	-	PF00651:BTB/POZ domain|PF13540:Regulator of chromosome condensation (RCC1) repeat|PF13637:Ankyrin repeats (many copies)
novel.11608	56.798	22.7083	1.31552	0.000833158	0.00365434	-	NC_017853.1	2765602	2775570	-	9822	-	PF00082:Subtilase family
novel.7544	12.314	43.2119	-1.81326	0.000833629	0.00365456	-	NC_017851.1	545574	546582	-	883	-	PF04828:Glutathione-dependent formaldehyde-activating enzyme
novel.10015	40.8261	88.8068	-1.11857	0.000836415	0.00366492	-	NC_017852.1	2324007	2326843	-	2837	-	-
2676371	515.312	304.155	0.759118	0.000837185	0.0036656	MGG_10855	NC_017849.1	6510067	6511619	-	1470	protein_coding	hypothetical protein
novel.217	35.5727	6.62005	2.39199	0.000837416	0.0036656	-	NC_017844.1	619234	620319	-	906	-	-
2684951	90.8199	41.3752	1.12193	0.00084134	0.00368052	MGG_06778	NC_017844.1	2714191	2717250	-	2774	protein_coding	C6 zinc finger domain-containing protein
novel.6390	21.6691	3.8028	2.48654	0.000841674	0.00368052	-	NC_017850.1	5353736	5355990	+	2255	-	PF00891:O-methyltransferase
2675622	407.533	803.783	-0.977496	0.0008446	0.00369145	MGG_05083	NC_017849.1	4548455	4549943	-	1260	protein_coding	hypothetical protein
novel.7329	53.1799	20.8241	1.36119	0.00084826	0.00370558	-	NC_017850.1	8085688	8093507	+	7537	-	PF00854:POT family
novel.11431	74.5235	33.6799	1.14953	0.000850004	0.00371133	-	NC_017853.1	2276513	2281806	+	4964	-	PF12146:Serine aminopeptidase, S33
2684272	254.202	426.632	-0.743486	0.000850555	0.00371186	MGG_06126	NC_017849.1	2658973	2661584	-	2612	protein_coding	hypothetical protein
2681222	184.543	338.877	-0.874466	0.000859715	0.00374958	MGG_02067	NC_017844.1	461169	462816	+	857	protein_coding	hypothetical protein
12984021	222.455	118.206	0.909075	0.000860064	0.00374958	MGG_17356	NC_017852.1	1358888	1359773	-	886	protein_coding	hypothetical protein
2676991	15.6332	44.8428	-1.52189	0.000863386	0.00376217	MGG_03526	NC_017851.1	1594542	1596479	-	1317	protein_coding	hypothetical protein
2676521	6.87351	0	5.26279	0.000866959	0.00377585	MGG_03423	NC_017851.1	1913437	1914470	+	804	protein_coding	hypothetical protein
novel.6687	94.549	181.873	-0.94058	0.000868774	0.00378185	-	NC_017850.1	6154227	6157185	-	2659	-	-
2682451	737.254	454.54	0.698036	0.000871788	0.00379307	MGG_02898	NC_017854.1	1102187	1103530	+	1344	protein_coding	aspergillopepsin-F
novel.8798	123.244	66.0576	0.898715	0.00087293	0.00379613	-	NC_017851.1	4145697	4149199	+	3192	-	PF00137:ATP synthase subunit C
2679359	223.905	106.449	1.06819	0.000873449	0.00379648	MGG_01682	NC_017850.1	4448246	4450901	+	2656	protein_coding	ATP-dependent RNA helicase SUV3
2684186	12.3526	0.569996	4.29079	0.000877322	0.00380971	MGG_05789	NC_017849.1	3095345	3096049	-	549	protein_coding	hypothetical protein
2675565	4193.31	6490.67	-0.630524	0.000877371	0.00380971	MGG_04986	NC_017849.1	4169885	4171484	+	1392	protein_coding	hypothetical protein
2681671	174.581	69.4967	1.32446	0.000878977	0.00381477	MGG_10060	NC_017851.1	4772730	4774093	+	1208	protein_coding	ABC-type Fe3+ transport system
2679828	3085.91	1907.85	0.693668	0.000882581	0.00382849	MGG_08842	NC_017850.1	1831629	1833610	-	1842	protein_coding	pyruvate dehydrogenase complex protein X component
[truncated: 1,105 more rows]
