# Supplementary material for: MoMCP1, a Cytochrome P450 Gene, Is Required for Alleviating Manganese Toxin Revealed by Transcriptomics Analysis in Magnaporthe oryzae
Source: Int J Mol Sci. 2019 Mar 29;20(7):1590. doi: 10.3390/ijms20071590 (PMC6480321; doi:10.3390/ijms20071590)
Supplement: Supplementary file 1 [file ijms-20-01590-s001.zip › ijms-461402 suppl/Table S4.xls]

## Sheet: sheet1
Table S4. The transcriptome results about DEGs in △Momcp1 under Mn2+ treatment.
ID	treatment	control	Log2FoldChange	pvalue	padj	gene_name	gene_chr	gene_start	gene_end	gene_strand	gene_length	gene_biotype	gene_description
2678499	59.8694	8265.66	-7.09977	0	0	MGG_08359	NC_017850.1	7719656	7721540	+	1778	protein_coding	flavonol synthase
5048681	5701.75	64.504	6.48147	2.53e-225	1.09e-221	MGG_14145	NC_017853.1	106938	108803	-	1866	protein_coding	hypothetical protein
2675222	16644.8	251.105	6.05609	4.51e-198	1.29e-194	MGG_00311	NC_017852.1	3310828	3312350	-	1290	protein_coding	hypothetical protein
2682140	4112.89	61.9277	6.06237	1.89e-171	4.05e-168	MGG_10514	NC_017844.1	4678764	4680726	-	1963	protein_coding	WSC domain-containing protein
5051743	5279.35	106.208	5.63472	2.45e-166	4.22e-163	MGG_14340	NC_017844.1	4763439	4764473	-	1035	protein_coding	hypothetical protein
2674882	2460.68	48908.7	-4.31306	1.59e-141	2.27e-138	MGG_00409	NC_017852.1	2979450	2980351	+	734	protein_coding	hypothetical protein
2681188	3890.32	214.668	4.1797	1.5e-136	1.84e-133	MGG_02097	NC_017844.1	557648	560290	+	2643	protein_coding	hypothetical protein
2682834	107.741	2363.98	-4.45566	3.92e-134	4.22e-131	MGG_02531	NC_017854.1	2485122	2489008	-	3518	protein_coding	minor extracellular protease vpr
5049118	7542.27	564.53	3.7393	8.04e-132	7.68e-129	MGG_13253	NC_017849.1	2001060	2003522	+	2359	protein_coding	hypothetical protein
2683851	2221.38	45.4503	5.6104	2.08e-127	1.79e-124	MGG_07924	NC_017849.1	6263417	6265117	-	1701	protein_coding	hypothetical protein
2679956	63.2894	1915.56	-4.91838	9.87e-126	7.72e-123	MGG_08971	NC_017850.1	2331152	2332099	-	787	protein_coding	hypothetical protein
12985173	4723.48	126.193	5.23662	1.35e-122	9.69e-120	MGG_15381	NC_017853.1	112270	112911	+	642	protein_coding	hypothetical protein
2675426	215.178	3136.78	-3.86739	7.67e-120	5.08e-117	MGG_04847	NC_017849.1	3695935	3698052	-	1982	protein_coding	peptidase M14
2678219	1652.21	20767.5	-3.65197	1.19e-118	7.3e-116	MGG_04432	NC_017850.1	789547	791780	+	2105	protein_coding	cytochrome P450 51
2680367	74.8375	1330.36	-4.14736	4e-118	2.29e-115	MGG_09398	NC_017853.1	3413266	3415197	-	1932	protein_coding	hypothetical protein
2674878	1510.87	20987.8	-3.79596	2.74e-114	1.47e-111	MGG_00408	NC_017852.1	2981782	2983920	+	2010	protein_coding	RCC1 domain-containing protein
novel.288	1907.9	12.9952	7.17949	6.56e-111	3.32e-108	-	NC_017844.1	894247	953571	+	4973	-	PF01569:PAP2 superfamily
2681236	3152.43	74.2612	5.41499	4.12e-110	1.97e-107	MGG_02081	NC_017844.1	506857	508760	+	1904	protein_coding	hypothetical protein
2679017	668.191	9522.21	-3.83243	2.08e-108	9.41e-106	MGG_08795	NC_017853.1	95490	99351	+	3567	protein_coding	hypothetical protein
5050041	4520.41	228.355	4.30948	2.19e-108	9.43e-106	MGG_13619	NC_017851.1	5023087	5024539	+	1453	protein_coding	hypothetical protein
2678847	906.018	8497.73	-3.22957	2.4e-104	9.84e-102	MGG_13986	NC_017851.1	546709	548885	-	1999	protein_coding	Delta(14)-sterol reductase
2676920	232.988	7710.33	-5.04914	4.11e-103	1.61e-100	MGG_03123	NC_017851.1	2991617	2995362	-	3483	protein_coding	MATE efflux family protein subfamily
2683515	152.162	2801.34	-4.20227	3.08e-101	1.15e-98	MGG_07595	NC_017849.1	1147001	1148977	-	1810	protein_coding	hypothetical protein
12984171	454.9	9616.07	-4.40143	2.62e-100	9.41e-98	MGG_16696	NC_017849.1	1603155	1603868	+	714	protein_coding	hypothetical protein
2679135	14108.3	382.929	5.20304	1.01e-95	3.49e-93	MGG_01393	NC_017850.1	3373153	3376687	-	3317	protein_coding	serine/threonine protein kinase
2683952	240.011	4279.37	-4.1573	1.27e-95	4.21e-93	MGG_06023	NC_017849.1	2307470	2308989	-	1395	protein_coding	GPI-anchored cell wall beta-1%2C3-endoglucanase EglC
2676479	8693.4	850.187	3.35259	6.02e-89	1.92e-86	MGG_03347	NC_017851.1	2191141	2192677	+	1537	protein_coding	hypothetical protein
2680850	136.886	2151.65	-3.97189	2.49e-88	7.64e-86	MGG_09817	NC_017853.1	4016282	4019682	+	2993	protein_coding	minor extracellular protease vpr
12986335	9.10561	1019.68	-6.84001	3.63e-86	1.08e-83	MGG_15150	NC_017844.1	5631875	5632201	+	327	protein_coding	hypothetical protein
novel.259	1969.85	15633.4	-2.98864	9.93e-85	2.85e-82	-	NC_017844.1	755684	761836	+	5684	-	PF03239:Iron permease FTR1 family
novel.12763	194.038	2726.38	-3.81415	3.64e-81	1.01e-78	-	NC_017854.1	2069904	2076621	+	6406	-	PF00350:Dynamin family|PF01031:Dynamin central region
2684002	3982.49	344.978	3.53275	5.08e-81	1.37e-78	MGG_13240	NC_017849.1	2158698	2159271	-	468	protein_coding	hypothetical protein
2680176	709.563	4677.36	-2.72069	1.19e-80	3.1e-78	MGG_09236	NC_017844.1	3868616	3872579	-	3964	protein_coding	hypothetical protein
2680469	928.955	83.456	3.4786	2.27e-80	5.74e-78	MGG_09474	NC_017849.1	3556482	3556985	+	504	protein_coding	hypothetical protein
novel.5737	2112.09	135.916	3.96105	2.52e-80	6.2e-78	-	NC_017850.1	3376922	3387050	-	9174	-	-
12985864	14461.9	1633.31	3.14719	3.96e-79	9.47e-77	MGG_15048	NC_017854.1	2674519	2675592	+	1074	protein_coding	NAD-dependent deacetylase sirtuin-5
2680436	857.783	11925.2	-3.79671	8.24e-79	1.91e-76	MGG_09352	NC_017853.1	3588659	3591577	-	2919	protein_coding	minor extracellular protease vpr
novel.2661	857.404	44.6089	4.25566	3.44e-77	7.79e-75	-	NC_017849.1	549795	555019	+	4706	-	-
2681902	10623.9	1633.59	2.7006	9.11e-77	2.01e-74	MGG_10327	NC_017854.1	92646	95417	+	2688	protein_coding	hypothetical protein
2682054	1443.18	148.073	3.28145	1.31e-76	2.81e-74	MGG_10487	NC_017850.1	403396	405208	+	1741	protein_coding	hypothetical protein
2684561	874.546	5057.99	-2.53182	9.7e-74	2.03e-71	MGG_06406	NC_017851.1	3845358	3846923	-	1492	protein_coding	hypothetical protein
2678529	985.758	29.5757	5.05912	5.4e-73	1.11e-70	MGG_08297	NC_017850.1	7963370	7964933	+	1493	protein_coding	NADH:flavin oxidoreductase/NADH oxidase
novel.3614	1011.6	5298.68	-2.38912	2.98e-71	5.96e-69	-	NC_017849.1	3548090	3552980	+	4842	-	-
novel.10527	453.224	6627.07	-3.87041	3.53e-71	6.9e-69	-	NC_017852.1	3828490	3857193	-	3766	-	-
2683088	1089.27	7963.08	-2.87032	3.13e-69	5.96e-67	MGG_07369	NC_017850.1	7409334	7411446	-	1236	protein_coding	hypothetical protein
5051063	1630.57	84.9691	4.25584	3.19e-69	5.96e-67	MGG_12469	NC_017850.1	7890708	7891469	+	762	protein_coding	hypothetical protein
2680759	1396.64	6851	-2.29442	4.19e-69	7.66e-67	MGG_09760	NC_017851.1	5283306	5285263	-	1958	protein_coding	hypothetical protein
5049056	997.525	7816.31	-2.96992	6.01e-68	1.08e-65	MGG_13187	NC_017849.1	2852343	2854254	+	1710	protein_coding	dihydroceramide delta(4)-desaturase
2675244	13.4817	488.703	-5.14226	1.54e-67	2.71e-65	MGG_00669	NC_017852.1	2078546	2081022	+	2356	protein_coding	hypothetical protein
2681140	27651.3	4686.41	2.56062	2.97e-67	5.12e-65	MGG_01925	NC_017853.1	632907	636815	+	3731	protein_coding	bifunctional P-450:NADPH-P450 reductase
2680730	3549.8	21704.7	-2.61217	5.92e-67	9.99e-65	MGG_09783	NC_017851.1	5194551	5195853	-	1213	protein_coding	hypothetical protein
novel.13001	2017.31	161.507	3.6476	4.55e-66	7.53e-64	-	NC_017854.1	2810692	2815510	+	4743	-	-
2681965	17.0034	581.475	-5.07917	2.39e-65	3.88e-63	MGG_10313	NC_017854.1	159076	159603	-	528	protein_coding	hypothetical protein
novel.12986	2291.06	251.167	3.1885	4.98e-65	7.94e-63	-	NC_017854.1	2752461	2758936	+	6291	-	PF13637:Ankyrin repeats (many copies)
12985969	1401.02	81.3149	4.1134	9.99e-65	1.56e-62	MGG_17632	NC_017853.1	1193600	1194374	-	775	protein_coding	hypothetical protein
2674873	529.264	11.0334	5.60049	2.31e-64	3.55e-62	MGG_00563	NC_017852.1	2477202	2478363	+	1050	protein_coding	hypothetical protein
12986334	318.224	5833.64	-4.1962	2.83e-64	4.28e-62	MGG_16403	NC_017844.1	5626668	5628227	-	1560	protein_coding	hypothetical protein
5050646	1005.74	47.5357	4.39445	3.39e-64	5.03e-62	MGG_11487	NC_017852.1	1481672	1482869	+	1198	protein_coding	hypothetical protein
2680984	3322.86	392.647	3.07869	5.32e-64	7.75e-62	MGG_10027	NC_017851.1	4887900	4891685	+	3672	protein_coding	calcium-transporting ATPase 1
2678285	1725.85	15204.2	-3.13941	1.03e-63	1.48e-61	MGG_08019	NC_017850.1	5435492	5437711	-	2018	protein_coding	F-box domain-containing protein
2674614	1249.03	5855.55	-2.22881	1.9e-62	2.68e-60	MGG_00957	NC_017852.1	1003175	1005911	+	2592	protein_coding	ABC1 family protein
2681137	21.5276	595.587	-4.78455	6.54e-62	9.08e-60	MGG_01922	NC_017853.1	641283	642742	+	1387	protein_coding	polysaccharide deacetylase
12986545	1615.23	74.6093	4.42239	2.01e-61	2.75e-59	MGG_17241	NC_017851.1	4851460	4853909	+	2236	protein_coding	hypothetical protein
novel.5911	217.623	1365.47	-2.6497	2.56e-61	3.44e-59	-	NC_017850.1	3907937	3911190	+	3074	-	-
2681672	23.248	506.784	-4.44892	2.84e-61	3.76e-59	MGG_10061	NC_017851.1	4767908	4772100	+	4193	protein_coding	catalase-1
2678644	3209.25	483.482	2.73057	1.65e-60	2.15e-58	MGG_08289	NC_017850.1	7991753	7993723	-	1878	protein_coding	aerobactin siderophore biosynthesis protein iucB
5049120	681.748	7.92199	6.33999	1.96e-60	2.52e-58	MGG_13256	NC_017849.1	1981662	1982649	+	988	protein_coding	hypothetical protein
5049956	1466.35	9422.25	-2.68355	2.32e-59	2.94e-57	MGG_12210	NC_017853.1	1237229	1239724	-	2376	protein_coding	hypothetical protein
2682006	52.7935	735.325	-3.79453	4.65e-58	5.79e-56	MGG_10394	NC_017853.1	929931	931640	-	1710	protein_coding	hypothetical protein
2676670	602.415	3921.57	-2.70174	4.48e-57	5.5e-55	MGG_03316	NC_017851.1	2289740	2293218	-	3160	protein_coding	serin endopeptidase%2C variant
2680761	34.9724	624.273	-4.16232	1.47e-56	1.78e-54	MGG_09762	NC_017851.1	5273515	5275848	-	2334	protein_coding	hypothetical protein
2676951	2677.92	17837.2	-2.73566	1.79e-56	2.14e-54	MGG_03404	NC_017851.1	1998189	1999972	+	1680	protein_coding	hypothetical protein
2678652	417.755	12.8582	5.05787	4.28e-55	5.05e-53	MGG_08349	NC_017850.1	7746842	7748098	+	1257	protein_coding	dehydrogenase/reductase SDR family member 13
novel.9994	101.466	892.742	-3.1365	5.36e-55	6.23e-53	-	NC_017852.1	2256062	2261194	-	4769	-	PF11754:Velvet factor
2677894	2982.12	14499.2	-2.2816	8.96e-55	1.03e-52	MGG_04768	NC_017850.1	1396070	1398383	+	1958	protein_coding	hypothetical protein
2680894	3403.07	20042.4	-2.55815	4.99e-54	5.65e-52	MGG_09924	NC_017844.1	4356126	4358961	+	2674	protein_coding	protoporphyrinogen oxidase
novel.12145	67.3113	610.823	-3.17594	8.74e-54	9.76e-52	-	NC_017854.1	312682	320145	+	7258	-	PF01946:Thi4 family
2677349	67.9785	540.441	-2.98938	3.98e-53	4.34e-51	MGG_03847	NC_017853.1	2837556	2838532	-	977	protein_coding	hypothetical protein
2682565	4292.13	444.625	3.27213	3.99e-53	4.34e-51	MGG_03012	NC_017854.1	653260	656039	-	2780	protein_coding	hypothetical protein
5049784	11393.6	2052.08	2.47314	1.29e-52	1.39e-50	MGG_12009	NC_017853.1	3516888	3520333	-	3374	protein_coding	hypothetical protein
2683545	85.3326	934.823	-3.45736	2.41e-52	2.56e-50	MGG_07625	NC_017849.1	1249468	1250510	+	804	protein_coding	hypothetical protein
novel.340	614.348	45.0882	3.76923	3.28e-52	3.45e-50	-	NC_017844.1	1088421	1089625	-	1047	-	-
2680222	24.2103	470.77	-4.25778	4.18e-52	4.33e-50	MGG_09307	NC_017844.1	4170671	4173367	+	2126	protein_coding	hexose transporter
2678127	547.876	3869.5	-2.82064	1.13e-51	1.16e-49	MGG_04680	NC_017844.1	6986594	6988715	+	2122	protein_coding	hypothetical protein
5048950	402.639	2076.49	-2.36624	2.09e-51	2.11e-49	MGG_14157	NC_017853.1	4073815	4075885	+	1918	protein_coding	hypothetical protein
5048698	374.276	9.28812	5.32734	2.44e-51	2.45e-49	MGG_14206	NC_017854.1	197041	198734	+	1694	protein_coding	hypothetical protein
novel.3375	951.406	80.5798	3.55932	5.6e-51	5.54e-49	-	NC_017849.1	2773571	2782239	+	7944	-	PF00098:Zinc knuckle
5049543	2302.38	180.568	3.66441	8.89e-51	8.69e-49	MGG_11754	NC_017844.1	3893154	3895675	+	2522	protein_coding	SMDR1
2676383	1246.28	78.7125	3.96835	1.12e-50	1.08e-48	MGG_10869	NC_017850.1	199111	200762	+	1539	protein_coding	hypothetical protein
2675592	3307.07	17593.8	-2.41145	4.81e-50	4.6e-48	MGG_05176	NC_017849.1	4846979	4850188	-	2798	protein_coding	mitochondrial distribution and morphology protein 34
novel.7906	475.45	2699.77	-2.50547	6.62e-50	6.26e-48	-	NC_017851.1	1539236	1543410	+	4042	-	-
2674637	1209.84	5068.09	-2.06661	8.32e-50	7.74e-48	MGG_00261	NC_017852.1	3491249	3494583	-	3275	protein_coding	hypothetical protein
2680889	4592.57	29005.3	-2.65899	8.37e-50	7.74e-48	MGG_09919	NC_017844.1	4340969	4343417	+	2366	protein_coding	amino transferase
2676613	1727.24	9296.02	-2.428	1.04e-49	9.51e-48	MGG_03536	NC_017851.1	1557946	1560491	+	2383	protein_coding	SDS23
2679432	1565.85	9591.75	-2.61487	1.09e-49	9.87e-48	MGG_01230	NC_017850.1	2766842	2769123	+	2107	protein_coding	succinate-semialdehyde dehydrogenase
2674909	1289.09	10940.2	-3.08527	4.53e-49	4.06e-47	MGG_00634	NC_017852.1	2177713	2182105	-	4254	protein_coding	nitrite reductase
2683804	1995.54	8731.59	-2.12961	1.06e-48	9.44e-47	MGG_07877	NC_017849.1	6125204	6127931	-	2464	protein_coding	dipeptidyl-peptidase V
2675372	585.379	63.3222	3.19646	1.28e-47	1.12e-45	MGG_04991	NC_017849.1	4193917	4196206	+	2290	protein_coding	hypothetical protein
novel.7944	1466.25	109.076	3.74424	2.48e-47	2.15e-45	-	NC_017851.1	1676347	1685959	+	9206	-	PF00067:Cytochrome P450
2679908	3035.6	14435.7	-2.24965	4.27e-47	3.67e-45	MGG_08922	NC_017850.1	2131122	2133781	+	2660	protein_coding	hypothetical protein
2684508	2493.75	574.603	2.11796	7.26e-47	6.18e-45	MGG_06353	NC_017851.1	4054379	4056993	-	2518	protein_coding	hypothetical protein
2683205	887.891	123.207	2.84945	9.55e-47	8.05e-45	MGG_07309	NC_017850.1	7186222	7187641	-	1320	protein_coding	Delta(3%2C5)-Delta(2%2C4)-dienoyl-CoA isomerase
2675641	4396.07	711.668	2.62506	1.64e-46	1.37e-44	MGG_04994	NC_017849.1	4208130	4211722	+	3370	protein_coding	plasma membrane H+-ATPase
novel.9639	2909.34	12693.2	-2.12557	3.73e-46	3.08e-44	-	NC_017852.1	1185128	1191146	-	5600	-	PF09421:Frequency clock protein
2681722	513.043	2818.01	-2.45741	4.58e-46	3.75e-44	MGG_10111	NC_017851.1	4608810	4610362	+	1297	protein_coding	glucose and ribitol dehydrogenase
novel.6659	49.3266	435.208	-3.14385	4.88e-46	3.96e-44	-	NC_017850.1	6075243	6080557	-	4961	-	-
2680751	11147.4	1761.94	2.66207	8.17e-46	6.57e-44	MGG_09752	NC_017851.1	5311707	5314010	-	2048	protein_coding	hypothetical protein
2681525	659.83	2930.55	-2.15104	1.79e-45	1.42e-43	MGG_02428	NC_017844.1	1829285	1831970	+	2602	protein_coding	hypothetical protein
novel.10334	296.124	2129.3	-2.84494	1.86e-45	1.47e-43	-	NC_017852.1	3231899	3258514	+	15722	-	PF04082:Fungal specific transcription factor domain
2680843	407.342	11.4429	5.13292	6.73e-45	5.27e-43	MGG_09844	NC_017853.1	3926674	3927237	+	564	protein_coding	hypothetical protein
novel.523	525.718	52.9778	3.29317	1.04e-44	8.03e-43	-	NC_017844.1	1677382	1682671	+	5290	-	PF03595:Voltage-dependent anion channel
2675104	4121.3	15899.8	-1.94785	1.13e-44	8.64e-43	MGG_00595	NC_017852.1	2357607	2360493	-	2653	protein_coding	hypothetical protein
2682466	454.366	49.7026	3.18705	1.33e-44	1.01e-42	MGG_02913	NC_017854.1	1053126	1057923	-	4724	protein_coding	hypothetical protein
2678777	3403.95	513.297	2.72875	1.5e-44	1.13e-42	MGG_08486	NC_017851.1	394413	396687	-	1997	protein_coding	beta-lactamase
2683536	2206.4	401.196	2.45886	2.17e-44	1.62e-42	MGG_07616	NC_017849.1	1226946	1230711	+	3620	protein_coding	succinate/fumarate mitochondrial transporter
2683702	956.542	161.36	2.56351	9.16e-44	6.79e-42	MGG_07775	NC_017849.1	5729836	5730477	+	642	protein_coding	hypothetical protein
novel.3000	47.6374	428.444	-3.16737	2.78e-43	2.05e-41	-	NC_017849.1	1599353	1603151	-	3485	-	-
2674953	1934.35	7181.81	-1.89237	3.68e-43	2.69e-41	MGG_01004	NC_017852.1	850646	852957	+	2312	protein_coding	hypothetical protein
2682558	355.141	1899.89	-2.42013	6.06e-43	4.38e-41	MGG_03005	NC_017854.1	678141	680285	+	2145	protein_coding	hypothetical protein
5051159	2405.24	608.56	1.98218	9.65e-43	6.92e-41	MGG_11188	NC_017850.1	3945370	3949475	+	4106	protein_coding	hypothetical protein
2678774	4027.1	923.823	2.12363	1.09e-42	7.74e-41	MGG_08489	NC_017851.1	402625	405945	+	3229	protein_coding	hypothetical protein
2678549	685.959	121.198	2.50683	1.46e-42	1.03e-40	MGG_08395	NC_017850.1	7578695	7580406	-	1712	protein_coding	hypothetical protein
novel.10870	46.9451	383.794	-3.02983	1.68e-42	1.17e-40	-	NC_017853.1	534610	955626	+	6940	-	PF00385:Chromo (CHRromatin Organisation MOdifier) domain|PF00665:Integrase core domain
2680752	17.8859	287.037	-3.98926	2.02e-42	1.4e-40	MGG_09753	NC_017851.1	5308759	5309571	+	813	protein_coding	hypothetical protein
2681534	1277.97	5755.78	-2.17121	2.32e-42	1.6e-40	MGG_02437	NC_017844.1	1846135	1848566	+	2362	protein_coding	palmitoyltransferase PFA3
2677865	1593.05	6748.7	-2.08284	2.53e-42	1.73e-40	MGG_04761	NC_017850.1	1389121	1391105	+	1745	protein_coding	hypothetical protein
2683797	583.902	2282.01	-1.96633	2.58e-42	1.75e-40	MGG_07870	NC_017849.1	6108545	6110286	+	1742	protein_coding	hypothetical protein
novel.7756	871.085	137.549	2.65408	7.61e-42	5.12e-40	-	NC_017851.1	1117486	1124159	-	6340	-	PF01775:Ribosomal proteins 50S-L18Ae/60S-L20/60S-L18A
5049504	121.014	731.312	-2.59555	1.37e-41	9.16e-40	MGG_11701	NC_017844.1	4595882	4600390	+	4509	protein_coding	hypothetical protein
2674238	991.081	4501.64	-2.18306	1.52e-41	1.01e-39	MGG_00317	NC_017852.1	3293327	3295045	-	1637	protein_coding	fumarylacetoacetase
2674751	3019.74	483.999	2.64288	2.47e-41	1.62e-39	MGG_01129	NC_017852.1	398599	400850	-	2252	protein_coding	hypothetical protein
novel.10400	292.892	7.19248	5.31562	2.51e-41	1.64e-39	-	NC_017852.1	3413882	3414547	-	474	-	-
2684252	751.862	102.207	2.8801	3.47e-41	2.24e-39	MGG_06146	NC_017849.1	2732302	2734805	-	2504	protein_coding	hypothetical protein
novel.2908	1459.22	5335.17	-1.87037	4.7e-41	3.02e-39	-	NC_017849.1	1254592	1271539	-	16690	-	PF13738:Pyridine nucleotide-disulphide oxidoreductase
2680210	949.902	3937.42	-2.05139	6.97e-41	4.44e-39	MGG_11732	NC_017844.1	4104778	4106771	-	1886	protein_coding	hypothetical protein
2684050	783.269	88.5985	3.1438	7.76e-41	4.91e-39	MGG_05925	NC_017849.1	1987451	1989110	-	1660	protein_coding	hypothetical protein
2684257	1094.15	175.269	2.64146	1.01e-40	6.33e-39	MGG_06141	NC_017849.1	2710709	2712841	-	1952	protein_coding	solute carrier family 25 member 38
2683397	638.042	2653.62	-2.05638	1.34e-40	8.38e-39	MGG_07477	NC_017849.1	771618	773769	-	2152	protein_coding	tRNA-guanine transglycosylase
2682506	5735.98	18990	-1.72716	1.38e-40	8.57e-39	MGG_02953	NC_017854.1	877648	879110	-	1124	protein_coding	60S ribosomal protein L21-B
novel.5713	9.08591	216.305	-4.5709	2.9e-40	1.78e-38	-	NC_017850.1	3315102	3322699	+	7352	-	-
2682742	2417.37	526.868	2.19546	5.47e-40	3.34e-38	MGG_02572	NC_017854.1	2344339	2348536	-	4124	protein_coding	prion formation protein 1
2675373	1298.85	4786.93	-1.88184	7.33e-40	4.44e-38	MGG_04990	NC_017849.1	4190069	4192499	+	2248	protein_coding	hypothetical protein
novel.3940	148.7	751.231	-2.33683	1.02e-39	6.15e-38	-	NC_017849.1	4536597	4539146	+	2484	-	-
novel.2406	24.801	342.849	-3.78096	1.47e-39	8.76e-38	-	NC_017844.1	7552881	7553526	.	646	-	-
5048692	12.7724	209.317	-4.04405	2.9e-39	1.72e-37	MGG_14777	NC_017850.1	3322668	3323213	-	546	protein_coding	hypothetical protein
2683759	7833.82	46018	-2.55436	2.97e-39	1.75e-37	MGG_07832	NC_017849.1	5973596	5974913	-	1224	protein_coding	high affinity copper transporter
novel.7444	439.716	2.85903	7.15157	3.44e-39	2.01e-37	-	NC_017851.1	250361	254562	+	3683	-	PF00733:Asparagine synthase|PF13537:Glutamine amidotransferase domain
2682191	4552.87	16788.2	-1.88255	4.43e-39	2.57e-37	MGG_10578	NC_017854.1	2836184	2838072	+	1791	protein_coding	hypothetical protein
2683631	3418.11	517.388	2.72349	6.59e-39	3.81e-37	MGG_07704	NC_017849.1	5469518	5471429	-	1800	protein_coding	carboxypeptidase A
novel.7778	479.28	36.2165	3.73337	6.98e-39	4e-37	-	NC_017851.1	1185708	1195403	-	9696	-	PF03167:Uracil DNA glycosylase superfamily
2683587	1942.68	428.215	2.1804	1.34e-38	7.61e-37	MGG_07667	NC_017849.1	1437069	1439251	-	2118	protein_coding	autophagy-like protein 17
12985928	281.934	14.1988	4.32602	1.61e-38	9.11e-37	MGG_18049	NC_017854.1	2808412	2809672	-	417	protein_coding	hypothetical protein
5049346	1303.73	8022.57	-2.62134	1.74e-38	9.81e-37	MGG_14719	NC_017852.1	4034549	4035877	+	1329	protein_coding	hypothetical protein
2681627	1071.46	3708.33	-1.79121	2.45e-38	1.37e-36	MGG_02001	NC_017844.1	191710	193646	+	1834	protein_coding	hypothetical protein
2677137	323.022	9.92969	5.0445	2.65e-38	1.47e-36	MGG_03807	NC_017853.1	2986065	2987705	+	1641	protein_coding	hypothetical protein
5051667	272.039	23.0332	3.54948	2.76e-38	1.52e-36	MGG_13517	NC_017851.1	1342608	1346517	+	3819	protein_coding	hypothetical protein
2683104	6695.06	727.332	3.20186	3.18e-38	1.74e-36	MGG_07216	NC_017850.1	6818619	6819756	+	1048	protein_coding	versicolorin reductase
2677417	385.982	27.0619	3.82938	5.22e-38	2.84e-36	MGG_03755	NC_017853.1	3167804	3169672	-	1772	protein_coding	hypothetical protein
2680754	1356.62	5232.66	-1.94755	6.92e-38	3.75e-36	MGG_09755	NC_017851.1	5297605	5302133	-	4466	protein_coding	hypothetical protein
2681150	697.574	3875.41	-2.47384	7.47e-38	4.02e-36	MGG_01935	NC_017853.1	612496	614936	-	2441	protein_coding	short chain dehydrogenase/reductase
novel.3143	300.032	10.1514	4.88871	1.59e-37	8.48e-36	-	NC_017849.1	2104164	2111720	-	7293	-	PF03950:tRNA synthetases class I (E and Q), anti-codon binding domain|PF00749:tRNA synthetases class I (E and Q), catalytic domain
2684175	18.9508	352.953	-4.20714	2.39e-37	1.27e-35	MGG_05800	NC_017849.1	3010745	3013622	+	2579	protein_coding	hypothetical protein
2680575	405.62	2000.82	-2.30089	4.67e-37	2.47e-35	MGG_09668	NC_017854.1	3014685	3016702	-	2018	protein_coding	gut esterase 1
2675402	4483.34	1306.79	1.77863	5.04e-37	2.64e-35	MGG_04956	NC_017849.1	4062962	4065356	+	2103	protein_coding	hypothetical protein
2674561	1247.15	262.767	2.24299	5.32e-37	2.77e-35	MGG_00203	NC_017852.1	3710919	3713439	-	2521	protein_coding	hypothetical protein
2683758	246.868	1333.67	-2.43202	5.69e-37	2.93e-35	MGG_07831	NC_017849.1	5972051	5973168	+	1029	protein_coding	phytanoyl-CoA dioxygenase
novel.5838	146.066	663.008	-2.1824	5.69e-37	2.93e-35	-	NC_017850.1	3678506	3686803	+	7843	-	-
novel.1566	79.1648	480.073	-2.60041	5.9e-37	3.02e-35	-	NC_017844.1	4888034	4893340	-	5200	-	PF00920:Dehydratase family
2678760	233.773	1374.83	-2.5538	6.86e-37	3.49e-35	MGG_08446	NC_017851.1	234874	237048	-	2016	protein_coding	sugar transporter
2683893	671.633	2909.52	-2.11414	7.5e-37	3.8e-35	MGG_07966	NC_017849.1	6408848	6410990	-	2143	protein_coding	phosphate transporter
2680277	221.137	1868.38	-3.07581	1.04e-36	5.23e-35	MGG_09272	NC_017844.1	4041251	4045249	+	3167	protein_coding	beta-glucosidase 1
2684188	346.448	16.8717	4.3863	1.51e-36	7.56e-35	MGG_05787	NC_017849.1	3091451	3092998	+	1548	protein_coding	hypothetical protein
novel.11072	38.0624	312.883	-3.03451	1.52e-36	7.56e-35	-	NC_017853.1	1213081	1216448	-	3237	-	-
5048784	3729.69	21793.6	-2.54669	1.64e-36	8.11e-35	MGG_14269	NC_017844.1	7670632	7672023	+	1292	protein_coding	hypothetical protein
novel.5899	174.355	892.259	-2.35587	2.79e-36	1.37e-34	-	NC_017850.1	3879588	3945046	-	2965	-	-
novel.10596	336.539	1631.76	-2.2773	3.41e-36	1.67e-34	-	NC_017852.1	4035867	4039309	-	3295	-	-
novel.7333	315.616	1179.66	-1.90233	3.59e-36	1.75e-34	-	NC_017850.1	8110161	8187280	+	8082	-	PF00075:RNase H
2682059	2876.84	535.824	2.42437	3.89e-36	1.88e-34	MGG_10492	NC_017850.1	416087	418086	-	1910	protein_coding	carnitine/acyl carnitine carrier
2681240	1407.73	4964.2	-1.81825	3.92e-36	1.88e-34	MGG_02085	NC_017844.1	515208	516679	+	1348	protein_coding	FAD-linked sulfhydryl oxidase ALR
2675932	15.9952	206.291	-3.69118	1.05e-35	5.03e-34	MGG_05590	NC_017844.1	5757154	5758501	-	1348	protein_coding	zeaxanthin epoxidase
2679970	33.5503	330.02	-3.28989	1.3e-35	6.19e-34	MGG_08985	NC_017850.1	2373986	2377270	+	3125	protein_coding	beta-xylosidase
2677020	818.568	164.184	2.32298	1.94e-35	9.16e-34	MGG_03287	NC_017851.1	2388583	2391007	-	2116	protein_coding	alpha-amylase
2677971	1081.1	242.973	2.15645	4.05e-35	1.9e-33	MGG_04575	NC_017850.1	1017875	1022546	+	4451	protein_coding	hypothetical protein
2683514	955.078	3899.1	-2.0287	4.07e-35	1.9e-33	MGG_07594	NC_017849.1	1141635	1142515	+	881	protein_coding	hypothetical protein
novel.2134	165.927	731.648	-2.14006	5.45e-35	2.53e-33	-	NC_017844.1	6693919	6697236	-	3080	-	-
2674365	1269.7	211.312	2.58267	6.19e-35	2.86e-33	MGG_00289	NC_017852.1	3396743	3399392	-	2307	protein_coding	amino-acid permease inda1
2680583	1817.25	240.859	2.91065	8.85e-35	4.07e-33	MGG_09647	NC_017854.1	3084084	3085774	-	1691	protein_coding	acyl-CoA synthetase
2676433	331.791	3.48538	6.56773	1e-34	4.58e-33	MGG_03503	NC_017851.1	1667203	1668358	-	1069	protein_coding	hypothetical protein
2682311	6887.59	21847.4	-1.66538	1.09e-34	4.96e-33	MGG_02711	NC_017854.1	1783972	1785488	+	1082	protein_coding	hypothetical protein
2682844	3155.7	10926.6	-1.79165	1.36e-34	6.18e-33	MGG_02541	NC_017854.1	2431515	2433908	-	2208	protein_coding	methylcrotonoyl-CoA carboxylase subunit beta
novel.12277	79.2478	466.328	-2.56192	1.51e-34	6.82e-33	-	NC_017854.1	687187	693159	-	5135	-	PF00875:DNA photolyase|PF03441:FAD binding domain of DNA photolyase
2681139	380.172	3069.89	-3.01216	1.73e-34	7.74e-33	MGG_01924	NC_017853.1	636876	639229	-	2008	protein_coding	benzoate 4-monooxygenase cytochrome P450
5049727	483.083	91.3342	2.40989	1.86e-34	8.29e-33	MGG_14754	NC_017850.1	1872782	1875372	-	2498	protein_coding	tRNA uridine 5-carboxymethylaminomethyl modification enzyme GidA
novel.6374	432.864	44.0439	3.30906	4.44e-34	1.97e-32	-	NC_017850.1	5289444	5290680	+	1115	-	-
2680273	1778.01	323.954	2.45745	4.63e-34	2.04e-32	MGG_09268	NC_017844.1	3996765	3998348	-	1584	protein_coding	hypothetical protein
5048985	749.197	2878.34	-1.94188	7.43e-34	3.26e-32	MGG_13763	NC_017844.1	6748639	6750122	+	1484	protein_coding	glycerate kinase
2675189	1025.76	3641.98	-1.82819	8.36e-34	3.65e-32	MGG_00729	NC_017852.1	1859931	1863504	+	3427	protein_coding	hypothetical protein
2676993	3971.94	13964.8	-1.81393	1.36e-33	5.91e-32	MGG_03186	NC_017851.1	2775851	2779282	+	2929	protein_coding	1%2C4-alpha-glucan-branching enzyme
2680797	304.131	1167.54	-1.94172	2.04e-33	8.81e-32	MGG_09806	NC_017853.1	4054509	4056309	+	1801	protein_coding	hypothetical protein
2681558	562.887	2625.83	-2.22258	2.24e-33	9.62e-32	MGG_02461	NC_017844.1	1958183	1960733	-	2494	protein_coding	hypothetical protein
2676549	803.457	162.77	2.30864	2.31e-33	9.88e-32	MGG_03396	NC_017851.1	2033916	2036901	+	2986	protein_coding	hypothetical protein
5049731	3465.09	472.103	2.8728	2.45e-33	1.04e-31	MGG_11945	NC_017844.1	1486826	1489808	+	2886	protein_coding	candidapepsin
2683173	3652.16	12165.6	-1.73585	2.49e-33	1.05e-31	MGG_07190	NC_017850.1	6697183	6700659	+	3180	protein_coding	dolichyl-phosphate-mannose-protein mannosyltransferase 2
12985269	5012.35	14527.2	-1.53522	2.85e-33	1.2e-31	MGG_16248	NC_017844.1	3817704	3819057	-	1164	protein_coding	30S ribosomal protein S5
2683406	972.107	3049.63	-1.64957	3.55e-33	1.49e-31	MGG_07486	NC_017849.1	798656	802152	-	3390	protein_coding	F-box protein pof6
2676143	1422.94	4780.91	-1.74865	3.71e-33	1.55e-31	MGG_05478	NC_017844.1	5355834	5357450	+	1471	protein_coding	hypothetical protein
2680233	1419.46	4829.47	-1.76664	4.5e-33	1.87e-31	MGG_09244	NC_017844.1	3899433	3902956	-	3453	protein_coding	hypothetical protein
novel.11831	816.88	156.793	2.38023	7.86e-33	3.25e-31	-	NC_017853.1	3520398	3522441	+	2044	-	-
2678987	423.04	69.4639	2.61591	8.24e-33	3.39e-31	MGG_08686	NC_017853.1	462096	464347	+	2166	protein_coding	hypothetical protein
5051439	1354.5	6284.81	-2.21417	1.69e-32	6.93e-31	MGG_13026	NC_017844.1	4991583	4992543	+	961	protein_coding	hypothetical protein
novel.11886	216.829	888.939	-2.03482	1.97e-32	8.02e-31	-	NC_017853.1	3635649	3673935	+	10329	-	-
novel.3222	15.2539	211.283	-3.81028	2.35e-32	9.55e-31	-	NC_017849.1	2301244	2307472	+	5953	-	PF10433:Mono-functional DNA-alkylating methyl methanesulfonate N-term
novel.5926	64.8888	383.94	-2.56103	2.68e-32	1.08e-30	-	NC_017850.1	3961946	3968003	-	5737	-	PF00067:Cytochrome P450
2681825	20.3038	203.084	-3.32909	2.69e-32	1.08e-30	MGG_10254	NW_003803357.1	103722	105043	-	1230	protein_coding	hypothetical protein
2680691	561.842	1889.56	-1.74948	3.92e-32	1.57e-30	MGG_09737	NC_017851.1	5347082	5348993	-	1827	protein_coding	hypothetical protein
2678790	15.9436	245.352	-3.93	4.46e-32	1.78e-30	MGG_08526	NC_017851.1	520409	522133	+	1725	protein_coding	hypothetical protein
2674463	3869.58	24137.2	-2.64098	4.86e-32	1.93e-30	MGG_00195	NC_017852.1	3764076	3767902	-	3218	protein_coding	clock-controlled-9 protein
2684220	912.726	3411.66	-1.90178	6.34e-32	2.5e-30	MGG_06089	NC_017849.1	2538694	2540039	-	1346	protein_coding	ribokinase
novel.8536	2551.9	753.819	1.75855	7.4e-32	2.91e-30	-	NC_017851.1	3381405	3389040	+	7333	-	PF00291:Pyridoxal-phosphate dependent enzyme|PF00290:Tryptophan synthase alpha chain
2681356	10810.1	2362.53	2.19388	9.17e-32	3.59e-30	MGG_02259	NC_017844.1	1173648	1177452	-	3691	protein_coding	hypothetical protein
novel.5093	1029.84	251.199	2.03852	1.28e-31	4.99e-30	-	NC_017850.1	1418839	1426271	+	7063	-	PF00654:Voltage gated chloride channel
novel.8110	280.883	17.4861	3.98686	1.51e-31	5.84e-30	-	NC_017851.1	2126758	2130210	+	3373	-	PF14273:Domain of unknown function (DUF4360)
novel.7049	330.781	49.4671	2.72672	1.76e-31	6.78e-30	-	NC_017850.1	7207783	7216916	+	8989	-	-
2675711	6533.98	30784.5	-2.2362	2.31e-31	8.88e-30	MGG_05232	NC_017849.1	5079208	5080406	-	1131	protein_coding	hypothetical protein
2682530	542.368	2195.59	-2.01732	4.47e-31	1.7e-29	MGG_02977	NC_017854.1	783795	785603	-	1809	protein_coding	hypothetical protein
2680022	140.449	602.136	-2.09798	4.47e-31	1.7e-29	MGG_09071	NC_017849.1	44828	47054	+	1903	protein_coding	aminobenzoyl-glutamate utilization protein B
2677090	53.9923	423.807	-2.96141	4.82e-31	1.83e-29	MGG_10942	NC_017849.1	6577998	6580657	-	2660	protein_coding	peptidase
2677568	229.534	964.085	-2.0682	4.92e-31	1.86e-29	MGG_12184	NC_017853.1	1475522	1480131	-	4610	protein_coding	hypothetical protein
2684950	50.9671	343.491	-2.7424	5.4e-31	2.03e-29	MGG_06777	NC_017844.1	2711364	2713580	-	1797	protein_coding	sugar transporter STL1
2675940	1986.4	6151.89	-1.63058	5.48e-31	2.05e-29	MGG_05447	NC_017844.1	5249047	5249977	-	847	protein_coding	glutaredoxin-C2
2679054	1605.18	5310.77	-1.72621	7.17e-31	2.67e-29	MGG_08745	NC_017853.1	279663	282165	-	2419	protein_coding	hypothetical protein
novel.13112	69.5001	434.953	-2.64499	7.3e-31	2.71e-29	-	NC_017854.1	3265194	3271881	-	6603	-	PF01055:Glycosyl hydrolases family 31
5051594	260.568	11.5311	4.51841	9.26e-31	3.42e-29	MGG_14603	NC_017844.1	587647	588497	-	851	protein_coding	hypothetical protein
novel.5305	189.114	889.449	-2.23566	1.06e-30	3.89e-29	-	NC_017850.1	2041061	2050756	-	8959	-	PF06463:Molybdenum Cofactor Synthesis C|PF04055:Radical SAM superfamily
novel.5518	225.466	1150.06	-2.34923	1.47e-30	5.38e-29	-	NC_017850.1	2742913	2754449	+	11315	-	PF15406:Pleckstrin homology domain
5048924	892.965	184.036	2.27419	1.54e-30	5.63e-29	MGG_12989	NC_017849.1	3558770	3560463	+	1694	protein_coding	CobW domain-containing protein
2684752	732.63	153.693	2.25503	1.77e-30	6.42e-29	MGG_06597	NC_017851.1	3142794	3145258	+	2406	protein_coding	hypothetical protein
5049564	2921.19	8752.87	-1.58329	2.7e-30	9.77e-29	MGG_11776	NC_017844.1	3557611	3559351	-	1497	protein_coding	40S ribosomal protein S0
2683778	17.5939	184.693	-3.39269	3.13e-30	1.13e-28	MGG_07851	NC_017849.1	6022755	6024731	+	1672	protein_coding	hypothetical protein
2679266	1091.99	3636.16	-1.73542	3.77e-30	1.35e-28	MGG_01502	NC_017850.1	3838923	3841824	-	2902	protein_coding	hypothetical protein
novel.5997	134.018	651.527	-2.28032	3.86e-30	1.38e-28	-	NC_017850.1	4151153	4161768	-	10518	-	-
2677538	240.915	1199.84	-2.31616	4.18e-30	1.49e-28	MGG_04345	NC_017853.1	1087217	1089491	-	1593	protein_coding	cytochrome P450 17A1
novel.12622	1149.62	3839.7	-1.73978	4.34e-30	1.54e-28	-	NC_017854.1	1676937	1679000	-	1939	-	PF01479:S4 domain|PF08071:RS4NT (NUC023) domain|PF00900:Ribosomal family S4e
novel.442	508.299	36.4228	3.79075	4.87e-30	1.72e-28	-	NC_017844.1	1427875	1430689	-	2682	-	-
2675097	5354.9	1468.25	1.86645	5.47e-30	1.92e-28	MGG_00867	NC_017852.1	1324268	1325442	+	1052	protein_coding	hypothetical protein
novel.2475	49.6925	311.58	-2.64578	6.66e-30	2.33e-28	-	NC_017844.1	7752663	7754844	-	2182	-	PF00078:Reverse transcriptase (RNA-dependent DNA polymerase)
2677917	178.076	9.73671	4.19441	7.39e-30	2.57e-28	MGG_04554	NC_017844.1	7225570	7227732	-	2070	protein_coding	hypothetical protein
2675595	8511.09	23537.8	-1.46757	7.52e-30	2.61e-28	MGG_05248	NC_017849.1	5147450	5148999	+	1105	protein_coding	60S ribosomal protein L32
2677028	519.63	118.943	2.1324	9.33e-30	3.22e-28	MGG_03176	NC_017851.1	2801032	2802483	+	1272	protein_coding	hypothetical protein
5049858	948.087	3500.07	-1.88424	1.21e-29	4.17e-28	MGG_12093	NC_017853.1	2626182	2628463	+	2147	protein_coding	tyrosine-protein phosphatase SIW14
novel.1507	205.64	891.815	-2.11549	1.24e-29	4.25e-28	-	NC_017844.1	4711816	4716914	-	4819	-	-
novel.11423	258.746	892.454	-1.78563	1.46e-29	4.98e-28	-	NC_017853.1	2254035	2261728	-	6902	-	PF00620:RhoGAP domain
novel.10797	336.857	1084.66	-1.6868	1.47e-29	4.98e-28	-	NC_017853.1	238921	352837	+	24163	-	PF14703:Cytosolic domain of 10TM putative phosphate transporter|PF02714:Calcium-dependent channel, 7TM region, putative phosphate|PF13967:Late exocytosis, associated with Golgi transport
novel.1299	54.6415	354.13	-2.69654	1.61e-29	5.46e-28	-	NC_017844.1	4080316	4088997	-	8376	-	PF01585:G-patch domain
novel.3924	318.328	1152.14	-1.85543	1.65e-29	5.56e-28	-	NC_017849.1	4466437	4590441	-	13495	-	PF03178:CPSF A subunit region|PF10433:Mono-functional DNA-alkylating methyl methanesulfonate N-term
2675933	7475.28	20719.4	-1.4708	1.66e-29	5.59e-28	MGG_05449	NC_017844.1	5253556	5255339	+	1208	protein_coding	60S ribosomal protein L16
novel.576	67.6722	394.106	-2.53543	1.71e-29	5.74e-28	-	NC_017844.1	1820991	1829207	+	8217	-	PF00078:Reverse transcriptase (RNA-dependent DNA polymerase)|PF00665:Integrase core domain
2677130	3033.56	9543.12	-1.6533	1.77e-29	5.9e-28	MGG_04206	NC_017853.1	1590346	1592958	+	2459	protein_coding	hypothetical protein
2683192	579.239	130.801	2.14785	2.12e-29	7.05e-28	MGG_07296	NC_017850.1	7138306	7141365	+	2970	protein_coding	membrane transporter
2675810	2039.13	610.001	1.74137	2.71e-29	8.98e-28	MGG_05534	NC_017844.1	5529984	5533214	-	3053	protein_coding	BAR domain-containing protein
2677964	5465.62	16066.8	-1.55563	2.85e-29	9.39e-28	MGG_04444	NC_017850.1	822014	823767	+	1293	protein_coding	60S ribosomal protein L6-B
2681967	5.30471	142.404	-4.76084	2.93e-29	9.62e-28	MGG_10315	NC_017854.1	153472	154397	-	849	protein_coding	hydrophobin-like protein MPG1
2684087	578.071	2269.04	-1.97174	4.42e-29	1.45e-27	MGG_05888	NC_017849.1	1837862	1840022	-	1989	protein_coding	hypothetical protein
2683436	767.39	2451.05	-1.67566	4.47e-29	1.46e-27	MGG_07516	NC_017849.1	893113	895536	+	2352	protein_coding	hypothetical protein
2684740	836.659	242.166	1.78674	4.8e-29	1.56e-27	MGG_06585	NC_017851.1	3191385	3192811	-	1427	protein_coding	hypothetical protein
2677794	9445.61	28322.2	-1.58422	5.13e-29	1.66e-27	MGG_04467	NC_017844.1	7401806	7403575	+	1484	protein_coding	60S acidic ribosomal protein P0
novel.9869	396.26	73.0184	2.433	5.32e-29	1.71e-27	-	NC_017852.1	1907479	1914308	+	6714	-	PF05839:Apc13p protein
2677868	2135.58	9712.47	-2.1849	5.37e-29	1.73e-27	MGG_04764	NC_017850.1	1393505	1395349	-	1758	protein_coding	cystathionine gamma-synthase
novel.10379	43.6922	318.902	-2.87234	6.72e-29	2.15e-27	-	NC_017852.1	3348799	3352816	-	3942	-	-
2680851	43.1102	455.782	-3.39101	6.84e-29	2.18e-27	MGG_09818	NC_017853.1	4014093	4015685	-	1593	protein_coding	hypothetical protein
2679725	757.714	126.677	2.58209	6.91e-29	2.19e-27	MGG_01352	NC_017850.1	3216654	3220089	-	3436	protein_coding	hypothetical protein
2678497	254.114	984.464	-1.95284	7.06e-29	2.23e-27	MGG_08361	NC_017850.1	7713676	7715262	+	1587	protein_coding	hypothetical protein
2682972	243.37	929.64	-1.93311	9.26e-29	2.92e-27	MGG_07087	NC_017850.1	6314246	6317667	+	3264	protein_coding	pre-mRNA-splicing factor SYF1
2680708	1143.98	256.998	2.15233	1.04e-28	3.28e-27	MGG_09709	NC_017851.1	5422026	5423872	-	1756	protein_coding	endoglucanase II
novel.12215	42.2012	286.04	-2.76593	1.13e-28	3.54e-27	-	NC_017854.1	513794	517094	+	3198	-	PF13637:Ankyrin repeats (many copies)
2674747	1111.84	3315.27	-1.57581	1.58e-28	4.92e-27	MGG_00960	NC_017852.1	992157	997806	+	5580	protein_coding	phospholipase D1
2675130	5.3292	152.037	-4.79689	2.07e-28	6.44e-27	MGG_00017	NC_017852.1	4422734	4426205	-	3414	protein_coding	L-aminoadipate-semialdehyde dehydrogenase
novel.7315	64.4933	452.191	-2.80575	2.1e-28	6.5e-27	-	NC_017850.1	8039187	8047825	-	8185	-	PF07971:Glycosyl hydrolase family 92
2678495	5453.8	1422.19	1.93862	2.55e-28	7.86e-27	MGG_12468	NC_017850.1	7875878	7878494	-	2260	protein_coding	hypothetical protein
novel.1642	692.169	3460.77	-2.32124	2.64e-28	8.11e-27	-	NC_017844.1	5113709	5117364	+	3656	-	-
2676018	554.336	1866.19	-1.75066	2.77e-28	8.47e-27	MGG_05662	NC_017844.1	6026510	6028054	-	1545	protein_coding	shwachman-Bodian-Diamond syndrome protein
2679905	627.019	2063.03	-1.7176	3.21e-28	9.79e-27	MGG_08919	NC_017850.1	2113635	2118509	+	4875	protein_coding	UDP-glucose%2Csterol transferase
2677407	52.9627	311.329	-2.56158	3.68e-28	1.12e-26	MGG_03765	NC_017853.1	3134204	3136753	+	2424	protein_coding	7-dehydrocholesterol reductase
5051576	913.746	2921.93	-1.67676	3.82e-28	1.16e-26	MGG_13176	NC_017844.1	6410602	6416867	+	5891	protein_coding	hypothetical protein
novel.7835	66.8863	370.853	-2.46816	3.94e-28	1.19e-26	-	NC_017851.1	1352453	1355540	+	3001	-	-
2678439	16304	5582.32	1.54618	4.4e-28	1.32e-26	MGG_08072	NC_017850.1	5595369	5600621	-	5253	protein_coding	cholesterol oxidase
5049199	247.704	1024.23	-2.04737	5.73e-28	1.72e-26	MGG_14068	NC_017850.1	441356	443579	-	2224	protein_coding	FAD dependent oxidoreductase
novel.4592	327.976	1294.48	-1.97962	5.78e-28	1.73e-26	-	NC_017849.1	6415286	6428570	+	12695	-	PF13246:Cation transport ATPase (P-type)|PF00702:haloacid dehalogenase-like hydrolase
2674326	62.0843	346.878	-2.48079	6.56e-28	1.95e-26	MGG_00765	NC_017852.1	1712474	1712941	+	468	protein_coding	hypothetical protein
novel.7048	388.6	56.2601	2.77582	7.73e-28	2.29e-26	-	NC_017850.1	7203240	7209120	-	5881	-	-
novel.10344	418.514	67.6241	2.64432	8.09e-28	2.39e-26	-	NC_017852.1	3266685	3271905	+	5073	-	PF01738:Dienelactone hydrolase family
5050626	539.322	111.234	2.27532	8.3e-28	2.45e-26	MGG_11467	NC_017852.1	1114935	1116240	-	1306	protein_coding	hypothetical protein
novel.8102	1312.83	5323.5	-2.01956	8.34e-28	2.45e-26	-	NC_017851.1	2105994	2110239	+	3912	-	-
2681405	92.1985	446.692	-2.2772	8.4e-28	2.46e-26	MGG_02308	NC_017844.1	1322719	1324224	+	1413	protein_coding	hypothetical protein
novel.3570	25.4116	241.889	-3.25148	8.82e-28	2.57e-26	-	NC_017849.1	3439689	3441198	-	1412	-	-
2675288	551.73	1836.38	-1.73511	9.25e-28	2.69e-26	MGG_05006	NC_017849.1	4277122	4278607	-	1486	protein_coding	hypothetical protein
12987076	185.312	707.348	-1.93071	9.61e-28	2.78e-26	MGG_15522	NC_017850.1	494343	496716	+	2226	protein_coding	hypothetical protein
novel.11044	187.121	737.112	-1.97728	1.02e-27	2.93e-26	-	NC_017853.1	1130309	1135555	+	5169	-	PF00141:Peroxidase
novel.8103	8.3184	141.357	-4.09146	1.55e-27	4.45e-26	-	NC_017851.1	2110236	2111504	-	835	-	PF00338:Ribosomal protein S10p/S20e
2681699	429.255	81.821	2.39527	1.89e-27	5.41e-26	MGG_10088	NW_003803321.1	1	627	+	627	protein_coding	hypothetical protein
2681018	574.399	117.032	2.29364	2.03e-27	5.81e-26	MGG_09995	NC_017851.1	5013587	5018414	+	4732	protein_coding	glucan 1%2C3-beta-glucosidase
2678031	113.65	479.65	-2.0747	2.12e-27	6.03e-26	MGG_04481	NC_017844.1	7346976	7348767	-	1724	protein_coding	hypothetical protein
12985865	528.51	121.509	2.12809	2.55e-27	7.23e-26	MGG_15049	NC_017854.1	2676086	2678099	+	1938	protein_coding	hypothetical protein
5049694	2591.87	7565.19	-1.54529	3.03e-27	8.58e-26	MGG_11902	NC_017844.1	1937940	1941497	-	3407	protein_coding	mitochondrial dynamin GTPase
2683493	678.598	106.433	2.67542	3.21e-27	9.05e-26	MGG_07573	NC_017849.1	1075846	1080215	-	4058	protein_coding	hypothetical protein
2682819	5039.63	14436.5	-1.51834	3.36e-27	9.41e-26	MGG_02620	NC_017854.1	2174466	2175955	-	978	protein_coding	60S ribosomal protein L37
5049529	1156.98	4666.2	-2.0119	3.36e-27	9.41e-26	MGG_11739	NC_017844.1	4055082	4056794	-	1647	protein_coding	hypothetical protein
2677484	577.858	1687.3	-1.54583	3.44e-27	9.62e-26	MGG_03908	NC_017853.1	2628527	2629742	-	1090	protein_coding	hypothetical protein
2674200	1741.79	566.244	1.62225	4.21e-27	1.17e-25	MGG_00937	NC_017852.1	1060185	1066218	+	5954	protein_coding	ATP-binding cassette sub-family A member 8-A
2679521	4214.7	13651.6	-1.69556	4.37e-27	1.21e-25	MGG_01575	NC_017850.1	4062798	4064128	+	1174	protein_coding	hypothetical protein
2682367	293.818	39.5136	2.86718	6.22e-27	1.72e-25	MGG_02814	NC_017854.1	1410111	1411679	-	1480	protein_coding	hypothetical protein
5050385	15.9822	178.496	-3.48113	6.67e-27	1.84e-25	MGG_12505	NW_003803360.1	93108	94592	-	1304	protein_coding	alpha-ketoglutarate-dependent taurine dioxygenase
2675655	2775.95	798.551	1.79644	7.55e-27	2.08e-25	MGG_04947	NC_017849.1	4042295	4044300	+	1848	protein_coding	SEC14 cytosolic factor
12985410	2276.06	6406.71	-1.49294	7.73e-27	2.12e-25	MGG_15325	NC_017850.1	4841428	4846314	-	4783	protein_coding	CMGC/RCK/MAK protein kinase
2679130	511.788	67.5188	2.92186	8.93e-27	2.44e-25	MGG_01388	NC_017850.1	3360572	3361817	-	1246	protein_coding	hypothetical protein
2684190	29.9463	273.397	-3.17855	9.11e-27	2.48e-25	MGG_05785	NC_017849.1	3187329	3189736	-	2408	protein_coding	levanase
novel.8824	56.3485	320.822	-2.50761	1.09e-26	2.95e-25	-	NC_017851.1	4232059	4239363	+	7205	-	PF00808:Histone-like transcription factor (CBF/NF-Y) and archaeal histone
2674671	396.783	89.7869	2.14555	1.16e-26	3.13e-25	MGG_00841	NC_017852.1	1428882	1432091	+	3144	protein_coding	exonuclease 1
2675404	4224.95	11122.9	-1.39645	1.47e-26	3.98e-25	MGG_04954	NC_017849.1	4057206	4059796	-	2515	protein_coding	stromal membrane-associated protein 1
2682546	742.045	223.506	1.73079	1.52e-26	4.08e-25	MGG_02993	NC_017854.1	721371	723203	+	1833	protein_coding	hypothetical protein
2679820	4017.86	11070.6	-1.46218	1.52e-26	4.08e-25	MGG_08834	NC_017850.1	1810847	1812199	+	941	protein_coding	ribosomal protein L28e
2685075	1626.76	5967.84	-1.87506	1.72e-26	4.58e-25	MGG_06902	NC_017844.1	3193516	3196887	-	3372	protein_coding	hypothetical protein
2680519	1084.18	331.129	1.70832	2.46e-26	6.56e-25	MGG_09511	NC_017849.1	3431048	3433604	-	1697	protein_coding	2-nitropropane dioxygenase
2677466	61.6321	326.775	-2.40219	2.59e-26	6.89e-25	MGG_03774	NC_017853.1	3105542	3108002	-	2177	protein_coding	CAIB/BAIF family enzyme
5049205	671.708	189.832	1.82532	2.61e-26	6.92e-25	MGG_14692	NC_017852.1	3073521	3075434	-	1638	protein_coding	hypothetical protein
2674734	1403.09	302.366	2.21226	2.62e-26	6.92e-25	MGG_00760	NC_017852.1	1734331	1740133	-	5556	protein_coding	CMGC/DYRK/DYRK2 protein kinase
2681480	166.462	11.6936	3.87024	3.43e-26	9.02e-25	MGG_02383	NC_017844.1	1628222	1629522	-	1210	protein_coding	hypothetical protein
2674996	1050.35	3215.75	-1.61401	3.49e-26	9.16e-25	MGG_00700	NC_017852.1	1937858	1940586	-	2586	protein_coding	IKS protein kinase
2683489	370.222	70.2695	2.40187	4.3e-26	1.12e-24	MGG_07569	NC_017849.1	1063604	1065565	-	1820	protein_coding	cellobiose dehydrogenase
2677759	748.445	2279.86	-1.60659	5.25e-26	1.37e-24	MGG_04806	NC_017850.1	1468996	1470660	+	1503	protein_coding	golgi apparatus membrane protein TVP23
novel.755	196.818	19.2922	3.34306	5.64e-26	1.47e-24	-	NC_017844.1	2336306	2338279	-	1891	-	-
novel.7547	26.6035	212.237	-2.98581	7.59e-26	1.97e-24	-	NC_017851.1	549720	554333	-	4535	-	PF01284:Membrane-associating domain
2683777	70.1689	538.842	-2.93393	7.69e-26	1.99e-24	MGG_07850	NC_017849.1	6020555	6021618	-	941	protein_coding	hypothetical protein
5051208	443.649	1349.2	-1.60488	8.82e-26	2.27e-24	MGG_11240	NC_017850.1	2945939	2948429	-	2431	protein_coding	G patch domain-containing protein 1
novel.10092	2870.81	7856.92	-1.4526	9.31e-26	2.39e-24	-	NC_017852.1	2511869	2514697	-	2263	-	PF00293:NUDIX domain
2684187	280.128	28.8123	3.29033	1e-25	2.56e-24	MGG_05788	NC_017849.1	3093847	3095197	+	1351	protein_coding	Poly(3-hydroxybutyrate) depolymerase
2677582	1587.78	7151.6	-2.1711	1.03e-25	2.64e-24	MGG_04339	NC_017853.1	1109231	1111439	-	1943	protein_coding	hypothetical protein
2679154	811.96	100.521	3.0207	1.08e-25	2.75e-24	MGG_01511	NC_017850.1	3861880	3863652	+	1773	protein_coding	benomyl/methotrexate resistance protein
12986036	8.45727	131.948	-3.95352	1.3e-25	3.31e-24	MGG_15389	NC_017854.1	3137822	3138289	+	468	protein_coding	hypothetical protein
2682881	7636.05	19960.5	-1.38626	1.47e-25	3.73e-24	MGG_10680	NC_017851.1	74745	76237	+	1156	protein_coding	40S ribosomal protein S24
2683100	11402	57390.9	-2.33153	1.49e-25	3.75e-24	MGG_07212	NC_017850.1	6786215	6787382	+	928	protein_coding	hypothetical protein
2684482	2850.25	924.055	1.62471	2.06e-25	5.19e-24	MGG_06327	NC_017851.1	4143049	4145695	-	2647	protein_coding	candidapepsin-3
2681895	3141.16	9100.37	-1.53465	2.27e-25	5.69e-24	MGG_10320	NC_017854.1	117810	120502	-	2610	protein_coding	methylcrotonoyl-CoA carboxylase subunit alpha
2684444	2264.54	6892.57	-1.60601	2.57e-25	6.43e-24	MGG_06289	NC_017851.1	4270659	4272075	+	1191	protein_coding	NADH-cytochrome b5 reductase 1
2674432	459.071	1454.73	-1.66286	2.59e-25	6.45e-24	MGG_00680	NC_017852.1	2033933	2035331	+	1399	protein_coding	mRNA 3'-end-processing protein yth-1
2680192	637.052	2188.37	-1.78061	2.78e-25	6.91e-24	MGG_09256	NC_017844.1	3944222	3946412	-	2191	protein_coding	hypothetical protein
2684162	47.9173	257.016	-2.42126	2.99e-25	7.43e-24	MGG_05813	NC_017849.1	3059627	3061132	-	1417	protein_coding	hypothetical protein
novel.4116	213.49	28.5788	2.91718	3.07e-25	7.58e-24	-	NC_017849.1	5059955	5062340	-	2176	-	-
2676741	2468.44	7169.74	-1.53824	3.12e-25	7.7e-24	MGG_03155	NC_017851.1	2863905	2867083	+	2804	protein_coding	hypothetical protein
novel.10508	54.197	281.822	-2.37666	3.4e-25	8.35e-24	-	NC_017852.1	3769418	3783303	-	13626	-	PF17215:S1 domain|PF00773:RNB domain|PF13638:PIN domain|PF17216:Rrp44-like cold shock domain
2682985	1291.05	253.571	2.35101	3.46e-25	8.48e-24	MGG_07100	NC_017850.1	6362813	6364254	-	1345	protein_coding	hypothetical protein
2683644	552.108	1680.61	-1.60568	3.56e-25	8.71e-24	MGG_07717	NC_017849.1	5513804	5515947	+	2091	protein_coding	hypothetical protein
2675065	2527.64	811.285	1.64007	4.24e-25	1.03e-23	MGG_00770	NC_017852.1	1694024	1696179	+	2081	protein_coding	hypothetical protein
2677820	6856.93	34267.5	-2.32115	4.31e-25	1.05e-23	MGG_04736	NC_017844.1	6837731	6838642	-	912	protein_coding	hypothetical protein
12986925	13.3114	142.167	-3.42201	4.49e-25	1.09e-23	MGG_15418	NC_017844.1	7830135	7831208	-	945	protein_coding	hypothetical protein
2679407	544.442	1638.55	-1.58871	4.75e-25	1.15e-23	MGG_01840	NC_017850.1	5056909	5060289	-	3259	protein_coding	GATA factor SREP
novel.1296	6.25028	137.551	-4.48684	4.79e-25	1.15e-23	-	NC_017844.1	4076693	4077257	+	565	-	-
2676440	1672.94	5300.02	-1.66349	5.38e-25	1.29e-23	MGG_03483	NC_017851.1	1722196	1723550	+	1182	protein_coding	hypothetical protein
2680687	167.937	17.7129	3.23676	6.26e-25	1.5e-23	MGG_09733	NC_017851.1	5363190	5364956	-	969	protein_coding	secreted glucosidase
2674106	293.032	1089.89	-1.89476	6.57e-25	1.57e-23	MGG_00809	NC_017852.1	1533188	1537233	+	3847	protein_coding	hypothetical protein
novel.271	81.3157	388.918	-2.25363	7e-25	1.67e-23	-	NC_017844.1	793599	841889	-	10006	-	PF13650:Aspartyl protease|PF00078:Reverse transcriptase (RNA-dependent DNA polymerase)|PF00665:Integrase core domain
2680515	3413.36	8480.34	-1.31292	7.35e-25	1.75e-23	MGG_09507	NC_017849.1	3443781	3447688	+	3739	protein_coding	hypothetical protein
2683197	1235.46	3743.14	-1.59881	7.97e-25	1.89e-23	MGG_07301	NC_017850.1	7151089	7152527	+	1239	protein_coding	hypothetical protein
novel.9123	710.2	153.365	2.21235	8.43e-25	1.99e-23	-	NC_017851.1	5138650	5143746	+	5037	-	-
2684412	1183.86	224.748	2.39578	1.02e-24	2.4e-23	MGG_06257	NC_017851.1	4382150	4384646	-	2406	protein_coding	hypothetical protein
5050649	3091.49	8641.4	-1.48294	1.04e-24	2.45e-23	MGG_11490	NC_017852.1	1567534	1571641	-	3810	protein_coding	oxysterol binding protein
2681797	45.6711	302.692	-2.72471	1.62e-24	3.79e-23	MGG_10170	NW_003803333.1	1	804	+	804	protein_coding	hypothetical protein
2679461	8533.94	23209	-1.44342	1.7e-24	3.99e-23	MGG_01605	NC_017850.1	4167118	4170453	+	3035	protein_coding	FAD binding domain-containing protein
2678269	759.384	2020.18	-1.41142	1.95e-24	4.55e-23	MGG_08065	NC_017850.1	5574449	5576972	-	2379	protein_coding	WD domain-containing protein
2678054	4672.62	13433.5	-1.52348	2.71e-24	6.3e-23	MGG_04827	NC_017850.1	1505518	1507814	-	2102	protein_coding	vacuolar ATP synthase subunit H
novel.7232	163.38	8.21832	4.32058	2.93e-24	6.8e-23	-	NC_017850.1	7809207	7811179	-	1858	-	-
2683814	6.13505	132.304	-4.39602	3.01e-24	6.97e-23	MGG_07887	NC_017849.1	6155980	6158371	+	2183	protein_coding	hypothetical protein
novel.7000	4.25148	127.849	-4.93755	3.09e-24	7.14e-23	-	NC_017850.1	7080418	7086722	-	5989	-	PF01151:GNS1/SUR4 family
novel.10964	95.606	429.948	-2.16671	3.38e-24	7.77e-23	-	NC_017853.1	852601	857543	+	4712	-	PF00118:TCP-1/cpn60 chaperonin family
2675128	17.9368	150.684	-3.07049	4.55e-24	1.04e-22	MGG_00015	NC_017852.1	4431948	4433049	+	904	protein_coding	catechol O-methyltransferase
2681106	1248.84	3310.43	-1.40613	5.56e-24	1.27e-22	MGG_01987	NC_017844.1	149800	152969	-	3170	protein_coding	C2H2 finger domain-containing protein
novel.11010	495.81	99.9329	2.29867	6.09e-24	1.39e-22	-	NC_017853.1	1018898	1022316	+	3265	-	PF00172:Fungal Zn(2)-Cys(6) binuclear cluster domain|PF11951:Fungal specific transcription factor domain
2675377	8197.84	21211	-1.37151	6.71e-24	1.53e-22	MGG_12892	NC_017849.1	5302690	5304323	-	1092	protein_coding	40S ribosomal protein S16
novel.1795	60.1168	296.295	-2.2979	7.45e-24	1.69e-22	-	NC_017844.1	5569860	5571287	-	1428	-	-
2684514	2117.55	463.592	2.19201	7.47e-24	1.69e-22	MGG_06359	NC_017851.1	4035172	4036205	+	953	protein_coding	hypothetical protein
2683141	336.286	53.2694	2.66931	7.68e-24	1.73e-22	MGG_07158	NC_017850.1	6584839	6587318	-	2115	protein_coding	hypothetical protein
2684282	2626.01	721.286	1.8652	9.44e-24	2.13e-22	MGG_06116	NC_017849.1	2621670	2623933	+	2264	protein_coding	hypothetical protein
2682838	651.296	1705.8	-1.3891	1.01e-23	2.27e-22	MGG_02535	NC_017854.1	2463557	2466885	+	3025	protein_coding	hypothetical protein
novel.7979	133.438	778.707	-2.54645	1.02e-23	2.28e-22	-	NC_017851.1	1767066	1776569	-	9350	-	PF07690:Major Facilitator Superfamily
novel.12024	266.371	1485.8	-2.47836	1.15e-23	2.56e-22	-	NC_017853.1	4046369	4051707	-	5339	-	PF00665:Integrase core domain
2678973	1657.4	480.778	1.7856	1.3e-23	2.89e-22	MGG_08807	NC_017853.1	56103	60261	+	4159	protein_coding	pre-mRNA-splicing factor ATP-dependent RNA helicase prp22
2680303	902.372	13.7114	6.06636	1.35e-23	3e-22	MGG_09377	NC_017853.1	3479248	3480031	-	588	protein_coding	hypothetical protein
2683680	5677.95	14412.1	-1.34388	1.48e-23	3.27e-22	MGG_07753	NC_017849.1	5641857	5643021	-	994	protein_coding	60S ribosomal protein L11
2675449	771.2	2685.79	-1.79957	1.53e-23	3.38e-22	MGG_05317	NC_017849.1	5387140	5388585	+	1272	protein_coding	S-formylglutathione hydrolase
2675180	555.451	146.446	1.92169	1.62e-23	3.57e-22	MGG_01117	NC_017852.1	467156	469730	-	2575	protein_coding	hypothetical protein
novel.10916	101.214	388.081	-1.93774	1.63e-23	3.59e-22	-	NC_017853.1	671228	676774	-	5461	-	PF01588:Putative tRNA binding domain
novel.5521	1402.91	4233.82	-1.59348	1.71e-23	3.75e-22	-	NC_017850.1	2761175	2766021	+	4274	-	-
2680230	140.467	8.10488	4.1068	1.85e-23	4.05e-22	MGG_09241	NC_017844.1	3890399	3892411	+	1211	protein_coding	hypothetical protein
2675936	183.371	11.0739	4.03108	1.91e-23	4.16e-22	MGG_05452	NC_017844.1	5264205	5264702	+	498	protein_coding	hypothetical protein
2675001	2674.16	671.189	1.99415	1.91e-23	4.16e-22	MGG_00041	NC_017852.1	4335823	4337198	+	1308	protein_coding	O-methyltransferase
2674786	1649.94	604.412	1.44924	1.92e-23	4.16e-22	MGG_00506	NC_017852.1	2652430	2657719	-	5201	protein_coding	hypothetical protein
novel.2121	8.53981	122.029	-3.83692	2.11e-23	4.58e-22	-	NC_017844.1	6649443	6650812	-	1241	-	-
2680781	1038.13	260.396	1.99491	2.31e-23	5e-22	MGG_09829	NC_017853.1	3978412	3982101	-	3582	protein_coding	hypothetical protein
novel.13100	219.757	777.37	-1.81968	2.36e-23	5.1e-22	-	NC_017854.1	3223094	3228651	-	5558	-	PF14529:Endonuclease-reverse transcriptase
2677598	187.756	23.0587	3.04148	2.63e-23	5.66e-22	MGG_04098	NC_017853.1	1968199	1969437	+	1239	protein_coding	hypothetical protein
2675109	1054.74	2761.88	-1.38824	2.79e-23	5.98e-22	MGG_00345	NC_017852.1	3180747	3188502	-	7679	protein_coding	AGC protein kinase
2674765	10284.9	26867.3	-1.38533	3.22e-23	6.89e-22	MGG_01134	NC_017852.1	377781	380491	-	2510	protein_coding	cell wall glucanase
5048908	415.625	104.329	1.99282	3.28e-23	7.01e-22	MGG_04886	NC_017849.1	3835723	3840765	+	4987	protein_coding	hypothetical protein
2674646	2952.76	8663.11	-1.5528	3.49e-23	7.43e-22	MGG_00168	NC_017852.1	3878576	3881290	-	2312	protein_coding	hypothetical protein
2684558	686.448	2446.38	-1.8331	3.74e-23	7.94e-22	MGG_06403	NC_017851.1	3852698	3855273	+	2482	protein_coding	hypothetical protein
2674177	905.479	2632.19	-1.53937	3.77e-23	7.98e-22	MGG_00810	NC_017852.1	1530757	1533032	-	2057	protein_coding	palmitoyltransferase SWF1
2684831	8267.33	21784.7	-1.39781	4.38e-23	9.26e-22	MGG_06658	NC_017844.1	2307569	2308991	+	1111	protein_coding	40S ribosomal protein S5
2674510	2046.1	7936.84	-1.95557	4.95e-23	1.04e-21	MGG_00947	NC_017852.1	1033477	1035084	+	1496	protein_coding	hypothetical protein
2678673	234.229	40.5041	2.52061	5.07e-23	1.07e-21	MGG_08555	NC_017851.1	640200	643219	-	3020	protein_coding	hypothetical protein
novel.11819	916.46	0.848075	10.2013	5.52e-23	1.16e-21	-	NC_017853.1	3480984	3483569	-	2586	-	-
novel.5689	538.291	117.082	2.19704	5.6e-23	1.17e-21	-	NC_017850.1	3250049	3255218	-	4921	-	-
2675923	14390.7	4256.08	1.75748	5.75e-23	1.2e-21	MGG_05690	NC_017844.1	6133088	6136687	+	3450	protein_coding	hypothetical protein
novel.49	11.9035	126.44	-3.41328	5.9e-23	1.23e-21	-	NC_017844.1	155916	161963	-	3856	-	PF07716:Basic region leucine zipper
2676634	1298.55	386.075	1.74796	6.54e-23	1.36e-21	MGG_03649	NC_017851.1	1131587	1135750	+	4017	protein_coding	protein phosphatase 1 regulatory subunit SDS22
2680715	1759.09	5096.69	-1.53456	7.62e-23	1.58e-21	MGG_13646	NC_017851.1	5254492	5256282	+	1703	protein_coding	hypothetical protein
2675874	3083.37	8817.94	-1.51586	7.79e-23	1.61e-21	MGG_05467	NC_017844.1	5317021	5319636	+	2344	protein_coding	sodium/nucleoside cotransporter 1
novel.10590	1218.49	3602.26	-1.56371	8.53e-23	1.76e-21	-	NC_017852.1	4012591	4034455	+	21552	-	PF07690:Major Facilitator Superfamily
novel.2631	320.786	33.9819	3.22916	8.68e-23	1.79e-21	-	NC_017849.1	419772	422580	+	2809	-	PF02150:RNA polymerases M/15 Kd subunit
2680716	7182.59	18272	-1.34708	8.82e-23	1.81e-21	MGG_13645	NC_017851.1	5252337	5253895	-	1143	protein_coding	50S ribosomal protein L13e
2682231	1025.68	3769.3	-1.87729	8.88e-23	1.82e-21	MGG_14303	NC_017844.1	6556885	6558525	+	1641	protein_coding	beta-xylosidase
2683760	9543.69	25160.6	-1.39847	9.6e-23	1.96e-21	MGG_07833	NC_017849.1	5975829	5978665	+	2837	protein_coding	ferric reductase
novel.6498	214.27	747.139	-1.80243	1.1e-22	2.23e-21	-	NC_017850.1	5670139	5681656	+	11275	-	PF00172:Fungal Zn(2)-Cys(6) binuclear cluster domain|PF12464:Maltose acetyltransferase|PF00132:Bacterial transferase hexapeptide (six repeats)
2683811	128.54	719.864	-2.48194	1.17e-22	2.38e-21	MGG_07884	NC_017849.1	6148907	6150000	-	1026	protein_coding	ribose 5-phosphate isomerase
2680534	2685.71	6798.19	-1.33981	1.31e-22	2.65e-21	MGG_09497	NC_017849.1	3487285	3489727	-	2338	protein_coding	hypothetical protein
novel.3521	142.756	10.2106	3.77727	1.37e-22	2.77e-21	-	NC_017849.1	3304310	3311208	-	6703	-	PF01644:Chitin synthase|PF08407:Chitin synthase N-terminal
novel.454	266.167	49.8531	2.40792	1.71e-22	3.45e-21	-	NC_017844.1	1480006	1485927	+	5922	-	PF00083:Sugar (and other) transporter
5048741	2577.09	985.644	1.38584	1.73e-22	3.48e-21	MGG_14602	NC_017844.1	643270	644736	+	1467	protein_coding	endo-1%2C6-beta-D-glucanase
2684104	26.8004	208.854	-2.95462	1.75e-22	3.51e-21	MGG_05871	NC_017849.1	1794808	1797172	+	1896	protein_coding	hypothetical protein
2680615	2627.62	117.789	4.4833	1.8e-22	3.61e-21	MGG_09610	NC_017854.1	3235320	3236271	-	870	protein_coding	hypothetical protein
2676421	614.452	193.332	1.66903	2.03e-22	4.06e-21	MGG_03222	NC_017851.1	2642507	2648505	-	5908	protein_coding	hypothetical protein
2680760	15231.8	46158.6	-1.59951	2.18e-22	4.35e-21	MGG_09761	NC_017851.1	5281157	5282277	+	1121	protein_coding	hypothetical protein
2681063	463.773	1.0698	8.64216	2.2e-22	4.37e-21	MGG_02205	NC_017844.1	936483	937782	-	1224	protein_coding	alcohol dehydrogenase
2678153	3567.72	9377.3	-1.39436	2.27e-22	4.51e-21	MGG_04455	NC_017850.1	847482	849080	+	953	protein_coding	60S ribosomal protein L35
2677526	763.906	252.347	1.59755	2.33e-22	4.63e-21	MGG_04066	NC_017853.1	2064605	2069502	-	4758	protein_coding	phospholipid-translocating P-type ATPase
2681521	346.043	80.6292	2.10269	3.08e-22	6.08e-21	MGG_02424	NC_017844.1	1801090	1802532	+	1158	protein_coding	ubiquitin/metalloprotease fusion protein
novel.9737	544.703	85.4311	2.66839	3.56e-22	7.03e-21	-	NC_017852.1	1475569	1734521	+	12532	-	-
novel.3919	1170.58	299.992	1.9628	3.65e-22	7.19e-21	-	NC_017849.1	4454012	4459931	-	5488	-	PF00225:Kinesin motor domain
novel.12447	208.975	16.7514	3.62519	4.12e-22	8.1e-21	-	NC_017854.1	1181357	1187516	+	5779	-	PF07732:Multicopper oxidase|PF00394:Multicopper oxidase|PF07731:Multicopper oxidase
novel.5078	67.7064	289.079	-2.0922	4.3e-22	8.42e-21	-	NC_017850.1	1382223	1386287	-	3348	-	-
novel.11650	269.125	36.1335	2.9021	4.63e-22	9.04e-21	-	NC_017853.1	2887516	2889603	-	2015	-	-
2677507	1530.75	491.234	1.641	4.72e-22	9.21e-21	MGG_04078	NC_017853.1	2033160	2036288	+	2857	protein_coding	hypothetical protein
2684894	9318.42	23245.8	-1.31879	5.52e-22	1.08e-20	MGG_06721	NC_017844.1	2508338	2509584	+	961	protein_coding	60S ribosomal protein L28
2675568	675.094	1822.46	-1.43297	5.58e-22	1.08e-20	MGG_05112	NC_017849.1	4639411	4641851	+	2441	protein_coding	ATP-dependent RNA helicase MRH4
2684830	2963.56	7487.21	-1.33716	6.58e-22	1.28e-20	MGG_06657	NC_017844.1	2306476	2307465	-	882	protein_coding	40S ribosomal protein S25
novel.7729	2033.18	5683.83	-1.48319	7.1e-22	1.37e-20	-	NC_017851.1	1052894	1061255	-	8362	-	PF01425:Amidase
2679592	2783.92	556.839	2.32012	8.07e-22	1.56e-20	MGG_01311	NC_017850.1	3063434	3066720	-	3220	protein_coding	nuclear elongation and deformation protein 1
2682210	162.268	17.8178	3.16378	8.41e-22	1.62e-20	MGG_10597	NC_017854.1	2750829	2752200	-	1167	protein_coding	RTA1 domain-containing protein
novel.670	180.791	22.0464	3.0316	1.02e-21	1.97e-20	-	NC_017844.1	2104360	2112595	-	8170	-	-
2683635	1164.69	3319.75	-1.51082	1.09e-21	2.09e-20	MGG_07708	NC_017849.1	5487008	5489609	-	2503	protein_coding	flavoprotein oxygenase
2677290	180.875	29.5165	2.62499	1.19e-21	2.27e-20	MGG_04031	NC_017853.1	2173660	2176677	+	3018	protein_coding	hypothetical protein
2682437	30.7346	200.6	-2.70592	1.24e-21	2.36e-20	MGG_02884	NC_017854.1	1150200	1152279	-	1784	protein_coding	beta-Ig-H3/Fasciclin
2681429	825.585	25.6332	4.99653	1.27e-21	2.42e-20	MGG_02332	NC_017844.1	1434444	1435253	+	810	protein_coding	hypothetical protein
2680115	142.106	5.66895	4.54631	1.57e-21	2.97e-20	MGG_09128	NW_003803360.1	105335	105873	+	539	protein_coding	hypothetical protein
2679932	129.058	4.39778	4.90868	1.59e-21	3.02e-20	MGG_08947	NC_017850.1	2246494	2248221	-	1626	protein_coding	cytochrome P450
2678697	319.312	1307.12	-2.03264	1.89e-21	3.58e-20	MGG_08436	NC_017851.1	190985	194472	+	3271	protein_coding	minor extracellular protease vpr
2678133	3831.06	1472.37	1.37906	2.18e-21	4.11e-20	MGG_04656	NC_017850.1	1169294	1172134	-	2754	protein_coding	hypothetical protein
novel.142	48.7091	303.189	-2.6381	2.56e-21	4.82e-20	-	NC_017844.1	407738	414468	-	6731	-	-
2679057	143.914	520.635	-1.85561	2.61e-21	4.89e-20	MGG_08748	NC_017853.1	267279	270688	+	3058	protein_coding	hypothetical protein
2680191	728.276	249.627	1.54483	2.65e-21	4.97e-20	MGG_09255	NC_017844.1	3937563	3944032	+	6377	protein_coding	kinesin-II 85 kDa subunit
novel.8607	645.212	1808.45	-1.48689	2.66e-21	4.98e-20	-	NC_017851.1	3568514	3596972	-	5633	-	PF01248:Ribosomal protein L7Ae/L30e/S12e/Gadd45 family
2683227	9645.53	3050.94	1.66027	2.74e-21	5.11e-20	MGG_07331	NC_017850.1	7281266	7283850	-	2459	protein_coding	1%2C3-beta-glucanosyltransferase gel1
novel.2096	192.636	719.668	-1.8993	3.16e-21	5.88e-20	-	NC_017844.1	6553049	6556888	-	3840	-	PF01068:ATP dependent DNA ligase domain
novel.5664	254.852	733.807	-1.52471	3.27e-21	6.07e-20	-	NC_017850.1	3147538	3190808	-	16649	-	PF11374:Protein of unknown function (DUF3176)
novel.6129	443.466	120.864	1.87487	3.71e-21	6.88e-20	-	NC_017850.1	4544005	4547750	+	3301	-	PF00248:Aldo/keto reductase family
novel.12068	169.97	24.7294	2.77574	3.86e-21	7.15e-20	-	NC_017854.1	89407	92648	-	3083	-	PF07690:Major Facilitator Superfamily
2678416	7808.96	23880.7	-1.61264	3.87e-21	7.15e-20	MGG_08180	NC_017850.1	5964054	5966213	-	1989	protein_coding	SIS1
2683946	54.838	247.98	-2.17347	4.03e-21	7.42e-20	MGG_06029	NC_017849.1	2326715	2329692	-	2978	protein_coding	hypothetical protein
2682583	1333.68	297.472	2.16367	4.09e-21	7.52e-20	MGG_03030	NC_017854.1	585154	587099	+	1859	protein_coding	hypothetical protein
2681057	554.783	1628.39	-1.5527	4.15e-21	7.61e-20	MGG_02199	NC_017844.1	922875	923947	+	1073	protein_coding	hypothetical protein
5048851	682.423	1787.48	-1.38902	4.56e-21	8.35e-20	MGG_12919	NC_017849.1	4914948	4916516	+	1460	protein_coding	synaptobrevin
novel.10898	606.144	133.531	2.18741	4.92e-21	8.99e-20	-	NC_017853.1	629427	632754	-	3257	-	-
novel.12132	20.5632	147.825	-2.83098	5.02e-21	9.15e-20	-	NC_017854.1	258946	260292	-	1347	-	-
2682107	1497.46	526.754	1.50904	5.27e-21	9.59e-20	MGG_10474	NC_017850.1	359967	361548	-	1497	protein_coding	hypothetical protein
novel.7202	2.55076	97.2568	-5.29059	5.41e-21	9.82e-20	-	NC_017850.1	7718386	7719464	-	1079	-	PF03959:Serine hydrolase (FSH1)
2676017	1554.39	3691.31	-1.24795	6.32e-21	1.14e-19	MGG_05661	NC_017844.1	6025168	6026738	+	1036	protein_coding	40S ribosomal protein S18
novel.2265	419.197	1669.05	-1.9932	6.39e-21	1.16e-19	-	NC_017844.1	7112972	7414787	+	8185	-	PF09261:Alpha mannosidase middle domain|PF01074:Glycosyl hydrolases family 38 N-terminal domain|PF07748:Glycosyl hydrolases family 38 C-terminal domain
2684344	2039.69	5574.79	-1.45053	6.68e-21	1.2e-19	MGG_06216	NC_017849.1	2971795	2974062	-	2268	protein_coding	hypothetical protein
2678405	261.114	903.803	-1.7913	6.73e-21	1.21e-19	MGG_08123	NC_017850.1	5771733	5775073	+	3147	protein_coding	beta-glucosidase
12986482	164.86	9.41332	4.13564	8.08e-21	1.45e-19	MGG_15362	NC_017851.1	495175	495910	+	736	protein_coding	hypothetical protein
novel.54	8.21702	110.782	-3.7453	8.52e-21	1.53e-19	-	NC_017844.1	166631	167913	-	1009	-	-
novel.10728	11.6618	114.52	-3.28159	1.05e-20	1.87e-19	-	NC_017853.1	2626	3721	-	1096	-	-
novel.8871	85.3028	340.038	-1.9964	1.17e-20	2.09e-19	-	NC_017851.1	4356485	4358131	+	1647	-	-
novel.11974	119.515	4.79726	4.67134	1.24e-20	2.2e-19	-	NC_017853.1	3886874	3895429	+	8473	-	PF02213:GYF domain
2684033	632.373	210.24	1.59261	1.48e-20	2.63e-19	MGG_05942	NC_017849.1	2051539	2053962	+	2036	protein_coding	flavin containing monooxygenase 9
2676546	325.679	1006.79	-1.62707	1.72e-20	3.06e-19	MGG_03393	NC_017851.1	2040719	2043277	-	1516	protein_coding	hypothetical protein
2678624	85.7589	344.311	-2.00685	1.79e-20	3.16e-19	MGG_12492	NC_017850.1	8155727	8157313	+	1587	protein_coding	hypothetical protein
2675070	121.33	8.17435	3.94232	2.12e-20	3.75e-19	MGG_00072	NC_017852.1	4219528	4221514	+	1800	protein_coding	isoamyl alcohol oxidase
2681255	458.876	134.474	1.76746	2.41e-20	4.25e-19	MGG_02132	NC_017844.1	671871	675074	+	3140	protein_coding	hypothetical protein
novel.8443	206.266	706.244	-1.77393	2.49e-20	4.38e-19	-	NC_017851.1	3102718	3107359	-	4398	-	PF13336:Acetyl-CoA hydrolase/transferase C-terminal domain|PF02550:Acetyl-CoA hydrolase/transferase N-terminal domain
novel.5894	97.4072	417.811	-2.09935	2.74e-20	4.81e-19	-	NC_017850.1	3870732	3881413	+	10233	-	PF00762:Ferrochelatase
2675358	2387.68	6687.89	-1.48574	2.76e-20	4.83e-19	MGG_05179	NC_017849.1	4854339	4855721	+	1269	protein_coding	NAD dependent epimerase/dehydratase
novel.7578	714.241	190.807	1.9041	2.77e-20	4.84e-19	-	NC_017851.1	633930	636113	-	2184	-	-
2675202	1126.65	2919.58	-1.37322	2.91e-20	5.08e-19	MGG_00802	NC_017852.1	1565999	1567594	+	1479	protein_coding	hypothetical protein
5050279	1395.02	478.415	1.54282	3.16e-20	5.5e-19	MGG_13347	NC_017849.1	226776	229522	-	2556	protein_coding	integral membrane protein
5051515	28.7988	211.532	-2.87669	3.31e-20	5.76e-19	MGG_13110	NC_017844.1	5608934	5611108	+	2175	protein_coding	hypothetical protein
novel.10415	50.5365	233.554	-2.20161	3.46e-20	6.01e-19	-	NC_017852.1	3451977	3454822	+	2531	-	-
novel.13069	158.765	21.3066	2.8801	3.87e-20	6.71e-19	-	NC_017854.1	3080945	3084198	+	2846	-	-
2679373	1606.44	4413.38	-1.45769	4.19e-20	7.25e-19	MGG_01333	NC_017850.1	3139679	3141017	+	1251	protein_coding	hypothetical protein
2675953	1105.95	2796.08	-1.3377	4.46e-20	7.69e-19	MGG_05436	NC_017844.1	5213776	5215069	-	1167	protein_coding	translation machinery-associated protein 20
novel.9396	49.2803	218.6	-2.14949	4.52e-20	7.78e-19	-	NC_017852.1	477580	481967	-	3837	-	PF00107:Zinc-binding dehydrogenase
2683048	1761.11	469.593	1.90471	5.09e-20	8.74e-19	MGG_07034	NC_017850.1	6160837	6162017	-	1046	protein_coding	TPR repeat protein
2680969	156.546	3.22976	5.64041	5.56e-20	9.53e-19	MGG_10012	NC_017851.1	4940241	4941683	+	1443	protein_coding	salicylate hydroxylase
5048725	28157.2	10162.8	1.47009	5.86e-20	1e-18	MGG_14279	NC_017853.1	627170	629155	-	1632	protein_coding	glutamine synthetase
2681208	1390.22	384.744	1.85376	5.91e-20	1.01e-18	MGG_02117	NC_017844.1	608129	610354	+	2134	protein_coding	hypothetical protein
2675978	8554.77	20840.6	-1.28459	6.41e-20	1.09e-18	MGG_05673	NC_017844.1	6076189	6078103	+	1736	protein_coding	40S ribosomal protein S3
2682969	348.925	1028	-1.55865	7.09e-20	1.21e-18	MGG_07084	NC_017850.1	6298453	6300004	-	1500	protein_coding	3' exoribonuclease
2677841	458.03	144.131	1.66988	7.28e-20	1.23e-18	MGG_04642	NC_017850.1	1114177	1115868	-	1692	protein_coding	hypothetical protein
2681609	1328.84	3146	-1.24319	8.59e-20	1.45e-18	MGG_02512	NC_017844.1	2162349	2163435	-	999	protein_coding	cytochrome oxidase assembly
2675629	1672.12	4178.64	-1.32113	8.99e-20	1.52e-18	MGG_04876	NC_017849.1	3798633	3800001	+	1172	protein_coding	succinate dehydrogenase cytochrome B subunit
2682904	4442.36	1238.18	1.84326	9.27e-20	1.56e-18	MGG_10700	NC_017853.1	3780393	3781737	+	1251	protein_coding	3-ketoacyl-CoA thiolase
novel.3187	64.3205	281.79	-2.13422	9.7e-20	1.63e-18	-	NC_017849.1	2212605	2216116	-	3404	-	PF00174:Oxidoreductase molybdopterin binding domain|PF03404:Mo-co oxidoreductase dimerisation domain|PF00173:Cytochrome b5-like Heme/Steroid binding domain
novel.12585	67.065	280.133	-2.06003	1.02e-19	1.71e-18	-	NC_017854.1	1564636	1566814	+	2179	-	-
2684793	2447	861.316	1.50545	1.03e-19	1.73e-18	MGG_11061	NC_017850.1	585527	588555	+	2860	protein_coding	hypothetical protein
novel.8316	807.446	2009.84	-1.31586	1.06e-19	1.77e-18	-	NC_017851.1	2750403	2756529	-	5615	-	PF00425:chorismate binding enzyme|PF04715:Anthranilate synthase component I, N terminal region
novel.12070	28.1827	170.097	-2.58566	1.07e-19	1.78e-18	-	NC_017854.1	93597	100477	-	5518	-	PF10275:Peptidase C65 Otubain
2675328	1200.31	3367.05	-1.48758	1.08e-19	1.81e-18	MGG_05258	NC_017849.1	5175726	5177977	+	2178	protein_coding	mitochondrial-processing peptidase subunit alpha
2678276	656.212	1657.34	-1.33669	1.09e-19	1.81e-18	MGG_08010	NC_017850.1	5405415	5408076	-	2519	protein_coding	dolichyl-P-Man:Man(5)GlcNAc(2)-PP-dolichyl mannosyltransferase
novel.2448	615.297	2071.74	-1.75125	1.13e-19	1.87e-18	-	NC_017844.1	7671151	7673951	-	2532	-	-
2684738	945.501	2277.21	-1.26767	1.16e-19	1.92e-18	MGG_06583	NC_017851.1	3199603	3201550	-	1841	protein_coding	hypothetical protein
2676683	6653.02	17120.8	-1.36361	1.17e-19	1.94e-18	MGG_03600	NC_017851.1	1314779	1317057	+	1908	protein_coding	mitochondrial-processing peptidase subunit beta
2679825	278.511	70.1188	1.98807	1.24e-19	2.04e-18	MGG_08839	NC_017850.1	1821456	1825275	+	3188	protein_coding	hypothetical protein
2675440	5330.86	13336.7	-1.32299	1.51e-19	2.48e-18	MGG_05238	NC_017849.1	5094934	5096238	+	965	protein_coding	40S ribosomal protein S14
2685183	2167.27	5220.67	-1.26806	1.55e-19	2.56e-18	MGG_07010	NC_017844.1	3567150	3568792	-	1556	protein_coding	translation machinery-associated protein 46
2680257	451.39	132.033	1.77128	1.66e-19	2.72e-18	MGG_09218	NC_017844.1	3807611	3809006	-	1320	protein_coding	oxidoreductase
2679593	898.034	2195.41	-1.28924	1.66e-19	2.72e-18	MGG_01312	NC_017850.1	3073072	3074373	+	1193	protein_coding	hypothetical protein
novel.10772	262.445	64.9626	2.00733	1.66e-19	2.72e-18	-	NC_017853.1	160822	166584	-	4946	-	-
2684864	1488.51	4025.94	-1.43517	1.73e-19	2.83e-18	MGG_06691	NC_017844.1	2407317	2408576	-	1260	protein_coding	4-hydroxyphenylpyruvate dioxygenase
2675601	1284.27	3270.5	-1.34828	2.43e-19	3.96e-18	MGG_04897	NC_017849.1	3881552	3884429	-	2878	protein_coding	hypothetical protein
novel.1033	1168.75	2981.82	-1.35132	2.72e-19	4.43e-18	-	NC_017844.1	3249086	3270178	+	8777	-	PF01015:Ribosomal S3Ae family
novel.2276	27.0348	151.745	-2.48412	2.78e-19	4.51e-18	-	NC_017844.1	7134163	7139282	+	4462	-	PF00069:Protein kinase domain
12987207	9519.93	3881.95	1.29425	2.9e-19	4.69e-18	MGG_14971	NC_017853.1	3298113	3302474	+	4037	protein_coding	elongation factor 3
2676844	3205.9	11430.9	-1.83399	2.9e-19	4.69e-18	MGG_03360	NC_017851.1	2140567	2143545	-	2808	protein_coding	carboxylic acid transporter
2683798	67.1395	286.449	-2.09226	3.22e-19	5.19e-18	MGG_07871	NC_017849.1	6111557	6112506	+	726	protein_coding	hypothetical protein
2674651	213.168	46.9839	2.18196	3.3e-19	5.32e-18	MGG_00735	NC_017852.1	1825774	1828009	+	2236	protein_coding	hypothetical protein
2675817	131.281	468.339	-1.83362	3.48e-19	5.6e-18	MGG_05503	NC_017844.1	5453386	5454827	+	1380	protein_coding	high-affinity nickel-transporter nixA
2685107	385.458	119.677	1.68693	3.49e-19	5.6e-18	MGG_06934	NC_017844.1	3300596	3305786	-	4122	protein_coding	hypothetical protein
5050625	540.704	182.013	1.56844	3.76e-19	6.03e-18	MGG_11466	NC_017852.1	1110963	1115008	+	3911	protein_coding	hypothetical protein
novel.3646	114.395	8.92421	3.72104	5.61e-19	8.97e-18	-	NC_017849.1	3641474	3648668	-	6916	-	PF01565:FAD binding domain
2678191	811.587	2032.4	-1.324	6.04e-19	9.63e-18	MGG_04693	NC_017844.1	6929520	6931564	+	1775	protein_coding	WD repeat-containing protein 57
2682829	4143.04	9144.57	-1.14221	6.25e-19	9.96e-18	MGG_02630	NC_017854.1	2128291	2132164	-	3730	protein_coding	pH-response regulator protein palI/RIM9
2681814	998.8	3015.6	-1.59416	7.14e-19	1.13e-17	MGG_10187	NC_017850.1	1689939	1693298	+	3272	protein_coding	hypothetical protein
novel.10114	2673.48	1022.85	1.38614	8.09e-19	1.28e-17	-	NC_017852.1	2597727	2604716	-	6082	-	-
5050236	1230.27	2930.71	-1.2519	8.15e-19	1.29e-17	MGG_12868	NC_017851.1	4334411	4336314	+	1786	protein_coding	enoyl-CoA hydratase
novel.7039	103.638	4.1557	4.60525	8.38e-19	1.33e-17	-	NC_017850.1	7180704	7185115	-	3692	-	PF00175:Oxidoreductase NAD-binding domain|PF00970:Oxidoreductase FAD-binding domain
12984338	11.3631	109.986	-3.26583	8.89e-19	1.4e-17	MGG_20057	NC_017844.1	1297875	1297946	+	72	tRNA_pseudogene	tRNA-OTHER
novel.12459	137.773	13.8145	3.32897	9.25e-19	1.46e-17	-	NC_017854.1	1225388	1227794	+	2152	-	-
2676409	1998.78	773.606	1.36894	9.49e-19	1.49e-17	MGG_03253	NC_017851.1	2526964	2531958	-	4417	protein_coding	GTPase-activating protein GYP5
2683521	155.921	464.23	-1.57317	1.02e-18	1.6e-17	MGG_13429	NC_017849.1	1165613	1168526	-	2914	protein_coding	glycoside hydrolase
novel.208	159.655	16.9242	3.2663	1.02e-18	1.6e-17	-	NC_017844.1	588846	596306	-	6856	-	PF01031:Dynamin central region|PF00350:Dynamin family
5048951	28.1128	195.234	-2.7892	1.16e-18	1.81e-17	MGG_14154	NC_017853.1	4101976	4103566	+	1303	protein_coding	hypothetical protein
2684280	257.019	849.944	-1.72579	1.3e-18	2.04e-17	MGG_06118	NC_017849.1	2633135	2636221	-	3029	protein_coding	hypothetical protein
2680675	707.102	168.241	2.07632	1.33e-18	2.08e-17	MGG_09721	NC_017851.1	5388015	5391246	-	2469	protein_coding	mannosyl-oligosaccharide glucosidase
2684266	1014.09	2557.41	-1.33435	1.4e-18	2.18e-17	MGG_06132	NC_017849.1	2677295	2678375	+	952	protein_coding	hypothetical protein
2678811	247.134	42.9077	2.50405	1.5e-18	2.33e-17	MGG_08589	NC_017851.1	786381	788212	+	1486	protein_coding	hypothetical protein
2684825	321.784	860.114	-1.41661	1.58e-18	2.46e-17	MGG_06652	NC_017844.1	2291004	2294040	-	2947	protein_coding	hypothetical protein
novel.2998	44.0791	220.449	-2.32261	1.63e-18	2.53e-17	-	NC_017849.1	1570299	1571037	+	739	-	-
2675432	483.603	1247.58	-1.36653	1.8e-18	2.78e-17	MGG_04893	NC_017849.1	3869250	3872017	-	2695	protein_coding	allantoate permease
5051094	187.255	39.7323	2.24538	1.81e-18	2.78e-17	MGG_11119	NC_017850.1	5161253	5165100	-	3765	protein_coding	fungal specific transcription factor domain-containing protein
2680369	2758.17	6413.57	-1.21729	1.9e-18	2.93e-17	MGG_09396	NC_017853.1	3421956	3423574	+	1382	protein_coding	HET-C2 protein
2675880	542.506	155.503	1.80134	1.93e-18	2.96e-17	MGG_05463	NC_017844.1	5307382	5308938	-	1426	protein_coding	hypothetical protein
2682597	449.721	120.727	1.89642	1.93e-18	2.96e-17	MGG_03044	NC_017854.1	517080	518701	-	1622	protein_coding	hypothetical protein
2682601	3629.64	7959.88	-1.13285	2.02e-18	3.09e-17	MGG_03048	NC_017854.1	501315	504766	+	3114	protein_coding	hypothetical protein
2681252	81.8228	380.923	-2.21573	2.12e-18	3.23e-17	MGG_02129	NC_017844.1	657490	660150	+	2661	protein_coding	hypothetical protein
2675574	289.433	62.992	2.18384	2.34e-18	3.57e-17	MGG_05118	NC_017849.1	4656636	4658533	-	1898	protein_coding	hypothetical protein
2682642	8414.43	21008.2	-1.31996	2.53e-18	3.85e-17	MGG_03089	NC_017854.1	341002	342376	+	1294	protein_coding	transmembrane BAX inhibitor domain-containing protein-containing protein 4
novel.4352	125.065	16.6787	2.92492	2.53e-18	3.85e-17	-	NC_017849.1	5730474	5732523	-	1672	-	-
2675035	437.226	120.911	1.85261	2.63e-18	3.99e-17	MGG_00295	NC_017852.1	3373932	3376790	-	2743	protein_coding	hypothetical protein
2680259	687.925	236.6	1.53578	2.68e-18	4.06e-17	MGG_09246	NC_017844.1	3910046	3912858	+	2741	protein_coding	protease
2684212	565.809	172.793	1.71102	2.73e-18	4.13e-17	MGG_06097	NC_017849.1	2562841	2564432	-	1347	protein_coding	mitochondrial import receptor subunit tom-20
2680255	480.55	1504.52	-1.64709	2.74e-18	4.14e-17	MGG_09188	NC_017844.1	3673832	3675601	+	1586	protein_coding	malate dehydrogenase
2678888	333.025	95.6118	1.80284	2.85e-18	4.3e-17	MGG_08694	NC_017853.1	438943	440658	+	1590	protein_coding	hypothetical protein
2678782	138.328	1.74012	6.16598	2.88e-18	4.32e-17	MGG_08480	NC_017851.1	372414	373289	+	876	protein_coding	alpha/beta hydrolase
novel.3894	5.98319	87.1935	-3.85198	2.88e-18	4.32e-17	-	NC_017849.1	4350335	4357541	+	6986	-	PF13002:Arrestin_N terminal like
2683461	463.801	134.704	1.78527	2.94e-18	4.41e-17	MGG_07541	NC_017849.1	963829	964443	+	615	protein_coding	hypothetical protein
2679289	292.088	75.2444	1.95064	3.12e-18	4.66e-17	MGG_01648	NC_017850.1	4324886	4326976	+	1983	protein_coding	tRNA dihydrouridine synthase
2678025	979.845	4655.15	-2.24806	3.25e-18	4.85e-17	MGG_04364	NC_017850.1	630418	632544	+	2127	protein_coding	hypothetical protein
novel.7022	88.5341	395.974	-2.15783	3.34e-18	4.98e-17	-	NC_017850.1	7144748	7148493	+	3609	-	PF00383:Cytidine and deoxycytidylate deaminase zinc-binding region
2678056	8025.56	18272.4	-1.187	3.4e-18	5.07e-17	MGG_04829	NC_017850.1	1511010	1512835	-	1291	protein_coding	60S ribosomal protein L9-A
novel.3400	2997.24	7395.53	-1.30312	3.63e-18	5.39e-17	-	NC_017849.1	2856593	2860268	+	3008	-	PF00789:UBX domain
2683817	35.5107	186.457	-2.38232	3.79e-18	5.63e-17	MGG_07890	NC_017849.1	6164308	6166545	+	2033	protein_coding	aldehyde dehydrogenase 3I1
2679434	2509.88	5547.63	-1.14411	4.24e-18	6.28e-17	MGG_01232	NC_017850.1	2772169	2774053	+	1614	protein_coding	hypothetical protein
2674097	1183.52	437.339	1.43675	4.25e-18	6.28e-17	MGG_00990	NC_017852.1	905201	909480	+	4175	protein_coding	hypothetical protein
2674249	352.551	1050.43	-1.57599	4.45e-18	6.56e-17	MGG_00656	NC_017852.1	2117321	2119870	-	2475	protein_coding	hypothetical protein
2676408	10677.5	38739.9	-1.85924	4.46e-18	6.57e-17	MGG_03252	NC_017851.1	2532847	2546694	-	13423	protein_coding	E3 ubiquitin-protein ligase ptr1 + RNA transporter 1
2675542	4726.02	11318.1	-1.25997	4.75e-18	6.98e-17	MGG_04921	NC_017849.1	3959398	3961233	+	1086	protein_coding	60S ribosomal protein L23
12985001	158.24	23.6561	2.73826	5.04e-18	7.4e-17	MGG_17480	NC_017852.1	3312552	3313656	-	669	protein_coding	hypothetical protein
novel.6587	10.5958	104.592	-3.31257	5.35e-18	7.84e-17	-	NC_017850.1	5914777	5917893	-	2419	-	-
2681506	1013.29	325.199	1.63857	5.76e-18	8.43e-17	MGG_02409	NC_017844.1	1749343	1751207	+	1865	protein_coding	nonspecific lipid-transfer protein
2681096	317.337	825.504	-1.37801	6.03e-18	8.8e-17	MGG_01977	NC_017844.1	112793	115063	-	2208	protein_coding	hypothetical protein
2682372	507.138	1243.46	-1.29364	6.17e-18	9e-17	MGG_02819	NC_017854.1	1399846	1402181	-	2336	protein_coding	hypothetical protein
2679435	22.9354	168.189	-2.86805	6.37e-18	9.27e-17	MGG_01233	NC_017850.1	2777514	2780191	-	2170	protein_coding	hypothetical protein%2C variant
2680137	115.208	12.7244	3.17219	6.81e-18	9.9e-17	MGG_09014	NC_017854.1	2701918	2703706	-	1611	protein_coding	hypothetical protein
5051141	213.837	698.326	-1.70656	6.9e-18	1e-16	MGG_11170	NC_017850.1	4410509	4411950	+	1442	protein_coding	hypothetical protein
12985374	288.43	47.756	2.61188	7.23e-18	1.05e-16	MGG_16339	NC_017844.1	4957967	4958373	-	407	protein_coding	hypothetical protein
novel.974	51.6289	247.857	-2.26193	7.63e-18	1.1e-16	-	NC_017844.1	3040755	3056384	+	7792	-	PF07690:Major Facilitator Superfamily
2681465	1381.63	4286.6	-1.63338	8.22e-18	1.19e-16	MGG_02368	NC_017844.1	1569390	1572031	+	2642	protein_coding	galactose oxidase
novel.6769	83.2516	282.606	-1.76372	8.73e-18	1.26e-16	-	NC_017850.1	6370421	6386045	+	15625	-	-
12987070	3.51496	80.685	-4.49719	8.89e-18	1.28e-16	MGG_16660	NC_017849.1	1109451	1110127	-	555	protein_coding	hypothetical protein
2680434	16.3576	128.807	-2.97621	9.78e-18	1.4e-16	MGG_09354	NC_017853.1	3580233	3584060	+	2731	protein_coding	hypothetical protein
2674986	327.227	1082.97	-1.72516	1.04e-17	1.5e-16	MGG_00698	NC_017852.1	1943070	1944300	-	1093	protein_coding	hypothetical protein
2676154	18.3744	117.727	-2.67718	1.14e-17	1.63e-16	MGG_05539	NC_017844.1	5546390	5548039	-	1650	protein_coding	carboxypeptidase 2
novel.1613	101.369	379.884	-1.91035	1.14e-17	1.63e-16	-	NC_017844.1	5024684	5033205	-	7488	-	PF00628:PHD-finger
novel.1401	561.345	1593	-1.50497	1.36e-17	1.95e-16	-	NC_017844.1	4382204	4393714	-	10565	-	PF00664:ABC transporter transmembrane region|PF00005:ABC transporter
novel.4188	125.968	15.2821	3.02848	1.4e-17	1.99e-16	-	NC_017849.1	5274508	5281323	+	5487	-	PF00270:DEAD/DEAH box helicase|PF00271:Helicase conserved C-terminal domain
novel.3477	173.887	27.2701	2.67292	1.42e-17	2.02e-16	-	NC_017849.1	3102523	3103328	+	742	-	-
2675559	2242.5	601.292	1.90025	1.55e-17	2.2e-16	MGG_05106	NC_017849.1	4617176	4619296	-	2055	protein_coding	hypothetical protein
2682826	5047.56	11680.1	-1.21034	1.67e-17	2.36e-16	MGG_02627	NC_017854.1	2137834	2140628	+	2719	protein_coding	atypical/ABC1/ABC1-B protein kinase
2681439	11.6612	109.135	-3.21187	1.68e-17	2.38e-16	MGG_02342	NC_017844.1	1461740	1464389	+	2559	protein_coding	hypothetical protein
novel.11519	28.09	160.04	-2.51902	1.69e-17	2.38e-16	-	NC_017853.1	2530113	2530986	+	787	-	-
12984017	135.716	5.2746	4.65476	1.77e-17	2.49e-16	MGG_17353	NC_017852.1	1303074	1303378	+	231	protein_coding	hypothetical protein
12986911	4.25712	77.1811	-4.14192	1.83e-17	2.57e-16	MGG_15415	NC_017844.1	7775320	7776152	+	833	protein_coding	hypothetical protein
5051207	327.895	97.978	1.73968	1.84e-17	2.58e-16	MGG_11239	NC_017850.1	2957672	2960491	-	2741	protein_coding	RING finger protein
novel.202	218.407	49.4688	2.13374	1.84e-17	2.59e-16	-	NC_017844.1	574363	579066	-	4704	-	-
2676852	158.402	503.316	-1.66517	1.86e-17	2.61e-16	MGG_03263	NC_017851.1	2484388	2486793	-	2185	protein_coding	betaine aldehyde dehydrogenase
novel.4670	48.3856	215.471	-2.1543	1.99e-17	2.78e-16	-	NC_017850.1	164668	167044	+	2377	-	PF00075:RNase H
5050638	499.301	161.287	1.6281	2.03e-17	2.83e-16	MGG_14647	NC_017852.1	1117714	1119576	-	1863	protein_coding	metalloreductase Fre8
novel.1411	142.714	446.522	-1.64282	2.05e-17	2.85e-16	-	NC_017844.1	4419604	4430553	+	9722	-	PF00005:ABC transporter|PF12698:ABC-2 family transporter protein
2680938	4870.69	10910	-1.16347	2.21e-17	3.07e-16	MGG_09894	NC_017844.1	4252174	4253090	-	618	protein_coding	40S ribosomal protein S28
2681243	90.2365	315.428	-1.80343	2.26e-17	3.14e-16	MGG_02088	NC_017844.1	520338	526865	+	6450	protein_coding	hypothetical protein
novel.9244	214.875	642.671	-1.57871	2.36e-17	3.28e-16	-	NC_017851.1	5493353	5494617	+	1194	-	-
12985445	163.861	27.25	2.60776	2.43e-17	3.37e-16	MGG_15330	NC_017850.1	5227757	5228686	-	930	protein_coding	hypothetical protein
novel.11079	36.6044	177.39	-2.28305	2.62e-17	3.62e-16	-	NC_017853.1	1240042	1241088	+	920	-	-
2676896	463.049	1139.6	-1.30007	2.85e-17	3.94e-16	MGG_03377	NC_017851.1	2093534	2095007	+	1324	protein_coding	hypothetical protein
2683452	294.956	88.0502	1.74772	2.97e-17	4.1e-16	MGG_07532	NC_017849.1	937994	941849	+	3856	protein_coding	mitochondrial membrane protein Pet127
2678378	1181.82	21.1034	5.79327	3.04e-17	4.18e-16	MGG_07993	NC_017850.1	5356435	5357144	+	619	protein_coding	hypothetical protein
novel.6550	80.221	319.759	-1.99584	3.26e-17	4.48e-16	-	NC_017850.1	5810164	5911012	-	4777	-	-
novel.10406	419.36	1465.79	-1.80418	3.54e-17	4.85e-16	-	NC_017852.1	3422970	3428803	+	5673	-	PF00082:Subtilase family
2683445	1515.95	509.243	1.57227	3.68e-17	5.03e-16	MGG_07525	NC_017849.1	923963	926455	+	2352	protein_coding	hypothetical protein
2685139	37.4266	214.495	-2.51425	3.78e-17	5.17e-16	MGG_06966	NC_017844.1	3397545	3401150	-	3516	protein_coding	hypothetical protein
2674466	1135.19	484.607	1.22858	4.05e-17	5.54e-16	MGG_00953	NC_017852.1	1013641	1015411	+	1619	protein_coding	hypothetical protein
novel.4720	15.177	2156.87	-7.1513	4.1e-17	5.59e-16	-	NC_017850.1	334350	335169	+	820	-	-
2675689	741.629	1732.64	-1.22379	4.21e-17	5.73e-16	MGG_05065	NC_017849.1	4469203	4474252	+	4960	protein_coding	mitochondrial outer membrane protein IML2
2676125	471.375	162.978	1.52798	4.94e-17	6.71e-16	MGG_05598	NC_017844.1	5793240	5798751	-	5224	protein_coding	hypothetical protein
2674175	249.615	794.476	-1.66946	5.67e-17	7.69e-16	MGG_00650	NC_017852.1	2133523	2134717	-	1195	protein_coding	hypothetical protein
2677013	296.056	84.431	1.81397	6.54e-17	8.86e-16	MGG_03682	NC_017851.1	1032284	1034041	-	1758	protein_coding	hypothetical protein
12985591	24.6435	135.356	-2.46139	6.72e-17	9.09e-16	MGG_15841	NC_017850.1	6174252	6174915	+	342	protein_coding	hypothetical protein
novel.596	108.339	342.514	-1.66299	6.8e-17	9.18e-16	-	NC_017844.1	1880999	1891273	-	10147	-	-
12986194	107.522	401.858	-1.89893	7.1e-17	9.57e-16	MGG_14914	NC_017853.1	1952033	1954039	+	1872	protein_coding	hypothetical protein
2676846	137.13	23.1331	2.57493	7.22e-17	9.73e-16	MGG_03362	NC_017851.1	2133414	2134961	-	1548	protein_coding	hypothetical protein
2681738	1160.54	2627.99	-1.17895	7.28e-17	9.79e-16	MGG_10127	NC_017850.1	1582522	1586723	-	4000	protein_coding	exportin-T
2674666	966.022	256.031	1.9165	7.58e-17	1.02e-15	MGG_00518	NC_017852.1	2618714	2620458	+	1360	protein_coding	proliferating cell nuclear antigen
5050627	519.649	137.077	1.91825	7.78e-17	1.04e-15	MGG_11468	NC_017852.1	1116291	1117359	-	1069	protein_coding	hypothetical protein
2674304	8899.11	19670.9	-1.14428	7.99e-17	1.07e-15	MGG_00604	NC_017852.1	2312300	2314797	-	1848	protein_coding	tubulin beta chain
novel.3458	31.173	220.856	-2.81666	8.23e-17	1.1e-15	-	NC_017849.1	3032918	3039448	-	6531	-	-
2683593	522.165	145.908	1.84029	8.53e-17	1.14e-15	MGG_07673	NC_017849.1	1476705	1478631	-	1927	protein_coding	hypothetical protein
2677601	979.004	2175.13	-1.15178	8.65e-17	1.15e-15	MGG_04101	NC_017853.1	1954900	1957323	+	2280	protein_coding	hypothetical protein
2678998	258.545	48.2894	2.43927	8.66e-17	1.15e-15	MGG_08776	NC_017853.1	152210	155382	+	2671	protein_coding	major myo-inositol transporter iolT
2676004	2012.39	5340.66	-1.40799	1.05e-16	1.39e-15	MGG_05663	NC_017844.1	6028704	6031237	+	2452	protein_coding	carboxypeptidase Y
novel.2080	140.547	459.425	-1.71094	1.13e-16	1.49e-15	-	NC_017844.1	6492639	6496363	-	3669	-	PF01433:Peptidase family M1 domain|PF11838:ERAP1-like C-terminal domain
2675195	115.432	450.209	-1.96064	1.21e-16	1.6e-15	MGG_00870	NC_017852.1	1315436	1317057	+	1069	protein_coding	hypothetical protein
2675176	570.079	208.745	1.4472	1.21e-16	1.6e-15	MGG_00359	NC_017852.1	3132080	3133547	-	1390	protein_coding	Delta(3%2C5)-Delta(2%2C4)-dienoyl-CoA isomerase
novel.9353	128.37	405.977	-1.65821	1.26e-16	1.66e-15	-	NC_017852.1	333038	334865	-	1604	-	-
novel.13000	411.059	0.335159	9.9316	1.32e-16	1.74e-15	-	NC_017854.1	2809703	2810375	+	673	-	-
5050463	95.126	323.373	-1.7611	1.36e-16	1.79e-15	MGG_12584	NC_017854.1	1280831	1282368	-	1359	protein_coding	hypothetical protein
2680147	1406.1	5341.16	-1.92503	1.37e-16	1.8e-15	MGG_09031	NC_017854.1	2642868	2643617	+	750	protein_coding	hypothetical protein
novel.6102	118.914	443.419	-1.89922	1.52e-16	1.99e-15	-	NC_017850.1	4468918	4470934	-	1851	-	PF00149:Calcineurin-like phosphoesterase
2685137	548.602	1667.63	-1.6031	1.74e-16	2.28e-15	MGG_06964	NC_017844.1	3392674	3394373	-	1700	protein_coding	hypothetical protein
novel.9294	111.135	6.00411	4.11546	1.76e-16	2.3e-15	-	NC_017852.1	114765	116962	-	1975	-	-
2683174	866.125	2421.44	-1.48304	1.76e-16	2.3e-15	MGG_07191	NC_017850.1	6700516	6702213	-	1698	protein_coding	GTP-binding protein ypt4
2680351	42.527	221.732	-2.37667	1.97e-16	2.56e-15	MGG_09323	NC_017853.1	3675941	3678330	+	2390	protein_coding	phenylacetone monooxygenase
2682343	480.282	1216.2	-1.3403	1.99e-16	2.59e-15	MGG_02603	NC_017854.1	2223119	2224390	+	1272	protein_coding	hypothetical protein
2681241	3984.21	8430.22	-1.08117	2.13e-16	2.76e-15	MGG_02086	NC_017844.1	516794	518415	+	1165	protein_coding	proteasome component PRE3
2677079	516.017	1829.67	-1.8253	2.14e-16	2.78e-15	MGG_10931	NW_003803359.1	6888	7975	+	1021	protein_coding	hypothetical protein
novel.3796	973.688	279.282	1.80133	2.23e-16	2.89e-15	-	NC_017849.1	4055251	4057207	+	1585	-	-
novel.2128	181.73	559.408	-1.62026	2.34e-16	3.02e-15	-	NC_017844.1	6673316	6678724	+	5247	-	PF00665:Integrase core domain
2680321	211.162	45.3236	2.23768	2.47e-16	3.19e-15	MGG_09333	NC_017853.1	3650193	3651420	-	1228	protein_coding	nucleoside-diphosphate-sugar epimerase
novel.940	1537.11	3636.44	-1.24218	2.5e-16	3.22e-15	-	NC_017844.1	2935728	2936678	-	789	-	-
novel.13004	19.1605	141.641	-2.87132	2.81e-16	3.61e-15	-	NC_017854.1	2816962	2822040	-	4490	-	PF00724:NADH:flavin oxidoreductase / NADH oxidase family
2675467	263.329	64.4936	2.0209	3.2e-16	4.11e-15	MGG_05254	NC_017849.1	5164077	5166276	+	2120	protein_coding	histone-lysine N-methyltransferase
2684298	3294.1	7362.98	-1.16033	3.46e-16	4.44e-15	MGG_06192	NC_017849.1	2880757	2881975	-	1036	protein_coding	cytochrome b-c1 complex subunit 7
5049789	181.521	30.1208	2.60121	3.65e-16	4.68e-15	MGG_12008	NC_017853.1	3522438	3522641	-	204	protein_coding	hypothetical protein
novel.2142	436.922	151.606	1.52774	3.79e-16	4.85e-15	-	NC_017844.1	6721311	6730836	+	9346	-	PF00083:Sugar (and other) transporter
12986476	22.7507	165.882	-2.85424	3.87e-16	4.95e-15	MGG_15354	NC_017851.1	441620	443059	-	1440	protein_coding	hypothetical protein
12984869	218.532	778.082	-1.83049	4.3e-16	5.48e-15	MGG_17983	NC_017854.1	1739929	1742064	-	2037	protein_coding	MFS monocarboxylate transporter
2675434	535.874	1498.42	-1.48377	4.31e-16	5.5e-15	MGG_04891	NC_017849.1	3862872	3866252	+	3302	protein_coding	hypothetical protein
novel.5371	176.567	29.7247	2.58114	4.42e-16	5.63e-15	-	NC_017850.1	2249006	2253837	+	4832	-	-
novel.6984	282.511	46.6403	2.58761	5.15e-16	6.55e-15	-	NC_017850.1	7023592	7036649	-	12433	-	PF00171:Aldehyde dehydrogenase family
2677743	161.41	33.4809	2.28004	5.23e-16	6.64e-15	MGG_04415	NC_017850.1	748016	750708	-	2693	protein_coding	hypothetical protein
novel.841	35.3461	167.838	-2.24689	5.54e-16	7.01e-15	-	NC_017844.1	2586336	2588448	-	1919	-	-
2677062	65.5926	253.808	-1.94694	5.55e-16	7.02e-15	MGG_10916	NC_017852.1	25060	27571	-	2332	protein_coding	sugar transporter STL1
novel.12736	89.0262	3.59881	4.66003	5.6e-16	7.07e-15	-	NC_017854.1	1997919	2000330	+	2354	-	-
2680177	493.609	1299.04	-1.39534	6.7e-16	8.45e-15	MGG_09237	NC_017844.1	3873309	3874677	+	1369	protein_coding	hypothetical protein
novel.6276	295.143	68.9928	2.08695	7.15e-16	9e-15	-	NC_017850.1	4990239	4994327	+	4089	-	PF09736:Pre-mRNA-splicing factor of RES complex
2677397	779.666	1786.45	-1.19641	7.38e-16	9.28e-15	MGG_04190	NC_017853.1	1650331	1653742	-	3265	protein_coding	hypothetical protein
2684614	31107.7	68767.3	-1.14444	7.42e-16	9.32e-15	MGG_06459	NC_017851.1	3661437	3664995	+	3559	protein_coding	hsp98-like protein
novel.8655	62.4199	219.964	-1.8145	7.61e-16	9.54e-15	-	NC_017851.1	3684039	3685942	-	1904	-	-
2680750	147.837	30.478	2.29167	7.98e-16	9.99e-15	MGG_09751	NC_017851.1	5314909	5316112	+	1134	protein_coding	hypothetical protein
2682425	7045.01	14271.3	-1.01848	8.38e-16	1.05e-14	MGG_02872	NC_017854.1	1209362	1210673	-	902	protein_coding	40S ribosomal protein S27
novel.7200	19.5866	112.49	-2.51264	8.97e-16	1.12e-14	-	NC_017850.1	7711939	7712934	.	996	-	-
novel.10080	575.655	213.133	1.43615	9.18e-16	1.14e-14	-	NC_017852.1	2489597	2492867	-	2705	-	-
2674231	935.944	361.175	1.37281	9.75e-16	1.21e-14	MGG_01087	NC_017852.1	557961	561035	+	2980	protein_coding	ribosome biogenesis protein TSR1
2684741	745.849	1971.15	-1.40127	9.79e-16	1.22e-14	MGG_06586	NC_017851.1	3189362	3190855	-	1494	protein_coding	hypothetical protein
2678941	926.697	299.579	1.62638	1.04e-15	1.29e-14	MGG_08759	NC_017853.1	228647	229957	+	1233	protein_coding	hypothetical protein
novel.9797	744.7	1901.95	-1.35235	1.05e-15	1.3e-14	-	NC_017852.1	1665061	1688648	+	10091	-	PF00787:PX domain|PF02194:PXA domain|PF08628:Sorting nexin C terminal
2682464	466.352	1111.33	-1.25319	1.05e-15	1.3e-14	MGG_02911	NC_017854.1	1062523	1064229	-	1707	protein_coding	xylosidase/arabinosidase
2684405	5714.49	14323.9	-1.32578	1.05e-15	1.3e-14	MGG_06250	NC_017851.1	4406739	4409146	-	2283	protein_coding	hypothetical protein
2684044	379.098	119	1.67265	1.21e-15	1.49e-14	MGG_05931	NC_017849.1	2018191	2020274	-	2084	protein_coding	NAD-binding Rossmann fold oxidoreductase
novel.5505	771.133	277.819	1.47202	1.3e-15	1.6e-14	-	NC_017850.1	2692708	2725105	+	14110	-	-
2684771	33.6278	158.748	-2.23099	1.39e-15	1.71e-14	MGG_06616	NC_017851.1	3086072	3088337	-	2052	protein_coding	high-affinity methionine permease
2678402	95.7191	299.796	-1.64328	1.43e-15	1.76e-14	MGG_08120	NC_017850.1	5762628	5764985	+	1989	protein_coding	integral membrane protein
2677516	11909.4	29821.5	-1.32423	1.53e-15	1.88e-14	MGG_04242	NC_017853.1	1440516	1442026	-	1452	protein_coding	bax Inhibitor family protein
12985929	317.239	0.399484	9.55769	1.61e-15	1.97e-14	MGG_18050	NC_017854.1	2810372	2810794	-	339	protein_coding	hypothetical protein
2678399	554.238	1228.31	-1.14751	1.71e-15	2.1e-14	MGG_08117	NC_017850.1	5742051	5744602	+	2552	protein_coding	DRAP deaminase
novel.2528	15.9256	145.821	-3.18771	1.76e-15	2.15e-14	-	NC_017844.1	7938377	7942392	-	3651	-	PF11917:Protein of unknown function (DUF3435)|PF00385:Chromo (CHRromatin Organisation MOdifier) domain
2682764	130.983	404.651	-1.62829	1.92e-15	2.35e-14	MGG_02759	NC_017854.1	1625781	1630122	+	4268	protein_coding	hypothetical protein
novel.3545	274.277	62.6926	2.12586	1.97e-15	2.4e-14	-	NC_017849.1	3368326	3373821	-	5496	-	PF06094:Gamma-glutamyl cyclotransferase, AIG2-like
novel.1115	396.898	1124.06	-1.50239	1.99e-15	2.42e-14	-	NC_017844.1	3487707	3493120	-	5324	-	PF00617:RasGEF domain|PF00618:RasGEF N-terminal motif
2681971	54.7716	254.029	-2.20489	2.27e-15	2.75e-14	MGG_10360	NC_017853.1	857748	858947	+	1200	protein_coding	haloacid dehalogenase
2678091	392.303	897.158	-1.19375	2.43e-15	2.95e-14	MGG_04651	NC_017850.1	1136508	1138365	+	1794	protein_coding	SET1 complex component swd1
2677176	17.7399	105.766	-2.5735	2.54e-15	3.08e-14	MGG_04257	NC_017853.1	1397831	1399711	+	1881	protein_coding	hypothetical protein
2679871	780.777	287.501	1.44387	2.6e-15	3.14e-14	MGG_08885	NC_017850.1	1986178	1987673	+	1417	protein_coding	mitochondrial import inner membrane translocase subunit tim23
2683546	4208.49	14761.7	-1.81044	2.6e-15	3.14e-14	MGG_07626	NC_017849.1	1250754	1253159	+	2124	protein_coding	cytochrome P450 monooxygenase
2676555	551.192	1228.54	-1.15617	2.61e-15	3.15e-14	MGG_03182	NC_017851.1	2786742	2789076	-	2275	protein_coding	splicing factor 3B subunit 2
novel.4024	46.3311	183.462	-1.98642	2.67e-15	3.22e-14	-	NC_017849.1	4783923	4789095	-	4887	-	PF01398:JAB1/Mov34/MPN/PAD-1 ubiquitin protease
5049539	5125.54	16451.4	-1.68233	2.67e-15	3.22e-14	MGG_11750	NC_017844.1	3926048	3927707	+	1660	protein_coding	hypothetical protein
novel.1960	47.1047	190.05	-2.00684	2.68e-15	3.22e-14	-	NC_017844.1	6100557	6106817	-	5695	-	PF01399:PCI domain|PF10602:26S proteasome subunit RPN7
novel.5826	196.526	565.18	-1.5231	2.83e-15	3.4e-14	-	NC_017850.1	3639200	3643772	-	4573	-	-
novel.1116	76.9806	270.468	-1.81003	2.97e-15	3.56e-14	-	NC_017844.1	3491234	3497987	+	6747	-	-
2683899	604.394	197.212	1.61755	2.99e-15	3.57e-14	MGG_07972	NC_017849.1	6428474	6429733	-	1260	protein_coding	hypothetical protein
2679411	1226.04	2926.2	-1.25511	3.09e-15	3.69e-14	MGG_01844	NC_017850.1	5070428	5074858	+	4315	protein_coding	GPI inositol-deacylase
2675497	605.348	1480.14	-1.28957	3.32e-15	3.96e-14	MGG_04860	NC_017849.1	3754472	3756061	+	1590	protein_coding	porphobilinogen deaminase
2682947	104.503	9.71122	3.35724	3.43e-15	4.09e-14	MGG_07062	NC_017850.1	6227641	6230333	-	2512	protein_coding	hypothetical protein
2677694	361.034	109.975	1.71248	3.44e-15	4.09e-14	MGG_04185	NC_017853.1	1673236	1677529	-	4021	protein_coding	STU1
novel.10680	74.1276	243.541	-1.71433	3.44e-15	4.09e-14	-	NC_017852.1	4281761	4359019	-	1906	-	PF08386:TAP-like protein|PF00561:alpha/beta hydrolase fold
2679308	6371.49	12976.1	-1.02609	3.45e-15	4.09e-14	MGG_01607	NC_017850.1	4173069	4175738	-	2388	protein_coding	calnexin
2677181	12.8595	117.106	-3.15596	3.48e-15	4.12e-14	MGG_03831	NC_017853.1	2899402	2901376	-	1975	protein_coding	hypothetical protein
2677327	3796.48	7946.62	-1.06572	3.51e-15	4.16e-14	MGG_03965	NC_017853.1	2408067	2408750	-	548	protein_coding	60S ribosomal protein L26
12987068	5.31707	84.5126	-3.99856	3.55e-15	4.19e-14	MGG_15211	NC_017849.1	1096789	1098317	+	1151	protein_coding	hypothetical protein
novel.1583	104.879	11.4142	3.20794	3.55e-15	4.19e-14	-	NC_017844.1	4949491	4957970	+	7699	-	PF00083:Sugar (and other) transporter
2684579	1437.45	3083.08	-1.10071	3.65e-15	4.3e-14	MGG_06424	NC_017851.1	3784809	3786933	-	2032	protein_coding	peroxisomal biogenesis factor 3
2676204	4211.19	228.225	4.20548	3.84e-15	4.51e-14	MGG_05501	NC_017844.1	5447689	5450158	+	2271	protein_coding	hypothetical protein
novel.592	45.4616	191.763	-2.07101	3.86e-15	4.53e-14	-	NC_017844.1	1860067	1868227	+	8017	-	PF00675:Insulinase (Peptidase family M16)|PF05193:Peptidase M16 inactive domain|PF08367:Peptidase M16C associated
2676755	2142.1	4679.44	-1.12719	4.01e-15	4.71e-14	MGG_03211	NC_017851.1	2677771	2679604	-	1759	protein_coding	26S proteasome non-ATPase regulatory subunit 11
2682310	1917.3	4553.9	-1.24765	4.27e-15	5e-14	MGG_02710	NC_017854.1	1785315	1786350	-	884	protein_coding	peroxiredoxin type-2
2679581	1170.1	3732.21	-1.67326	4.37e-15	5.11e-14	MGG_01300	NC_017850.1	3031763	3033218	+	1359	protein_coding	L-galactonate dehydratase
2682814	35.5684	171.053	-2.26562	4.43e-15	5.17e-14	MGG_02615	NC_017854.1	2190633	2192214	-	1582	protein_coding	hypothetical protein
novel.13113	32.5555	175.928	-2.43503	4.89e-15	5.71e-14	-	NC_017854.1	3272105	3273952	-	1718	-	-
novel.5118	294.282	1067.08	-1.85849	5.35e-15	6.24e-14	-	NC_017850.1	1498906	1505436	-	6369	-	-
5050099	453.255	1021.86	-1.17308	5.63e-15	6.55e-14	MGG_12724	NC_017851.1	2272972	2275496	-	2466	protein_coding	hypothetical protein
2683449	277.549	85.6769	1.69488	5.74e-15	6.67e-14	MGG_07529	NC_017849.1	930922	931826	+	821	protein_coding	60S ribosomal subunit assembly/export protein LOC1
2679537	4019.47	8484.84	-1.07804	5.8e-15	6.73e-14	MGG_01325	NC_017850.1	3102369	3104524	-	1781	protein_coding	high mobility group protein
2684422	832.562	1853.57	-1.15412	5.84e-15	6.77e-14	MGG_06267	NC_017851.1	4350320	4351757	-	1350	protein_coding	hypothetical protein
2682014	5271.86	1912.47	1.46336	6.04e-15	7e-14	MGG_10402	NC_017853.1	951306	953264	+	1959	protein_coding	hypothetical protein
2679854	260.702	80.778	1.68831	6.37e-15	7.37e-14	MGG_08868	NC_017850.1	1926834	1928197	+	1275	protein_coding	vacuolar protein sorting-associated protein 28
novel.2542	69.3686	230.248	-1.7311	6.41e-15	7.41e-14	-	NC_017849.1	58744	72791	-	4324	-	PF08030:Ferric reductase NAD binding domain|PF08022:FAD-binding domain|PF01794:Ferric reductase like transmembrane component
novel.8476	805.54	234.092	1.78119	6.46e-15	7.45e-14	-	NC_017851.1	3215777	3221751	-	5174	-	PF00176:SNF2 family N-terminal domain|PF00271:Helicase conserved C-terminal domain
2676866	1320.34	2702.83	-1.03363	6.5e-15	7.49e-14	MGG_03323	NC_017851.1	2259019	2264170	-	4938	protein_coding	hypothetical protein
2678187	11816.6	5578.61	1.08276	6.8e-15	7.82e-14	MGG_04689	NC_017844.1	6944729	6946598	-	1870	protein_coding	glucan 1%2C3-beta-glucosidase
novel.9253	150.433	540.755	-1.84513	6.85e-15	7.87e-14	-	NC_017852.1	2053	50222	-	1053	-	-
2676980	580.145	230.235	1.33663	7.35e-15	8.43e-14	MGG_03379	NC_017851.1	2086072	2088240	+	2169	protein_coding	hypothetical protein
2675911	129.297	1.18323	6.79041	7.81e-15	8.95e-14	MGG_05747	NC_017844.1	6375021	6376053	+	946	protein_coding	hypothetical protein
2680747	666.396	242.113	1.46177	7.92e-15	9.06e-14	MGG_09748	NC_017851.1	5321079	5322407	-	1329	protein_coding	cytochrome c1 heme lyase
2681136	4.40334	79.371	-4.1803	8.15e-15	9.31e-14	MGG_01921	NC_017853.1	643446	644864	+	1419	protein_coding	hypothetical protein
2682721	1479.39	3526.96	-1.25327	8.62e-15	9.83e-14	MGG_02739	NC_017854.1	1698595	1699863	+	1165	protein_coding	hypothetical protein
novel.9229	1166.33	475.725	1.29393	8.82e-15	1.01e-13	-	NC_017851.1	5440749	5448355	+	7322	-	-
2676811	1928.71	612.146	1.65632	9.05e-15	1.03e-13	MGG_03469	NC_017851.1	1758138	1759305	-	1168	protein_coding	hypothetical protein
2674445	703.321	255.653	1.45794	9.34e-15	1.06e-13	MGG_00999	NC_017852.1	872738	873744	+	857	protein_coding	hypothetical protein
2678477	1535.78	699.049	1.13647	9.69e-15	1.1e-13	MGG_08304	NC_017850.1	7931603	7935550	-	3948	protein_coding	mechanosensitive ion channel family protein
novel.2348	390.97	1056.93	-1.43384	1.01e-14	1.14e-13	-	NC_017844.1	7339776	7341323	-	1384	-	PF17135:Ribosomal protein 60S L18 and 50S L18e
novel.6415	55.3332	232.323	-2.06958	1.04e-14	1.18e-13	-	NC_017850.1	5433648	5437348	+	3169	-	-
2683757	43.1132	179.124	-2.05076	1.07e-14	1.21e-13	MGG_07830	NC_017849.1	5969936	5971771	+	1517	protein_coding	hypothetical protein
2674635	2254.03	855.766	1.39652	1.08e-14	1.22e-13	MGG_00949	NC_017852.1	1027666	1029868	+	2027	protein_coding	endoplasmic reticulum-Golgi intermediate compartment protein 2
2685035	660.227	199.205	1.72796	1.11e-14	1.25e-13	MGG_06862	NC_017844.1	3016024	3019380	-	3300	protein_coding	late embryogenesis abundant protein%2C variant
12987075	24.0653	159.488	-2.72219	1.12e-14	1.26e-13	MGG_16664	NC_017849.1	1134438	1135340	-	369	protein_coding	hypothetical protein
2682603	1019.64	407.187	1.32237	1.13e-14	1.27e-13	MGG_03050	NC_017854.1	494826	497252	+	2427	protein_coding	hypothetical protein
2679231	956.665	2596.32	-1.43986	1.15e-14	1.29e-13	MGG_01404	NC_017850.1	3413601	3415096	+	1327	protein_coding	NAD(P)H-dependent D-xylose reductase
2681104	2235.08	5023.54	-1.16872	1.17e-14	1.31e-13	MGG_01985	NC_017844.1	137258	139761	+	2406	protein_coding	Delta(12) fatty acid desaturase
novel.786	178.256	554.834	-1.63645	1.27e-14	1.42e-13	-	NC_017844.1	2434720	2444099	+	9171	-	PF10846:Protein of unknown function (DUF2722)
2679577	451.415	1116.53	-1.30557	1.35e-14	1.51e-13	MGG_01296	NC_017850.1	3012768	3015210	+	2313	protein_coding	hypothetical protein
2675901	2317.16	5058.92	-1.1262	1.36e-14	1.52e-13	MGG_05715	NC_017844.1	6221503	6225524	-	4022	protein_coding	verprolin
2682576	212.319	56.2449	1.90373	1.43e-14	1.59e-13	MGG_03023	NC_017854.1	622033	623564	-	1532	protein_coding	hypothetical protein
novel.12141	30.0184	146.763	-2.29463	1.45e-14	1.61e-13	-	NC_017854.1	298875	312252	-	13378	-	PF13520:Amino acid permease
novel.1881	4136.12	10180.7	-1.29934	1.58e-14	1.76e-13	-	NC_017844.1	5860618	6238897	-	33293	-	PF05383:La domain
2679369	801.771	1713.03	-1.09508	1.58e-14	1.76e-13	MGG_01329	NC_017850.1	3116942	3119857	-	2739	protein_coding	transcriptional regulator Ngg1
novel.9789	599.626	201.194	1.57914	1.58e-14	1.76e-13	-	NC_017852.1	1641781	1799748	-	11886	-	PF03473:MOSC domain|PF00111:2Fe-2S iron-sulfur cluster binding domain
5050997	1637.94	658.762	1.31257	1.61e-14	1.78e-13	MGG_12403	NC_017850.1	7257838	7263059	+	5222	protein_coding	5'-3' exoribonuclease 1
novel.9431	701.416	284.284	1.30278	1.61e-14	1.79e-13	-	NC_017852.1	555844	557628	-	1590	-	-
2680232	330.507	750.355	-1.18301	1.66e-14	1.84e-13	MGG_09243	NC_017844.1	3897735	3899262	+	1434	protein_coding	GPI mannosyltransferase 1
5049970	66.9023	240.753	-1.85313	1.66e-14	1.84e-13	MGG_12230	NC_017853.1	929022	929820	+	713	protein_coding	hypothetical protein
novel.991	496.397	1108.51	-1.15965	1.71e-14	1.89e-13	-	NC_017844.1	3103981	3108534	-	4280	-	PF00076:RNA recognition motif. (a.k.a. RRM, RBD, or RNP domain)
2679323	100.104	288.062	-1.52438	1.75e-14	1.92e-13	MGG_01429	NC_017850.1	3496322	3497922	-	1601	protein_coding	hypothetical protein
12985419	687.984	221.285	1.63836	1.75e-14	1.92e-13	MGG_15773	NC_017850.1	4897986	4900604	+	2433	protein_coding	hypothetical protein
2676893	32.0848	143.995	-2.15912	1.76e-14	1.93e-13	MGG_03374	NC_017851.1	2104122	2105708	+	1501	protein_coding	beta-1%2C6-galactanase
2674104	897.242	2251.11	-1.32648	1.79e-14	1.97e-13	MGG_00959	NC_017852.1	999080	1000138	-	984	protein_coding	hypothetical protein
novel.8208	44.3243	185.58	-2.06418	1.83e-14	2.01e-13	-	NC_017851.1	2416650	2418624	-	1909	-	-
novel.3486	16.0719	95.7286	-2.57609	1.86e-14	2.04e-13	-	NC_017849.1	3179823	3181187	-	1365	-	-
novel.7233	129.402	22.7675	2.51117	2.08e-14	2.27e-13	-	NC_017850.1	7811398	7813912	+	2424	-	-
12985014	651.507	252.279	1.36711	2.31e-14	2.52e-13	MGG_17491	NC_017852.1	3520576	3522356	-	1657	protein_coding	dimethyladenosine transferase
2682528	337.308	942.459	-1.47966	2.36e-14	2.57e-13	MGG_02975	NC_017854.1	792065	792924	+	860	protein_coding	hypothetical protein
2684623	972.425	366.414	1.40738	2.36e-14	2.57e-13	MGG_06468	NC_017851.1	3627516	3628749	-	1158	protein_coding	hypothetical protein
novel.9182	2792.64	6187.22	-1.14784	2.42e-14	2.63e-13	-	NC_017851.1	5334605	5336465	+	1497	-	PF10937:Ribosomal protein S36, mitochondrial
novel.12267	230.341	57.4808	2.00702	2.55e-14	2.78e-13	-	NC_017854.1	658538	663718	-	5099	-	-
2684389	476.67	1056.93	-1.1487	2.61e-14	2.83e-13	MGG_06234	NC_017851.1	4455860	4456854	+	995	protein_coding	hypothetical protein
2682010	690.225	166.438	2.05512	2.73e-14	2.96e-13	MGG_12228	NC_017853.1	938203	939455	-	1182	protein_coding	hypothetical protein
novel.4794	280.252	85.9529	1.70468	2.85e-14	3.09e-13	-	NC_017850.1	545663	553397	-	7528	-	-
2683480	504.24	1916.17	-1.92524	2.93e-14	3.16e-13	MGG_07560	NC_017849.1	1020526	1021988	+	1463	protein_coding	hypothetical protein
2677376	1264.32	2620.77	-1.05152	3.13e-14	3.38e-13	MGG_04324	NC_017853.1	1179223	1182571	+	3284	protein_coding	hypothetical protein
novel.8210	822.94	344.716	1.25287	3.37e-14	3.63e-13	-	NC_017851.1	2424025	2475143	-	8092	-	PF02171:Piwi domain|PF02170:PAZ domain|PF16488:Argonaute linker 2 domain
novel.8179	285.716	57.2675	2.319	3.43e-14	3.7e-13	-	NC_017851.1	2327100	2331347	+	4185	-	-
2674457	389.84	139.877	1.47591	3.51e-14	3.77e-13	MGG_00252	NC_017852.1	3518666	3520735	+	1998	protein_coding	hypothetical protein
novel.12458	118.311	18.038	2.72034	3.53e-14	3.79e-13	-	NC_017854.1	1217079	1224685	+	6974	-	PF10373:Est1 DNA/RNA binding domain
novel.8535	240.353	73.6889	1.70868	3.59e-14	3.85e-13	-	NC_017851.1	3377664	3381276	-	3476	-	-
2680887	1681.43	790.14	1.08934	3.89e-14	4.17e-13	MGG_09917	NC_017844.1	4330241	4334666	+	4031	protein_coding	DNA topoisomerase 1
novel.9547	101.851	13.7146	2.8755	4.09e-14	4.38e-13	-	NC_017852.1	923019	930926	-	6982	-	PF16158:Ig-like domain from next to BRCA1 gene|PF00569:Zinc finger, ZZ type
novel.5185	76.3933	245.07	-1.67963	4.25e-14	4.54e-13	-	NC_017850.1	1685929	1687321	+	1110	-	-
novel.285	6.21194	68.4176	-3.48093	4.27e-14	4.56e-13	-	NC_017844.1	883549	888249	+	3959	-	-
2674863	1542.35	3846.69	-1.31862	4.33e-14	4.62e-13	MGG_00118	NC_017852.1	4076768	4081523	+	4756	protein_coding	hypothetical protein
5050640	746.601	2133.25	-1.51452	4.57e-14	4.86e-13	MGG_11480	NC_017852.1	1356490	1358682	+	2023	protein_coding	succinyl-CoA:3-ketoacid-coenzyme A transferase subunit A
2681179	17.8861	97.0673	-2.44207	4.65e-14	4.94e-13	MGG_01964	NC_017844.1	60952	61425	-	474	protein_coding	hypothetical protein
novel.2297	99.253	1.74012	5.69637	5.31e-14	5.64e-13	-	NC_017844.1	7205059	7211748	+	6375	-	-
2676254	1172.62	521.282	1.16852	5.32e-14	5.65e-13	MGG_10736	NC_017850.1	101682	103101	-	1420	protein_coding	hypothetical protein
2675738	199.69	57.484	1.79251	5.76e-14	6.11e-13	MGG_04867	NC_017849.1	3774401	3775848	+	1379	protein_coding	esterase/lipase/thioesterase
novel.7503	82.5181	6.39865	3.71822	5.78e-14	6.12e-13	-	NC_017851.1	419263	420721	+	1459	-	-
novel.1683	84.5737	271.847	-1.68703	5.88e-14	6.21e-13	-	NC_017844.1	5234695	5247435	-	12058	-	PF00690:Cation transporter/ATPase, N-terminus|PF00122:E1-E2 ATPase|PF00689:Cation transporting ATPase, C-terminus|PF00702:haloacid dehalogenase-like hydrolase|PF13246:Cation transport ATPase (P-type)
2683313	1448.01	3034.58	-1.06713	6.55e-14	6.91e-13	MGG_07393	NC_017849.1	423851	427601	+	3680	protein_coding	histone-lysine N-methyltransferase SET9
2675947	833.148	2326.72	-1.48084	6.57e-14	6.92e-13	MGG_05440	NC_017844.1	5220592	5222580	-	1936	protein_coding	galactokinase
novel.11897	157.263	37.4012	2.06595	6.82e-14	7.18e-13	-	NC_017853.1	3681128	3684216	-	2563	-	-
2680669	1204.45	3035.5	-1.33317	7.33e-14	7.71e-13	MGG_09715	NC_017851.1	5408154	5409727	-	1493	protein_coding	aldo-keto reductase yakc
2681135	139.408	498.896	-1.83678	7.69e-14	8.08e-13	MGG_01920	NC_017853.1	644958	647512	-	2447	protein_coding	C2H2 type zinc finger domain-containing protein
2684272	179.871	446.388	-1.3108	7.94e-14	8.33e-13	MGG_06126	NC_017849.1	2658973	2661584	-	2612	protein_coding	hypothetical protein
novel.9848	353.577	843.525	-1.25489	8.33e-14	8.73e-13	-	NC_017852.1	1845048	1859782	-	12933	-	-
2674437	112.468	16.308	2.78493	8.43e-14	8.83e-13	MGG_00868	NC_017852.1	1320603	1323423	+	2598	protein_coding	global transactivator
novel.9920	107.932	20.159	2.4192	8.75e-14	9.14e-13	-	NC_017852.1	2042133	2044486	-	2354	-	-
novel.12426	72.4665	3.658	4.23714	8.84e-14	9.23e-13	-	NC_017854.1	1112895	1113911	+	930	-	-
2676412	866.805	1838.23	-1.08444	1e-13	1.05e-12	MGG_03139	NC_017851.1	2929201	2931857	+	2525	protein_coding	autophagy-like protein 18
2685016	457.704	185.486	1.30251	1.03e-13	1.08e-12	MGG_06843	NC_017844.1	2959240	2961797	-	2407	protein_coding	alpha-N-arabinofuranosidase 2
novel.971	145.524	25.0356	2.51462	1.09e-13	1.13e-12	-	NC_017844.1	3032880	3036153	+	3274	-	-
novel.2997	7.87325	83.0819	-3.3593	1.1e-13	1.14e-12	-	NC_017849.1	1569638	1570113	-	476	-	-
2678739	162.181	40.2604	2.02085	1.14e-13	1.18e-12	MGG_08566	NC_017851.1	683356	684501	+	1146	protein_coding	kinetochore protein spc-25
2682950	392.358	135.005	1.53414	1.18e-13	1.22e-12	MGG_07065	NC_017850.1	6242549	6246196	+	3350	protein_coding	G2/mitotic-specific cyclin-B
12985705	766.481	342.514	1.16102	1.28e-13	1.32e-12	MGG_16038	NC_017844.1	675636	678506	+	2396	protein_coding	hypothetical protein
12985217	173.978	48.631	1.83813	1.4e-13	1.45e-12	MGG_16198	NC_017844.1	3073738	3078101	-	3459	protein_coding	hypothetical protein
2676827	3924.92	1912.53	1.03687	1.66e-13	1.71e-12	MGG_03478	NC_017851.1	1740043	1740880	-	763	protein_coding	hypothetical protein
2681176	39.191	166.705	-2.0887	1.73e-13	1.78e-12	MGG_01961	NC_017844.1	54402	55933	-	1532	protein_coding	UDP-glucuronosyl/UDP-glucosyltransferase
2679322	768.298	310.327	1.30648	1.9e-13	1.95e-12	MGG_01428	NC_017850.1	3494150	3496152	-	1926	protein_coding	hypothetical protein
2675873	57.5079	212.293	-1.87966	1.92e-13	1.98e-12	MGG_05466	NC_017844.1	5312837	5316015	-	3079	protein_coding	hypothetical protein
5050138	96.2719	270.454	-1.49167	1.95e-13	2e-12	MGG_12765	NC_017851.1	2862436	2863855	+	1348	protein_coding	hypothetical protein
2677994	710.429	1510.28	-1.08805	2.19e-13	2.25e-12	MGG_04608	NC_017844.1	7102233	7106199	-	3967	protein_coding	hypothetical protein
2675585	1321.99	608.113	1.12185	2.32e-13	2.38e-12	MGG_05210	NC_017849.1	4972730	4974112	-	1233	protein_coding	mitochondrial import receptor subunit tom-22
novel.7452	266.832	80.3869	1.72436	2.52e-13	2.58e-12	-	NC_017851.1	270731	276076	-	5283	-	PF00892:EamA-like transporter family
novel.7056	170.978	32.8595	2.36846	2.53e-13	2.59e-12	-	NC_017850.1	7230444	7234384	+	3873	-	-
novel.6021	82.9094	256.689	-1.63148	2.55e-13	2.61e-12	-	NC_017850.1	4209616	4219583	+	9817	-	PF00621:RhoGEF domain
novel.8292	79.6429	267.373	-1.74876	2.71e-13	2.76e-12	-	NC_017851.1	2686771	2692701	-	5674	-	PF03198:Glucanosyltransferase
2681155	1.65589	56.4955	-5.09685	2.78e-13	2.84e-12	MGG_01940	NC_017853.1	595539	597300	+	1434	protein_coding	hypothetical protein
12986593	84.0223	7.51242	3.45103	2.81e-13	2.86e-12	MGG_17282	NC_017851.1	5448276	5449784	-	833	protein_coding	hypothetical protein
2679810	1092.78	479.242	1.18998	3e-13	3.05e-12	MGG_08824	NC_017850.1	1771219	1772612	+	1169	protein_coding	hypothetical protein
2684654	396.851	145.546	1.44293	3.06e-13	3.1e-12	MGG_06499	NC_017851.1	3509612	3515033	+	5344	protein_coding	hypothetical protein
2676450	474.541	1017.62	-1.10133	3.13e-13	3.17e-12	MGG_03438	NC_017851.1	1866045	1868367	-	2139	protein_coding	hypothetical protein
2680420	103.723	1.29667	6.46414	3.17e-13	3.21e-12	MGG_09416	NC_017853.1	3350707	3352233	-	1152	protein_coding	hypothetical protein
2681559	1054.28	2493.54	-1.24208	3.3e-13	3.34e-12	MGG_02462	NC_017844.1	1960830	1962012	+	869	protein_coding	U6 snRNA-associated Sm-like protein LSm5
5051530	825.3	311.952	1.40346	3.51e-13	3.55e-12	MGG_13129	NC_017844.1	5776554	5778868	+	2229	protein_coding	hypothetical protein
2674359	776.983	1590.1	-1.0335	3.58e-13	3.62e-12	MGG_00679	NC_017852.1	2035161	2037287	-	1971	protein_coding	hypothetical protein
novel.4628	311.16	693.129	-1.1555	3.66e-13	3.69e-12	-	NC_017849.1	6583066	6593420	+	9161	-	PF00403:Heavy-metal-associated domain|PF00702:haloacid dehalogenase-like hydrolase|PF00122:E1-E2 ATPase
2678834	1440.27	604.173	1.25288	4.1e-13	4.13e-12	MGG_08440	NC_017851.1	217232	219736	+	2505	protein_coding	trichothecene 3-O-acetyltransferase
5049672	4349.92	8203.54	-0.915301	4.25e-13	4.27e-12	MGG_11882	NC_017844.1	2255034	2262189	+	7062	protein_coding	sensor protein zRas
novel.10619	70.9376	3.21454	4.50304	4.29e-13	4.31e-12	-	NC_017852.1	4107817	4120399	-	6836	-	PF03600:Citrate transporter
novel.3011	8.60977	69.4146	-2.99305	4.31e-13	4.32e-12	-	NC_017849.1	1622447	1624525	-	2023	-	PF00561:alpha/beta hydrolase fold
12984191	107.122	342.235	-1.67504	4.42e-13	4.43e-12	MGG_15241	NC_017849.1	1809510	1811178	+	1528	protein_coding	alpha/beta hydrolase fold protein
novel.9630	195.386	48.6988	2.00399	4.67e-13	4.67e-12	-	NC_017852.1	1156918	1160443	+	3433	-	PF13540:Regulator of chromosome condensation (RCC1) repeat
2677242	303.872	107.149	1.50043	5.22e-13	5.22e-12	MGG_03991	NC_017853.1	2310014	2314130	-	3961	protein_coding	topoisomerase 1-associated factor 1
novel.12581	57.0164	191.973	-1.75158	5.39e-13	5.39e-12	-	NC_017854.1	1555435	1564626	+	9010	-	PF04145:Ctr copper transporter family
2677667	1115.55	2274.94	-1.02825	5.42e-13	5.41e-12	MGG_04054	NC_017853.1	2107834	2109163	-	1219	protein_coding	vacuolar protein sorting 55 superfamily protein
2675695	152.696	453.398	-1.56752	5.87e-13	5.86e-12	MGG_05141	NC_017849.1	4731351	4732175	-	825	protein_coding	hypothetical protein
5049221	210.49	509.869	-1.27818	5.96e-13	5.93e-12	MGG_14087	NC_017850.1	220882	224070	+	3189	protein_coding	beta 1%2C3 exoglucanase
novel.6775	103.819	16.9596	2.60592	6.4e-13	6.37e-12	-	NC_017850.1	6398740	6407164	-	8128	-	PF11707:Ribosome 60S biogenesis N-terminal|PF16201:Nucleolar pre-ribosomal-associated protein 1
12985268	124.033	335.273	-1.43173	6.63e-13	6.59e-12	MGG_16247	NC_017844.1	3812974	3817812	-	4543	protein_coding	hypothetical protein
2684964	72.5118	2.68641	4.74084	6.74e-13	6.68e-12	MGG_06791	NC_017844.1	2760000	2761814	-	1815	protein_coding	hypothetical protein
novel.4897	247.214	72.0009	1.76774	6.85e-13	6.79e-12	-	NC_017850.1	807507	810648	-	2847	-	PF00025:ADP-ribosylation factor family
2684016	2414.31	5742.21	-1.25007	7.11e-13	7.04e-12	MGG_05959	NC_017849.1	2115591	2118587	+	2932	protein_coding	bZIP transcription factor HapX
novel.3892	235.247	636.941	-1.43619	7.44e-13	7.36e-12	-	NC_017849.1	4344410	4347922	+	3259	-	PF01090:Ribosomal protein S19e
novel.1931	222.372	73.1047	1.60475	8.54e-13	8.44e-12	-	NC_017844.1	6003889	6007018	+	2864	-	-
novel.3774	712.835	1557.97	-1.12829	8.68e-13	8.57e-12	-	NC_017849.1	3981621	3987574	-	5516	-	PF08613:Cyclin
12984272	7.32129	77.4877	-3.35863	8.7e-13	8.58e-12	MGG_15228	NC_017849.1	2848380	2848733	-	354	protein_coding	hypothetical protein
12986726	6.22408	64.5986	-3.36024	8.73e-13	8.59e-12	MGG_15920	NC_017850.1	7487889	7488974	-	141	protein_coding	hypothetical protein
novel.4993	277.484	628.408	-1.17944	9.11e-13	8.96e-12	-	NC_017850.1	1089580	1090161	+	502	-	-
2674179	1476.05	3038.9	-1.04225	9.39e-13	9.22e-12	MGG_00514	NC_017852.1	2626724	2629894	+	3003	protein_coding	Poly(rC)-binding protein 3
2680520	7943.55	4099.44	0.954354	9.66e-13	9.47e-12	MGG_09512	NC_017849.1	3429251	3431109	+	1555	protein_coding	3-ketoacyl-CoA thiolase
novel.4644	121.269	344.717	-1.50671	1.01e-12	9.91e-12	-	NC_017850.1	63126	69095	+	5652	-	PF01494:FAD binding domain
2680865	141.32	389.445	-1.45933	1.03e-12	1e-11	MGG_09804	NC_017853.1	4060168	4061358	+	1191	protein_coding	hypothetical protein
2681533	1036.12	2512.12	-1.27789	1.04e-12	1.01e-11	MGG_02436	NC_017844.1	1845168	1846130	+	963	protein_coding	hypothetical protein
2676595	749.018	337.358	1.15036	1.05e-12	1.02e-11	MGG_13484	NC_017851.1	1061533	1062901	-	1274	protein_coding	hypothetical protein
novel.3258	3.29292	56.025	-4.08168	1.11e-12	1.08e-11	-	NC_017849.1	2404397	2406562	-	2113	-	PF00107:Zinc-binding dehydrogenase
novel.11030	43.6021	163.711	-1.90367	1.15e-12	1.12e-11	-	NC_017853.1	1096571	1105765	-	8895	-	PF11919:Domain of unknown function (DUF3437)|PF16507:Proteasome-substrate-size regulator, mid region
2680437	5.93271	60.4159	-3.37034	1.17e-12	1.14e-11	MGG_09351	NC_017853.1	3591989	3593387	-	1322	protein_coding	aspergillopepsin-F
novel.4233	98.7717	16.7362	2.54375	1.21e-12	1.17e-11	-	NC_017849.1	5412391	5417120	-	4647	-	-
2677483	3141.13	6655.02	-1.08325	1.22e-12	1.18e-11	MGG_03896	NC_017853.1	2669743	2671254	+	1446	protein_coding	hypothetical protein
novel.6529	117.939	408.103	-1.79115	1.24e-12	1.2e-11	-	NC_017850.1	5750363	5758404	+	7625	-	-
2676874	170.636	46.6724	1.86191	1.34e-12	1.3e-11	MGG_03458	NC_017851.1	1796462	1798509	+	2048	protein_coding	hypothetical protein
novel.8231	676.734	1395.08	-1.04346	1.35e-12	1.3e-11	-	NC_017851.1	2492126	2502416	-	8983	-	PF00648:Calpain family cysteine protease
novel.11154	142.014	31.7036	2.16091	1.41e-12	1.37e-11	-	NC_017853.1	1462746	1466367	-	3180	-	PF01083:Cutinase
novel.1409	106.708	307.767	-1.52885	1.44e-12	1.39e-11	-	NC_017844.1	4410309	4415200	-	4892	-	-
2682522	515.032	214.365	1.2616	1.45e-12	1.4e-11	MGG_02969	NC_017854.1	806886	807437	-	441	protein_coding	hypothetical protein
novel.6370	131.09	338.149	-1.36546	1.52e-12	1.47e-11	-	NC_017850.1	5275971	5341856	-	16528	-	PF00078:Reverse transcriptase (RNA-dependent DNA polymerase)|PF00665:Integrase core domain
2674309	305.152	692.28	-1.1808	1.6e-12	1.54e-11	MGG_00096	NC_017852.1	4149210	4151088	-	1773	protein_coding	hypothetical protein
2674385	51.1207	173.612	-1.76273	1.71e-12	1.65e-11	MGG_00322	NC_017852.1	3272028	3274005	-	1897	protein_coding	hypothetical protein
2675534	951.027	360.524	1.39738	1.74e-12	1.67e-11	MGG_05261	NC_017849.1	5187992	5190389	-	2398	protein_coding	hypothetical protein
2675564	526.507	201.134	1.38424	1.75e-12	1.67e-11	MGG_04987	NC_017849.1	4171857	4175772	+	3916	protein_coding	GPI ethanolamine phosphate transferase 3
novel.2222	160.238	477.416	-1.57634	1.96e-12	1.88e-11	-	NC_017844.1	6955726	6962998	-	6835	-	PF04212:MIT (microtubule interacting and transport) domain
novel.10006	33.9703	132.894	-1.96763	2.02e-12	1.93e-11	-	NC_017852.1	2292850	2296301	-	3452	-	-
2680737	184.422	481.45	-1.38463	2.08e-12	1.99e-11	MGG_09738	NC_017851.1	5344120	5345979	-	1860	protein_coding	beta-glucosidase A
novel.2485	231.584	728.619	-1.65063	2.23e-12	2.13e-11	-	NC_017844.1	7783928	7791017	+	6917	-	-
novel.11647	113.402	301.74	-1.40996	2.26e-12	2.16e-11	-	NC_017853.1	2870891	2874738	+	3736	-	PF01209:ubiE/COQ5 methyltransferase family
2682994	3014.41	6243.97	-1.05039	2.28e-12	2.17e-11	MGG_07109	NC_017850.1	6386214	6388015	+	1504	protein_coding	eukaryotic translation initiation factor 3 subunit G
5051435	1068.82	501.681	1.09001	2.3e-12	2.19e-11	MGG_13023	NC_017844.1	4968326	4969877	-	1552	protein_coding	replication factor C subunit 3
2674624	4889.11	9539.59	-0.96425	2.35e-12	2.23e-11	MGG_00256	NC_017852.1	3509391	3511476	-	2003	protein_coding	cytosolic non-specific dipeptidase
novel.3907	323.107	117.802	1.45847	2.36e-12	2.24e-11	-	NC_017849.1	4397062	4409231	+	11473	-	PF00156:Phosphoribosyl transferase domain|PF01565:FAD binding domain|PF04275:Phosphomevalonate kinase
2678974	3709.32	1652.63	1.16633	2.39e-12	2.27e-11	MGG_08808	NC_017853.1	54732	55952	-	1063	protein_coding	hypothetical protein
novel.1941	77.4222	226.373	-1.55091	2.48e-12	2.35e-11	-	NC_017844.1	6025470	6026281	-	618	-	-
novel.11640	10.4249	80.2885	-2.943	2.49e-12	2.36e-11	-	NC_017853.1	2848729	2851551	-	2737	-	-
2674650	364.753	788.878	-1.11451	2.71e-12	2.56e-11	MGG_00274	NC_017852.1	3450526	3451703	-	1088	protein_coding	membrane-associated progesterone receptor component 1
2676600	142.824	346.648	-1.27916	2.79e-12	2.64e-11	MGG_03657	NC_017851.1	1111340	1112888	-	1334	protein_coding	hypothetical protein
2676855	63.7153	195.584	-1.62093	2.86e-12	2.69e-11	MGG_03266	NC_017851.1	2464827	2466379	-	1357	protein_coding	hypothetical protein
2679939	469.068	170.338	1.46596	2.87e-12	2.7e-11	MGG_08954	NC_017850.1	2262537	2265943	+	2550	protein_coding	glycosyltransferase family 28 domain-containing protein
5051817	418.495	172.549	1.27769	2.98e-12	2.81e-11	MGG_14496	NC_017849.1	2991459	2995671	+	4213	protein_coding	hypothetical protein
novel.8386	35.7988	140.051	-1.97087	3.06e-12	2.88e-11	-	NC_017851.1	2940100	2942290	+	1814	-	-
2683309	1595.57	701.795	1.18488	3.15e-12	2.96e-11	MGG_07389	NC_017849.1	416220	417908	-	1513	protein_coding	peptidyl-prolyl cis-trans isomerase ssp-1
novel.292	13.7863	90.0541	-2.6861	3.15e-12	2.96e-11	-	NC_017844.1	915848	916872	-	1025	-	-
novel.2953	295.201	701.251	-1.24921	3.22e-12	3.02e-11	-	NC_017849.1	1408477	1415054	+	6578	-	-
2683809	47.6834	232.352	-2.27369	3.27e-12	3.06e-11	MGG_07882	NC_017849.1	6141157	6143108	+	1884	protein_coding	hypothetical protein
2678503	94.4322	323.772	-1.77455	3.36e-12	3.14e-11	MGG_08305	NC_017850.1	7930324	7932065	+	1665	protein_coding	hypothetical protein
novel.12785	95.0662	290.714	-1.6106	3.48e-12	3.25e-11	-	NC_017854.1	2132482	2135898	+	3321	-	-
novel.12610	449.109	182.98	1.29767	3.55e-12	3.32e-11	-	NC_017854.1	1621504	1630587	+	8075	-	-
2676219	2475.88	1263.62	0.970161	3.63e-12	3.38e-11	MGG_05727	NC_017844.1	6290890	6295817	+	4863	protein_coding	ankyrin repeat protein
2677932	6356.78	2536.53	1.32497	3.7e-12	3.45e-11	MGG_04569	NC_017850.1	996176	998063	+	1805	protein_coding	NADPH dehydrogenase
2684318	932.951	361.189	1.36795	3.79e-12	3.53e-11	MGG_06172	NC_017849.1	2822981	2824795	+	1666	protein_coding	translocation protein SEC62
2682521	540.776	232.381	1.21624	3.87e-12	3.59e-11	MGG_02968	NC_017854.1	807500	808198	-	699	protein_coding	hypothetical protein
2683986	321.741	803.648	-1.31937	4e-12	3.71e-11	MGG_05989	NC_017849.1	2202172	2204508	-	2337	protein_coding	seprase
2677715	136.878	25.801	2.437	4.02e-12	3.72e-11	MGG_10961	NC_017849.1	3633847	3638407	-	4338	protein_coding	hypothetical protein
12984908	476.69	998.676	-1.06664	4.04e-12	3.74e-11	MGG_15027	NC_017854.1	2086551	2088956	-	2406	protein_coding	sulfate adenylyltransferase
novel.4444	298.851	1006.99	-1.75246	4.16e-12	3.85e-11	-	NC_017849.1	6000143	6005661	-	5519	-	PF07690:Major Facilitator Superfamily
2680285	2032.13	987.486	1.04004	4.25e-12	3.93e-11	MGG_09219	NC_017844.1	3809186	3810970	-	1654	protein_coding	hypothetical protein
novel.8452	216.615	66.8501	1.70316	4.63e-12	4.28e-11	-	NC_017851.1	3145280	3152157	-	6546	-	PF05199:GMC oxidoreductase|PF00732:GMC oxidoreductase
12985450	7.75994	87.2873	-3.48819	4.82e-12	4.44e-11	MGG_15787	NC_017850.1	5252666	5254204	+	1129	protein_coding	hypothetical protein
2680010	7.88646	66.0497	-3.04943	4.85e-12	4.46e-11	MGG_09091	NC_017849.1	131788	133032	-	1021	protein_coding	adiponectin receptor protein 1
novel.5252	63.9403	2.5882	4.56427	4.85e-12	4.46e-11	-	NC_017850.1	1869533	1872776	+	2708	-	-
novel.203	523.469	203.148	1.3617	4.89e-12	4.49e-11	-	NC_017844.1	579067	585372	+	6150	-	PF04389:Peptidase family M28
2682041	1053.27	454.582	1.21385	5.06e-12	4.64e-11	MGG_10429	NC_017853.1	1042062	1044046	+	1893	protein_coding	hypothetical protein
2683389	226.343	71.9861	1.65659	5.18e-12	4.75e-11	MGG_07469	NC_017849.1	749450	750764	+	1137	protein_coding	mitochondrial import inner membrane translocase subunit tim-22
novel.3443	76.9006	10.7964	2.85755	5.22e-12	4.78e-11	-	NC_017849.1	2988012	2991167	-	3027	-	-
2678919	70.1194	7.93226	3.16245	5.29e-12	4.84e-11	MGG_08767	NC_017853.1	190868	193261	+	2318	protein_coding	hypothetical protein
2678068	4511.78	9928.8	-1.13782	5.31e-12	4.86e-11	MGG_04745	NC_017850.1	1359915	1361726	-	1408	protein_coding	ARP2/3 complex 34 kDa subunit
novel.12403	175.392	44.6089	1.9674	5.34e-12	4.88e-11	-	NC_017854.1	1058347	1062672	+	4036	-	PF06500:Alpha/beta hydrolase of unknown function (DUF1100)
2683497	35.7891	167.652	-2.21541	5.44e-12	4.97e-11	MGG_07577	NC_017849.1	1090815	1092787	-	1821	protein_coding	hypothetical protein
novel.833	136.775	0.448591	8.34229	5.6e-12	5.1e-11	-	NC_017844.1	2563244	2570619	-	7256	-	-
novel.52	7.35984	61.4958	-3.05534	5.78e-12	5.26e-11	-	NC_017844.1	162241	165396	+	2819	-	PF00171:Aldehyde dehydrogenase family
2681338	1207.13	516.78	1.22288	5.81e-12	5.28e-11	MGG_02241	NC_017844.1	1111011	1111959	-	949	protein_coding	FMP21
2674581	12.3208	82.261	-2.72038	5.87e-12	5.34e-11	MGG_00258	NC_017852.1	3503407	3505590	+	2129	protein_coding	hypothetical protein
novel.7914	464.103	168.804	1.45974	6.08e-12	5.52e-11	-	NC_017851.1	1570038	1584928	+	14540	-	PF00439:Bromodomain|PF01426:BAH domain
2674189	83.8276	8.12524	3.40322	6.18e-12	5.6e-11	MGG_00826	NC_017852.1	1485588	1487125	-	1087	protein_coding	hypothetical protein
2677872	4491.37	2052.29	1.12961	6.26e-12	5.67e-11	MGG_04400	NC_017844.1	7470659	7473032	+	1950	protein_coding	ATP-dependent RNA helicase eIF4A
2676469	2762.45	5195.96	-0.911424	6.34e-12	5.74e-11	MGG_03196	NC_017851.1	2741104	2745234	+	3674	protein_coding	RCM-1
12985235	100.97	18.5475	2.45326	6.68e-12	6.04e-11	MGG_16216	NC_017844.1	3309941	3310846	-	318	protein_coding	hypothetical protein
2677995	1277.63	463.206	1.46464	6.71e-12	6.05e-11	MGG_04609	NC_017844.1	7099385	7102305	+	2921	protein_coding	hypothetical protein
2674368	3873.82	8003.36	-1.0467	6.77e-12	6.11e-11	MGG_00223	NC_017852.1	3607572	3609388	-	1555	protein_coding	fructose-bisphosphate aldolase 1
2675359	1373.93	3566.75	-1.37627	7.05e-12	6.35e-11	MGG_05178	NC_017849.1	4852902	4854155	-	1148	protein_coding	AF-9
novel.4422	87.4771	244.564	-1.48067	7.37e-12	6.63e-11	-	NC_017849.1	5948966	5949635	-	670	-	-
2678589	1298.47	2496.13	-0.942614	7.57e-12	6.81e-11	MGG_08312	NC_017850.1	7909555	7912797	-	3162	protein_coding	hypothetical protein
12984379	233.049	82.7604	1.4985	7.99e-12	7.17e-11	MGG_16116	NC_017844.1	1689812	1694452	+	4641	protein_coding	hypothetical protein
2676068	114.016	305.01	-1.41445	8.35e-12	7.49e-11	MGG_05567	NC_017844.1	5679549	5680663	+	1115	protein_coding	hypothetical protein
2684951	86.7339	235.824	-1.4392	8.74e-12	7.83e-11	MGG_06778	NC_017844.1	2714191	2717250	-	2774	protein_coding	C6 zinc finger domain-containing protein
novel.5937	150.259	44.5531	1.7522	8.95e-12	8.01e-11	-	NC_017850.1	3993383	3998220	-	4642	-	PF10332:Protein of unknown function (DUF2418)
2680041	323.166	796.621	-1.301	9.07e-12	8.11e-11	MGG_09061	NC_017854.1	2529580	2532204	+	2473	protein_coding	hypothetical protein
5049864	2520.03	1341.22	0.909809	9.1e-12	8.13e-11	MGG_12101	NC_017853.1	2573755	2576576	-	2503	protein_coding	RNA splicing factor Pad-1
novel.610	257.318	558.827	-1.11859	9.13e-12	8.15e-11	-	NC_017844.1	1928712	1929465	+	754	-	-
2678218	2582.22	5261.92	-1.02703	9.24e-12	8.24e-11	MGG_04431	NC_017850.1	783870	787885	+	4016	protein_coding	hypothetical protein
5049163	95.5194	288.159	-1.59183	9.83e-12	8.76e-11	MGG_13308	NC_017849.1	3027387	3029486	+	2100	protein_coding	guanine deaminase
2677122	384.047	796.112	-1.05143	1e-11	8.93e-11	MGG_04198	NC_017853.1	1618730	1619634	+	905	protein_coding	hypothetical protein
12984181	1194.41	3055.95	-1.35529	1.01e-11	8.94e-11	MGG_16704	NC_017849.1	1708024	1708649	-	561	protein_coding	hypothetical protein
novel.10399	58.4565	3.99829	3.90125	1.06e-11	9.41e-11	-	NC_017852.1	3413363	3415064	+	1468	-	-
2680949	1826.03	798.667	1.19258	1.12e-11	9.93e-11	MGG_09963	NC_017851.1	5136317	5138517	-	2128	protein_coding	hypothetical protein
novel.5233	637.359	290.366	1.13254	1.14e-11	1.01e-10	-	NC_017850.1	1814687	1820391	-	4812	-	PF04051:Transport protein particle (TRAPP) component
2674312	766.218	330.093	1.21206	1.14e-11	1.01e-10	MGG_00757	NC_017852.1	1747405	1749448	+	1958	protein_coding	cell division control protein 14
2681669	891.947	360.7	1.30239	1.15e-11	1.02e-10	MGG_10058	NC_017851.1	4778089	4780226	+	2138	protein_coding	hypothetical protein
2679899	1450.92	710.85	1.02835	1.18e-11	1.04e-10	MGG_08913	NC_017850.1	2091206	2095268	+	3981	protein_coding	DNA polymerase gamma
2675169	1403.84	619.542	1.17958	1.21e-11	1.07e-10	MGG_00864	NC_017852.1	1338752	1341122	+	2109	protein_coding	serine palmitoyltransferase 1
2683191	430.344	168.483	1.35023	1.27e-11	1.12e-10	MGG_07295	NC_017850.1	7136200	7137777	+	1487	protein_coding	hypothetical protein
novel.832	131.382	31.7797	2.04334	1.28e-11	1.12e-10	-	NC_017844.1	2558871	2567097	+	8002	-	PF05462:Slime mold cyclic AMP receptor
2684228	8.13406	71.0517	-3.13555	1.3e-11	1.14e-10	MGG_06081	NC_017849.1	2512633	2516656	+	3951	protein_coding	hypothetical protein%2C variant
12985535	213.641	512.945	-1.26101	1.34e-11	1.18e-10	MGG_15814	NC_017850.1	5622510	5623658	-	1015	protein_coding	peptidyl-prolyl cis-trans isomerase B
novel.2736	101.091	297.45	-1.5531	1.38e-11	1.21e-10	-	NC_017849.1	781104	784302	+	2897	-	-
novel.10813	355.868	756.715	-1.08787	1.43e-11	1.26e-10	-	NC_017853.1	282444	295797	-	13185	-	PF13001:Proteasome stabiliser
2683551	82.6205	259.063	-1.64946	1.45e-11	1.27e-10	MGG_07631	NC_017849.1	1271636	1273125	+	1490	protein_coding	fungal cellulose binding domain-containing protein
2684852	67.0782	7.72062	3.11385	1.49e-11	1.3e-10	MGG_06679	NC_017844.1	2365690	2369562	-	3777	protein_coding	hypothetical protein
2679359	151.471	41.855	1.85278	1.52e-11	1.33e-10	MGG_01682	NC_017850.1	4448246	4450901	+	2656	protein_coding	ATP-dependent RNA helicase SUV3
2677151	2057.38	1021.76	1.00895	1.53e-11	1.34e-10	MGG_04037	NC_017853.1	2156130	2162160	+	6031	protein_coding	hypothetical protein
2679737	300.167	687.75	-1.19511	1.56e-11	1.36e-10	MGG_01523	NC_017850.1	3896688	3899787	+	3030	protein_coding	cytosolic phospholipase A2 zeta
2684026	1816.69	915.829	0.988103	1.63e-11	1.42e-10	MGG_05949	NC_017849.1	2082559	2084341	-	1542	protein_coding	acyl-CoA dehydrogenase
5050489	9.29496	64.1027	-2.78173	1.67e-11	1.46e-10	MGG_12612	NC_017854.1	1867899	1870200	-	1926	protein_coding	drug resistance transporter
2682409	398.053	162.537	1.28627	1.7e-11	1.48e-10	MGG_02856	NC_017854.1	1256971	1260401	-	3261	protein_coding	molybdopterin biosynthesis protein moeB
2674201	3343.48	7931.18	-1.24615	1.71e-11	1.48e-10	MGG_00942	NC_017852.1	1045963	1048110	+	2049	protein_coding	branched-chain-amino-acid aminotransferase
2683394	303.491	102.994	1.56251	1.85e-11	1.61e-10	MGG_07474	NC_017849.1	761569	762654	-	1086	protein_coding	cyclase/dehydrase
2675891	198.131	68.113	1.54438	1.91e-11	1.66e-10	MGG_05615	NC_017844.1	5859837	5862790	+	2782	protein_coding	origin recognition complex subunit 1
5051352	909.929	377.179	1.26911	2e-11	1.73e-10	MGG_11399	NC_017850.1	677848	679425	+	1488	protein_coding	sterol-4-alpha-carboxylate 3-dehydrogenase
2683310	152.899	38.7708	1.98266	2.03e-11	1.76e-10	MGG_07390	NC_017849.1	418517	419771	-	1255	protein_coding	coagulation factor 5/8 type domain-containing protein
novel.10217	395.698	812.01	-1.03634	2.09e-11	1.81e-10	-	NC_017852.1	2910774	2913375	-	1955	-	-
2680637	162.798	437.463	-1.42427	2.13e-11	1.84e-10	MGG_09677	NC_017854.1	2972676	2974553	+	1801	protein_coding	hypothetical protein
2684030	43.2341	159.154	-1.87841	2.15e-11	1.86e-10	MGG_05945	NC_017849.1	2061702	2063136	-	1362	protein_coding	hypothetical protein
5049663	909.259	2791.44	-1.61762	2.2e-11	1.89e-10	MGG_11871	NC_017844.1	2457057	2458606	-	1484	protein_coding	allantoicase
2675464	191.068	58.0967	1.70789	2.22e-11	1.91e-10	MGG_05038	NC_017849.1	4377241	4379734	-	2300	protein_coding	hypothetical protein
novel.1396	118.086	317.536	-1.42682	2.27e-11	1.95e-10	-	NC_017844.1	4369133	4376763	+	7231	-	PF10295:Uncharacterised protein (DUF2406)
novel.8449	230.486	62.8516	1.87453	2.27e-11	1.95e-10	-	NC_017851.1	3134447	3139962	-	5030	-	PF12330:Haspin like kinase domain|PF00433:Protein kinase C terminal domain|PF00069:Protein kinase domain
2679390	168.177	54.4625	1.6232	2.32e-11	1.99e-10	MGG_01811	NC_017850.1	4919570	4924544	-	4825	protein_coding	hypothetical protein
novel.4725	10.3612	67.8642	-2.69882	2.41e-11	2.06e-10	-	NC_017850.1	344298	345041	+	607	-	-
2676278	7.06826	60.1453	-3.07389	2.41e-11	2.06e-10	MGG_10764	NC_017852.1	96588	97601	+	909	protein_coding	hypothetical protein
2682331	87.6688	14.6221	2.61907	2.44e-11	2.08e-10	MGG_02591	NC_017854.1	2267905	2268929	-	890	protein_coding	hypothetical protein
2674994	672.253	1393.01	-1.05081	2.46e-11	2.1e-10	MGG_01006	NC_017852.1	846406	847556	-	1062	protein_coding	vacuolar transporter chaperone 1
novel.3856	19.3713	90.1355	-2.22005	2.48e-11	2.12e-10	-	NC_017849.1	4229411	4230858	+	1448	-	-
2680676	70.1486	9.83492	2.84704	2.5e-11	2.13e-10	MGG_09722	NC_017851.1	5386445	5387268	-	618	protein_coding	hypothetical protein
5050771	5153.72	2418.68	1.09137	2.57e-11	2.19e-10	MGG_11611	NC_017852.1	3418910	3420605	-	1527	protein_coding	hypothetical protein
novel.3777	222.182	565.762	-1.34823	2.58e-11	2.19e-10	-	NC_017849.1	3991042	4009049	+	17891	-	PF00854:POT family
2678256	137.058	37.5807	1.85726	2.58e-11	2.19e-10	MGG_08205	NC_017850.1	6063056	6064796	+	1741	protein_coding	hypothetical protein
2678891	2966.65	6286.93	-1.08347	2.58e-11	2.2e-10	MGG_08649	NC_017844.1	7677052	7678512	+	1393	protein_coding	farnesyl pyrophosphate synthase
2677978	8.15919	61.8872	-2.90856	2.86e-11	2.43e-10	MGG_13799	NC_017844.1	7139279	7139500	-	222	protein_coding	hypothetical protein
novel.11038	88.8211	236.196	-1.40975	2.91e-11	2.47e-10	-	NC_017853.1	1111439	1124544	+	12939	-	PF14765:Polyketide synthase dehydratase|PF00109:Beta-ketoacyl synthase, N-terminal domain|PF00698:Acyl transferase domain|PF08242:Methyltransferase domain|PF00107:Zinc-binding dehydrogenase|PF16197:Ketoacyl-synthetase C-terminal extension|PF08659:KR domain|PF02801:Beta-ketoacyl synthase, C-terminal domain
novel.3695	158.892	46.8722	1.76207	2.92e-11	2.47e-10	-	NC_017849.1	3792772	3794779	+	1489	-	-
2682497	2670.22	1099.09	1.28017	2.98e-11	2.52e-10	MGG_02944	NC_017854.1	901484	906628	-	5145	protein_coding	HAL protein kinase
novel.1119	62.6242	178.439	-1.5127	2.98e-11	2.52e-10	-	NC_017844.1	3500741	3503131	-	2391	-	-
5050353	446.855	187.304	1.25438	3.01e-11	2.54e-10	MGG_13428	NC_017849.1	1163540	1165434	-	1817	protein_coding	mitochondrial phosphate carrier protein
2684521	375.2	157.46	1.25588	3.02e-11	2.55e-10	MGG_06366	NC_017851.1	3999493	4000667	+	1099	protein_coding	mitochondrial import inner membrane translocase subunit tim-13
2684301	7447.72	15823.8	-1.0872	3.06e-11	2.58e-10	MGG_06189	NC_017849.1	2867158	2869773	-	1896	protein_coding	hypothetical protein
novel.7441	207.888	70.6521	1.55873	3.09e-11	2.6e-10	-	NC_017851.1	243943	248393	+	4381	-	PF06985:Heterokaryon incompatibility protein (HET)
12984352	345.857	107.759	1.68712	3.17e-11	2.66e-10	MGG_16099	NC_017844.1	1399238	1400652	+	1415	protein_coding	hypothetical protein
novel.11798	4.03508	49.1864	-3.58265	3.17e-11	2.67e-10	-	NC_017853.1	3415594	3417071	+	1478	-	-
novel.12648	60.307	185.256	-1.62019	3.19e-11	2.68e-10	-	NC_017854.1	1746508	1748228	+	1721	-	-
novel.2061	103.629	23.773	2.12756	3.22e-11	2.7e-10	-	NC_017844.1	6428043	6434598	+	5863	-	-
2681239	386.068	896.064	-1.21363	3.26e-11	2.73e-10	MGG_02084	NC_017844.1	513639	515018	+	1380	protein_coding	hypothetical protein
2679439	100.224	23.0823	2.11014	3.31e-11	2.78e-10	MGG_01273	NC_017850.1	2917975	2919544	-	1097	protein_coding	hypothetical protein
novel.12233	68.1461	7.86449	3.12231	3.41e-11	2.86e-10	-	NC_017854.1	573638	576779	+	2964	-	-
2682344	471.459	937.998	-0.992123	3.47e-11	2.9e-10	MGG_02604	NC_017854.1	2220881	2222571	-	1583	protein_coding	hypothetical protein
2675187	484.215	209.131	1.20998	3.62e-11	3.02e-10	MGG_01116	NC_017852.1	469905	471301	+	1215	protein_coding	hypothetical protein
novel.11531	194.349	63.3241	1.61556	3.68e-11	3.07e-10	-	NC_017853.1	2563746	2569382	+	5637	-	-
2676510	2334.88	1029.32	1.18127	3.68e-11	3.07e-10	MGG_03634	NC_017851.1	1182867	1185600	+	2734	protein_coding	hypothetical protein
novel.6914	117.941	29.6349	1.98422	3.76e-11	3.13e-10	-	NC_017850.1	6821990	6825662	-	3673	-	-
2678115	436.737	182.507	1.25476	3.76e-11	3.13e-10	MGG_04588	NC_017850.1	1043529	1046392	+	2791	protein_coding	Sir2 family histone deacetylase Hst4
novel.11200	159.963	50.0698	1.67319	3.92e-11	3.26e-10	-	NC_017853.1	1609548	1612482	+	2877	-	PF11327:Protein of unknown function (DUF3129)
2681981	454.856	924.257	-1.02231	3.96e-11	3.29e-10	MGG_10370	NC_017850.1	488828	489929	+	776	protein_coding	40S ribosomal protein S15
2685125	1838.07	3889.75	-1.08154	4.01e-11	3.32e-10	MGG_06952	NC_017844.1	3353203	3354215	+	675	protein_coding	ribosomal protein L38e
novel.6753	722.432	1574.63	-1.12394	4.04e-11	3.35e-10	-	NC_017850.1	6321383	6374630	-	11853	-	PF11327:Protein of unknown function (DUF3129)
2683059	421.088	188.236	1.16195	4.06e-11	3.36e-10	MGG_07340	NC_017850.1	7320091	7323801	+	3338	protein_coding	epoxide hydrolase
2674891	2329.73	4426.43	-0.925969	4.08e-11	3.38e-10	MGG_01008	NC_017852.1	838930	841965	-	3036	protein_coding	hypothetical protein
2680133	6607.58	3310.73	0.996774	4.1e-11	3.38e-10	MGG_09010	NC_017854.1	2712808	2715473	-	2590	protein_coding	transcriptional activator hac1
novel.6992	179.342	0	9.69656	4.23e-11	3.49e-10	-	NC_017850.1	7061580	7064782	+	3009	-	PF08593:Domain of unknown function|PF07534:TLD
2680454	893.406	418.311	1.09358	4.25e-11	3.5e-10	MGG_09556	NC_017849.1	3287083	3288436	-	1222	protein_coding	mitochondrial 37S ribosomal protein S17
2675442	320.528	133.798	1.26253	4.28e-11	3.53e-10	MGG_05236	NC_017849.1	5091430	5092765	+	1201	protein_coding	mitochondrial protein required for iron metabolism
novel.6023	35.3647	151.446	-2.09019	4.41e-11	3.63e-10	-	NC_017850.1	4220017	4224871	+	4372	-	PF11754:Velvet factor
2677946	601.326	1224	-1.02486	4.58e-11	3.77e-10	MGG_04423	NC_017850.1	750950	753584	-	2567	protein_coding	hypothetical protein
2683117	1339.73	2862.27	-1.09484	4.76e-11	3.91e-10	MGG_07229	NC_017850.1	6878692	6881296	-	2318	protein_coding	glycylpeptide N-tetradecanoyltransferase
2680418	1082.15	473.901	1.19235	4.83e-11	3.96e-10	MGG_09418	NC_017853.1	3347698	3349415	+	1718	protein_coding	hypothetical protein
2684931	1136.87	2191.98	-0.947238	4.86e-11	3.98e-10	MGG_06758	NC_017844.1	2617671	2619529	+	1782	protein_coding	hypothetical protein
2684126	4996.09	10909.8	-1.12673	4.94e-11	4.05e-10	MGG_05849	NC_017849.1	1708852	1709758	-	822	protein_coding	hypothetical protein
5049265	1602.29	5045.89	-1.65483	5.02e-11	4.11e-10	MGG_13944	NC_017851.1	248907	249727	+	738	protein_coding	hypothetical protein
2675240	2135	4634.6	-1.11798	5.19e-11	4.25e-10	MGG_00666	NC_017852.1	2087827	2089023	-	998	protein_coding	hypothetical protein
2676588	48.8291	163.35	-1.7402	5.26e-11	4.3e-10	MGG_03257	NC_017851.1	2510524	2513470	-	2947	protein_coding	plasma alpha-L-fucosidase
novel.12883	280.705	763.019	-1.44162	5.42e-11	4.42e-10	-	NC_017854.1	2422733	2431766	+	8848	-	-
novel.2850	7.15079	54.8079	-2.93573	5.54e-11	4.52e-10	-	NC_017849.1	1092784	1096312	+	3399	-	PF06985:Heterokaryon incompatibility protein (HET)
novel.2462	73.2884	204.465	-1.48005	5.6e-11	4.56e-10	-	NC_017844.1	7712145	7718752	-	6608	-	-
5050526	2318.89	1188.3	0.964872	5.69e-11	4.63e-10	MGG_12652	NC_017854.1	2232249	2235300	-	2990	protein_coding	extracellular cell wall glucanase Crf1
2682319	1353	675.555	1.0025	5.75e-11	4.67e-10	MGG_02719	NC_017854.1	1757375	1760180	+	2713	protein_coding	acetyl-coenzyme A transporter 1
novel.8109	123.342	28.2182	2.12502	5.81e-11	4.72e-10	-	NC_017851.1	2122976	2125611	-	2636	-	-
2677398	11580.6	23189.4	-1.00168	5.86e-11	4.76e-10	MGG_04191	NC_017853.1	1646073	1649000	+	2787	protein_coding	hsp70-like protein
5049472	120.393	0.335159	8.15802	6.06e-11	4.91e-10	MGG_13711	NC_017844.1	616930	618141	-	1212	protein_coding	hypothetical protein
2683343	330.919	709.727	-1.10021	6.08e-11	4.93e-10	MGG_07423	NC_017849.1	577946	580201	-	2256	protein_coding	hypothetical protein
novel.7568	431.902	174.927	1.30264	6.1e-11	4.93e-10	-	NC_017851.1	599943	605703	+	5597	-	PF00324:Amino acid permease
2684011	259.466	96.8137	1.42496	6.75e-11	5.45e-10	MGG_05964	NC_017849.1	2135110	2136340	-	1070	protein_coding	2Fe-2S iron-sulfur cluster binding domain-containing protein
2675323	435.312	889.38	-1.03107	6.84e-11	5.53e-10	MGG_04908	NC_017849.1	3913512	3916310	-	2679	protein_coding	spindle assembly checkpoint component MAD1
2681994	856.004	1959.22	-1.19495	6.9e-11	5.57e-10	MGG_10383	NC_017850.1	463590	465486	+	1897	protein_coding	mitochondrial chaperone BCS1
5050670	12104.1	23289	-0.944131	6.91e-11	5.57e-10	MGG_11513	NC_017852.1	2018633	2021578	+	2328	protein_coding	heat shock protein SSB1
2682579	607.726	282.247	1.10515	6.98e-11	5.62e-10	MGG_03026	NC_017854.1	595249	598431	+	3014	protein_coding	NEK protein kinase
2674221	8438.4	15573.6	-0.883997	7.11e-11	5.72e-10	MGG_01135	NC_017852.1	375272	376719	-	985	protein_coding	cytochrome c oxidase polypeptide IV
2677594	104.194	21.0613	2.32089	7.2e-11	5.78e-10	MGG_04094	NC_017853.1	1984330	1986093	+	849	protein_coding	hypothetical protein
2677510	808.54	1830.56	-1.17894	7.2e-11	5.78e-10	MGG_04081	NC_017853.1	2025818	2026797	+	888	protein_coding	ubiquitin-conjugating enzyme E2-18 kDa
5050922	1546.58	2912	-0.912991	7.59e-11	6.09e-10	MGG_12322	NC_017850.1	6111294	6114729	+	3361	protein_coding	hypothetical protein
2682297	21.6595	110.987	-2.33585	7.7e-11	6.17e-10	MGG_02559	NC_017854.1	2379832	2381336	-	1505	protein_coding	MOSC domain-containing protein
2681503	454.746	185.356	1.28868	7.74e-11	6.2e-10	MGG_02406	NC_017844.1	1738647	1741244	+	2598	protein_coding	Nulp1-pending protein
novel.3437	2502.68	320.134	2.965	7.78e-11	6.23e-10	-	NC_017849.1	2967510	2971629	-	3768	-	-
5050813	2004.94	864.632	1.2131	7.92e-11	6.33e-10	MGG_11649	NC_017852.1	3848976	3853189	+	3780	protein_coding	PX domain-containing protein
12984415	416.283	166.738	1.31757	7.92e-11	6.33e-10	MGG_15281	NC_017851.1	1410321	1414670	+	4126	protein_coding	hypothetical protein
2677200	1809.79	844.449	1.09972	7.95e-11	6.34e-10	MGG_03906	NC_017853.1	2632701	2636585	+	3885	protein_coding	hypothetical protein
novel.1101	99.0024	20.7311	2.24539	8.04e-11	6.41e-10	-	NC_017844.1	3429058	3485823	-	6339	-	-
novel.751	312.586	116.625	1.41447	8.1e-11	6.45e-10	-	NC_017844.1	2330579	2331565	-	987	-	-
novel.979	258.449	51.1666	2.33439	8.33e-11	6.63e-10	-	NC_017844.1	3069844	3073003	+	3111	-	-
2681340	921.236	400.176	1.20356	8.39e-11	6.67e-10	MGG_02243	NC_017844.1	1115382	1118215	-	2695	protein_coding	amidohydrolase
2680755	164.026	380.745	-1.21294	8.45e-11	6.71e-10	MGG_09756	NC_017851.1	5295177	5296208	-	1032	protein_coding	hypothetical protein
5049023	460.138	183.698	1.32581	8.56e-11	6.8e-10	MGG_14807	NC_017850.1	4340954	4341629	-	593	protein_coding	hypothetical protein
2678822	68.174	3.42105	4.29539	8.6e-11	6.82e-10	MGG_08467	NC_017851.1	318464	319699	+	1236	protein_coding	hypothetical protein
novel.9466	30.3921	127.894	-2.0656	8.71e-11	6.9e-10	-	NC_017852.1	652308	663620	-	10653	-	PF01803:LIM-domain binding protein
2678323	722.442	1387.43	-0.941438	8.89e-11	7.04e-10	MGG_08128	NC_017850.1	5785277	5788372	-	2992	protein_coding	hypothetical protein
12984441	135.028	38.9029	1.80207	8.94e-11	7.07e-10	MGG_16141	NC_017844.1	2194147	2195104	-	958	protein_coding	hypothetical protein
2682142	17.4173	83.2866	-2.2605	8.95e-11	7.07e-10	MGG_10516	NC_017844.1	4684780	4686897	+	1410	protein_coding	hypothetical protein
2674348	290.83	627.497	-1.10978	9.56e-11	7.54e-10	MGG_00909	NC_017852.1	1169607	1173549	+	3238	protein_coding	hypothetical protein
2675401	182.836	63.5036	1.52593	1.04e-10	8.24e-10	MGG_04937	NC_017849.1	4011782	4012288	+	507	protein_coding	hypothetical protein
2680686	149.979	343.332	-1.19421	1.06e-10	8.35e-10	MGG_09732	NC_017851.1	5367125	5369361	-	2237	protein_coding	feruloyl esterase
2676686	338.464	148.214	1.19149	1.2e-10	9.48e-10	MGG_03603	NC_017851.1	1300440	1302879	-	2440	protein_coding	hypothetical protein
2680190	191.386	69.076	1.46939	1.29e-10	1.02e-09	MGG_09254	NC_017844.1	3935308	3936980	-	1673	protein_coding	20S-pre-rRNA D-site endonuclease NOB1
novel.877	968.387	325.808	1.57228	1.31e-10	1.03e-09	-	NC_017844.1	2696643	2707415	+	10574	-	PF00271:Helicase conserved C-terminal domain|PF00176:SNF2 family N-terminal domain|PF13892:DNA-binding domain
12984199	176.944	54.6996	1.69933	1.34e-10	1.05e-09	MGG_15239	NC_017849.1	1977617	1979468	-	1442	protein_coding	hypothetical protein
novel.10746	16.5788	83.8115	-2.32638	1.38e-10	1.08e-09	-	NC_017853.1	66797	72979	+	5749	-	PF16573:N-terminal beta-sandwich domain of polyadenylation factor|PF16575:mRNA cleavage and polyadenylation factor CLP1 P-loop
2677983	109.284	279.165	-1.34987	1.41e-10	1.11e-09	MGG_13796	NC_017844.1	7124438	7125460	-	850	protein_coding	stress responsive A/B barrel domain-containing protein
2678453	169.643	377.761	-1.15598	1.42e-10	1.11e-09	MGG_08022	NC_017850.1	5442773	5446141	+	3369	protein_coding	hypothetical protein
novel.5462	149.096	46.3288	1.68862	1.46e-10	1.14e-09	-	NC_017850.1	2559782	2564810	-	5029	-	-
novel.2139	102.71	267.462	-1.37632	1.53e-10	1.19e-09	-	NC_017844.1	6710493	6712069	-	1577	-	PF00075:RNase H
novel.10790	147.13	38.5793	1.91904	1.54e-10	1.2e-09	-	NC_017853.1	218069	222290	-	4222	-	-
2674587	990.081	454.651	1.12218	1.58e-10	1.23e-09	MGG_00529	NC_017852.1	2588732	2593492	-	4579	protein_coding	peroxisomal biogenesis factor 6
2680272	53.5577	4.49085	3.53485	1.58e-10	1.23e-09	MGG_11746	NC_017844.1	3992914	3993592	-	679	protein_coding	hypothetical protein
12987121	16.8207	81.8244	-2.29	1.59e-10	1.24e-09	MGG_14940	NC_017853.1	2751303	2752589	+	1287	protein_coding	ligninase C
novel.4579	45.0102	146.907	-1.70699	1.63e-10	1.27e-09	-	NC_017849.1	6394922	6397107	+	1970	-	PF04828:Glutathione-dependent formaldehyde-activating enzyme
2678912	1.72607	42.1292	-4.65711	1.65e-10	1.28e-09	MGG_08671	NC_017853.1	484866	485838	+	873	protein_coding	hypothetical protein
2678578	94.2522	339.609	-1.84497	1.66e-10	1.29e-09	MGG_08415	NC_017850.1	7510399	7513460	+	2981	protein_coding	serin endopeptidase
novel.6888	124.028	29.1984	2.09015	1.85e-10	1.43e-09	-	NC_017850.1	6742405	6748785	-	5532	-	PF00153:Mitochondrial carrier protein
2676045	19.7058	95.6047	-2.26234	1.87e-10	1.45e-09	MGG_05400	NC_017844.1	5089432	5090552	+	906	protein_coding	hypothetical protein
2678978	180.154	59.4662	1.59337	2e-10	1.55e-09	MGG_08812	NC_017853.1	48708	49427	+	720	protein_coding	hypothetical protein
2685115	135.097	316.795	-1.22984	2e-10	1.55e-09	MGG_06942	NC_017844.1	3327120	3327581	-	462	protein_coding	hypothetical protein
2677220	16.5848	88.1413	-2.41495	2e-10	1.55e-09	MGG_03829	NC_017853.1	2904817	2905916	-	1100	protein_coding	hypothetical protein
2683969	1183.06	516.71	1.19485	2.11e-10	1.63e-09	MGG_06006	NC_017849.1	2259265	2261517	+	2075	protein_coding	hypothetical protein
2676822	5052.53	10254.4	-1.02123	2.14e-10	1.65e-09	MGG_03521	NC_017851.1	1605784	1608803	-	2784	protein_coding	aconitate hydratase
novel.12266	72.8608	11.8171	2.63285	2.19e-10	1.69e-09	-	NC_017854.1	656037	658985	+	2949	-	-
5051250	598.202	282.982	1.07988	2.39e-10	1.84e-09	MGG_11282	NC_017850.1	2490787	2493501	+	2637	protein_coding	hypothetical protein
novel.7037	69.4038	8.67699	2.97179	2.4e-10	1.84e-09	-	NC_017850.1	7173799	7182880	+	8648	-	-
2674278	462.537	200.288	1.20332	2.42e-10	1.86e-09	MGG_00812	NC_017852.1	1527679	1528812	-	1134	protein_coding	hypothetical protein
2680326	422.766	897.008	-1.08493	2.5e-10	1.92e-09	MGG_09441	NC_017853.1	3272732	3274089	+	1160	protein_coding	tricarboxylate transporter
2681156	56.0323	723.425	-3.68813	2.52e-10	1.93e-09	MGG_01941	NC_017853.1	591408	593904	-	2222	protein_coding	FAD binding domain-containing protein
novel.7588	4.10526	44.4262	-3.43007	2.56e-10	1.96e-09	-	NC_017851.1	662099	668192	+	5626	-	PF08613:Cyclin
novel.269	30.1711	111.293	-1.88927	2.61e-10	2e-09	-	NC_017844.1	789779	790439	-	661	-	-
2680111	3107.7	1669.19	0.896604	2.69e-10	2.06e-09	MGG_09124	NW_003803360.1	122206	128656	-	6221	protein_coding	hypothetical protein
novel.4183	55.7155	165.898	-1.57382	2.7e-10	2.06e-09	-	NC_017849.1	5257750	5262380	+	4553	-	-
2674344	703.106	325.155	1.11066	2.73e-10	2.09e-09	MGG_00982	NC_017852.1	931261	934931	-	3671	protein_coding	hypothetical protein
novel.10828	147.006	345.916	-1.232	2.8e-10	2.14e-09	-	NC_017853.1	366824	376359	-	9236	-	PF00246:Zinc carboxypeptidase
novel.1622	0.799349	49.4014	-5.90133	2.88e-10	2.2e-09	-	NC_017844.1	5052942	5053958	-	1017	-	-
2679004	179.368	59.7457	1.58429	2.91e-10	2.22e-09	MGG_08782	NC_017853.1	136184	136928	+	660	protein_coding	hypothetical protein
2677647	909.664	1772.28	-0.961807	2.94e-10	2.24e-09	MGG_04137	NC_017853.1	1830719	1832956	+	1787	protein_coding	CTLH domain-containing protein
2682539	203.209	71.4511	1.51172	2.95e-10	2.24e-09	MGG_02986	NC_017854.1	750812	756703	-	5892	protein_coding	DNA polymerase zeta catalytic subunit
novel.9349	89.0736	15.8051	2.46843	2.95e-10	2.24e-09	-	NC_017852.1	321950	326108	+	3642	-	PF10584:Proteasome subunit A N-terminal signature|PF00227:Proteasome subunit
2679118	375.574	172.799	1.11951	3.12e-10	2.37e-09	MGG_01341	NC_017850.1	3175225	3177348	+	2064	protein_coding	hypothetical protein
2681322	637.078	318.288	1.00041	3.16e-10	2.4e-09	MGG_02045	NC_017844.1	358469	362320	+	3752	protein_coding	hypothetical protein
novel.2660	12.0233	72.6242	-2.57226	3.32e-10	2.51e-09	-	NC_017849.1	548065	549342	.	1278	-	-
novel.6648	21.5081	99.3411	-2.19744	3.35e-10	2.54e-09	-	NC_017850.1	6050162	6051568	-	1196	-	-
2678457	177.7	458.191	-1.36342	3.52e-10	2.67e-09	MGG_08026	NC_017850.1	5460547	5461584	-	965	protein_coding	hypothetical protein
novel.2904	3.85138	44.3788	-3.52416	3.58e-10	2.7e-09	-	NC_017849.1	1248222	1249540	-	1143	-	-
12986746	4.33401	55.3244	-3.70624	3.72e-10	2.81e-09	MGG_15930	NC_017850.1	7660745	7661881	-	1137	protein_coding	hypothetical protein
12986620	13.851	69.1658	-2.32199	3.8e-10	2.87e-09	MGG_17293	NC_017852.1	50073	50949	+	659	protein_coding	hypothetical protein
novel.10638	118.669	34.4813	1.78092	3.81e-10	2.87e-09	-	NC_017852.1	4155667	4162594	-	6702	-	PF00078:Reverse transcriptase (RNA-dependent DNA polymerase)|PF00665:Integrase core domain
novel.6272	34.4519	116.71	-1.75614	4.05e-10	3.05e-09	-	NC_017850.1	4965564	4970293	+	4224	-	PF00343:Carbohydrate phosphorylase
2678707	6891.87	2869.46	1.264	4.15e-10	3.12e-09	MGG_08577	NC_017851.1	733273	735613	-	2341	protein_coding	hypothetical protein
2680548	626.594	273.474	1.19594	4.18e-10	3.15e-09	MGG_09573	NC_017849.1	3225577	3226619	-	788	protein_coding	mitochondrial 37S ribosomal protein S19
novel.521	50.8809	167.346	-1.71293	4.21e-10	3.16e-09	-	NC_017844.1	1673712	1677321	+	3222	-	PF01083:Cutinase
2679832	52.2075	158.908	-1.61364	4.26e-10	3.19e-09	MGG_08846	NC_017850.1	1845029	1847405	-	2137	protein_coding	hypothetical protein
2683271	297.731	110.911	1.42063	4.28e-10	3.21e-09	MGG_07149	NC_017850.1	6550554	6553639	+	2926	protein_coding	hypothetical protein
2681498	2070.37	898.481	1.20428	4.4e-10	3.3e-09	MGG_02401	NC_017844.1	1722830	1724779	-	1950	protein_coding	hypothetical protein
2677025	3755.34	1788.09	1.07036	4.54e-10	3.4e-09	MGG_03292	NC_017851.1	2366612	2369574	-	2900	protein_coding	hypothetical protein
novel.10394	113.935	25.4844	2.16325	4.65e-10	3.48e-09	-	NC_017852.1	3400930	3403002	+	1997	-	-
5048947	8587.69	16115.9	-0.908151	4.92e-10	3.68e-09	MGG_13013	NC_017849.1	3211279	3217913	+	6477	protein_coding	chitin synthase 8
5050916	123.88	31.8847	1.96998	5.09e-10	3.8e-09	MGG_12315	NC_017850.1	6061341	6062524	+	1094	protein_coding	hypothetical protein
5049963	421.094	180.069	1.22135	5.12e-10	3.82e-09	MGG_10426	NC_017853.1	1033257	1037711	+	4455	protein_coding	hypothetical protein
novel.7827	11.5225	67.3884	-2.56005	5.24e-10	3.9e-09	-	NC_017851.1	1329187	1330659	-	1473	-	-
novel.10432	35.0514	142.153	-2.03271	5.33e-10	3.97e-09	-	NC_017852.1	3495010	3497838	+	2670	-	-
novel.6321	114.166	31.277	1.8779	5.36e-10	3.99e-09	-	NC_017850.1	5125896	5129101	+	3206	-	-
2676494	1018.12	1893.94	-0.895006	5.39e-10	4.01e-09	MGG_03687	NC_017851.1	1018814	1020450	+	1434	protein_coding	hypothetical protein
novel.9198	15065.8	34331.5	-1.18822	5.46e-10	4.05e-09	-	NC_017851.1	5369383	5373667	+	4004	-	-
novel.12324	98.2594	22.8707	2.08835	5.46e-10	4.05e-09	-	NC_017854.1	808334	814206	+	4285	-	-
2676511	458.444	944.046	-1.04334	5.58e-10	4.14e-09	MGG_03635	NC_017851.1	1178826	1179938	+	1011	protein_coding	hypothetical protein
2680528	1240.29	3440.59	-1.47205	5.62e-10	4.17e-09	MGG_09520	NC_017849.1	3404532	3406157	-	1512	protein_coding	CCR4-Not complex subunit Caf16
2680439	6399.15	12385.9	-0.952779	5.63e-10	4.17e-09	MGG_09349	NC_017853.1	3598975	3600612	-	1164	protein_coding	hypothetical protein
2679094	66.4343	210.733	-1.66891	5.77e-10	4.27e-09	MGG_01790	NC_017850.1	4838490	4840569	+	1991	protein_coding	acyl-CoA desaturase
novel.1113	154.063	49.0322	1.65485	5.79e-10	4.28e-09	-	NC_017844.1	3476414	3484228	+	6970	-	-
2677428	584.042	263.678	1.14509	5.88e-10	4.34e-09	MGG_03973	NC_017853.1	2360767	2362844	+	2078	protein_coding	splicing factor 3B subunit 4
5049017	290.318	119.842	1.27519	6.26e-10	4.61e-09	MGG_13800	NC_017844.1	7146370	7150182	-	3736	protein_coding	mitochondrial protein cyt-4
2684251	275.322	117.922	1.22451	6.26e-10	4.61e-09	MGG_06147	NC_017849.1	2736939	2739957	+	3019	protein_coding	hypothetical protein
2679781	311.197	122.633	1.34582	6.3e-10	4.64e-09	MGG_01725	NC_017850.1	4582388	4584243	+	1783	protein_coding	deoxyhypusine hydroxylase
2684158	1033.27	499.287	1.04993	6.94e-10	5.11e-09	MGG_05817	NC_017849.1	3068261	3070441	-	2108	protein_coding	nonsense-mediated mRNA decay protein 3
2675353	233.421	79.6255	1.55187	7e-10	5.15e-09	MGG_05136	NC_017849.1	4721138	4722648	+	1200	protein_coding	pre-rRNA-processing protein PNO1
5049372	67.4127	208.512	-1.6262	7.05e-10	5.18e-09	MGG_13875	NC_017849.1	5962500	5963930	+	1431	protein_coding	hypothetical protein
novel.4210	63.4878	175.294	-1.46749	7.37e-10	5.41e-09	-	NC_017849.1	5341014	5342943	+	1930	-	-
2685100	1955.67	3425.17	-0.808675	7.38e-10	5.41e-09	MGG_06927	NC_017844.1	3283366	3284211	-	656	protein_coding	hypothetical protein
novel.8162	19.4651	86.4419	-2.13945	7.42e-10	5.44e-09	-	NC_017851.1	2276434	2279967	-	3230	-	PF01878:EVE domain
novel.12782	103.149	273.241	-1.40644	7.43e-10	5.44e-09	-	NC_017854.1	2117830	2120756	-	2927	-	-
novel.3327	136.781	41.8127	1.72062	7.52e-10	5.5e-09	-	NC_017849.1	2617117	2621671	-	4301	-	PF01585:G-patch domain
5051164	352.071	155.383	1.17703	7.56e-10	5.53e-09	MGG_11193	NC_017850.1	3835427	3837315	-	1690	protein_coding	bystin
2675718	475.368	225.884	1.07522	7.8e-10	5.7e-09	MGG_05271	NC_017849.1	5230653	5232421	-	1652	protein_coding	hypothetical protein
2678430	517.97	253.139	1.03533	7.95e-10	5.8e-09	MGG_08195	NC_017850.1	6021312	6023249	-	1938	protein_coding	hypothetical protein
2675530	601.406	273.552	1.13757	8.01e-10	5.84e-09	MGG_05324	NC_017849.1	5410938	5412698	+	1761	protein_coding	mitochondrial nuclease
novel.13217	27.6134	102.413	-1.88681	8.08e-10	5.89e-09	-	NW_003803357.1	142772	145347	+	2576	-	-
2680646	86.0621	15.7918	2.49339	8.19e-10	5.96e-09	MGG_09632	NC_017854.1	3138615	3140006	+	1392	protein_coding	hypothetical protein
novel.11481	1.35131	43.416	-4.97584	8.2e-10	5.96e-09	-	NC_017853.1	2413405	2417181	-	3096	-	-
2677124	1162.4	574.563	1.01639	8.22e-10	5.97e-09	MGG_04200	NC_017853.1	1614411	1615730	+	1041	protein_coding	hypothetical protein
2676372	2736.77	1200.73	1.18852	8.22e-10	5.97e-09	MGG_10856	NC_017849.1	6509322	6510265	+	821	protein_coding	hypothetical protein
2682556	552.16	1049.42	-0.926662	8.23e-10	5.97e-09	MGG_03003	NC_017854.1	685181	686623	+	1443	protein_coding	thioesterase
novel.7336	315.401	690.581	-1.12868	8.31e-10	6.02e-09	-	NC_017850.1	8115647	8220824	-	3269	-	-
2679552	87.3812	19.7543	2.12939	8.45e-10	6.12e-09	MGG_01218	NC_017850.1	2708751	2713596	+	4042	protein_coding	hypothetical protein
5051175	4452.15	8748.81	-0.974439	9.03e-10	6.54e-09	MGG_11205	NC_017850.1	3602321	3616200	+	13727	protein_coding	dynein heavy chain
2676428	122.74	298.273	-1.28087	9.23e-10	6.67e-09	MGG_03553	NC_017851.1	1485021	1486002	+	942	protein_coding	hypothetical protein
2677029	69.3744	12.4383	2.4785	9.59e-10	6.93e-09	MGG_03177	NC_017851.1	2799447	2800723	+	1197	protein_coding	hypothetical protein
2681602	1223.4	579.971	1.075	9.62e-10	6.95e-09	MGG_02505	NC_017844.1	2138300	2140550	-	2251	protein_coding	pre-60S factor REI1
2674912	1627.29	670.522	1.28002	9.88e-10	7.12e-09	MGG_00863	NC_017852.1	1341398	1344398	+	2841	protein_coding	hypothetical protein
novel.5820	40.3267	143.794	-1.8328	9.97e-10	7.19e-09	-	NC_017850.1	3617593	3621465	-	3533	-	PF08611:Fungal protein of unknown function (DUF1774)
novel.10325	104.726	25.1391	2.07433	1.03e-09	7.4e-09	-	NC_017852.1	3204643	3216756	+	11951	-	PF00176:SNF2 family N-terminal domain|PF00271:Helicase conserved C-terminal domain
2675329	1710.07	3075.47	-0.84689	1.05e-09	7.57e-09	MGG_05257	NC_017849.1	5170639	5174537	-	3771	protein_coding	RING finger protein
novel.2181	4.19429	58.2936	-3.8	1.07e-09	7.71e-09	-	NC_017844.1	6842065	6844832	-	2507	-	PF00082:Subtilase family
2684036	141.333	46.4998	1.59606	1.09e-09	7.82e-09	MGG_05939	NC_017849.1	2043286	2045841	-	2178	protein_coding	hypothetical protein
5050470	282.703	118.279	1.25395	1.1e-09	7.88e-09	MGG_12590	NC_017854.1	1429719	1433723	+	3805	protein_coding	hypothetical protein
12986232	1.38965	41.3184	-4.89891	1.11e-09	7.95e-09	MGG_15519	NC_017850.1	338953	339529	+	273	protein_coding	hypothetical protein
novel.12994	762.335	1488.31	-0.965228	1.14e-09	8.17e-09	-	NC_017854.1	2780355	2791667	+	11044	-	-
2683698	1793.48	3301.98	-0.880741	1.16e-09	8.27e-09	MGG_07771	NC_017849.1	5720850	5723724	-	2725	protein_coding	diphenol oxidase
2683432	236.014	85.5127	1.46156	1.2e-09	8.58e-09	MGG_07512	NC_017849.1	884582	887146	-	2487	protein_coding	glutaminase GtaA
novel.3099	30.2838	104.097	-1.78106	1.23e-09	8.78e-09	-	NC_017849.1	1932788	1934713	+	1926	-	-
novel.3723	71.6996	12.567	2.52006	1.24e-09	8.83e-09	-	NC_017849.1	3854880	3860649	+	4931	-	PF00689:Cation transporting ATPase, C-terminus|PF00122:E1-E2 ATPase|PF13246:Cation transport ATPase (P-type)|PF00690:Cation transporter/ATPase, N-terminus
2680440	1743.73	886.918	0.976189	1.24e-09	8.86e-09	MGG_09348	NC_017853.1	3601243	3602341	-	930	protein_coding	mitochondrial intermembrane space import and assembly protein 40
2684750	64.2608	10.2936	2.62373	1.28e-09	9.1e-09	MGG_06595	NC_017851.1	3152199	3154199	+	1694	protein_coding	hypothetical protein
2674220	696.15	1401.18	-1.00855	1.29e-09	9.22e-09	MGG_00290	NC_017852.1	3395660	3396864	+	1205	protein_coding	hypothetical protein
2677797	261.38	104.883	1.3153	1.31e-09	9.33e-09	MGG_04470	NC_017844.1	7390665	7393819	+	3086	protein_coding	hypothetical protein
novel.1972	48.4625	1.51839	4.96695	1.32e-09	9.4e-09	-	NC_017844.1	6147159	6151920	-	4559	-	-
novel.913	71.4933	205.036	-1.51894	1.35e-09	9.56e-09	-	NC_017844.1	2834556	2847614	+	6353	-	-
12987094	155.16	351.177	-1.17926	1.4e-09	9.92e-09	MGG_17724	NC_017853.1	2534414	2536120	-	1497	protein_coding	hypothetical protein
5050101	517.386	229.853	1.16965	1.48e-09	1.05e-08	MGG_12726	NC_017851.1	2314243	2315464	-	1222	protein_coding	phenazine biosynthesis protein PhzF family protein
novel.1290	18.3815	78.3896	-2.08808	1.49e-09	1.06e-08	-	NC_017844.1	4056836	4057938	+	1036	-	-
2680551	17.1498	81.3166	-2.24411	1.49e-09	1.06e-08	MGG_09576	NC_017849.1	3220436	3221725	-	1180	protein_coding	hypothetical protein
novel.1983	200.092	68.2858	1.5595	1.59e-09	1.12e-08	-	NC_017844.1	6194097	6200452	+	5985	-	PF00010:Helix-loop-helix DNA-binding domain
novel.12511	113.913	31.3006	1.85907	1.6e-09	1.13e-08	-	NC_017854.1	1363141	1375384	-	11580	-	PF01794:Ferric reductase like transmembrane component|PF08030:Ferric reductase NAD binding domain|PF08022:FAD-binding domain
2679326	812.629	1479.68	-0.865184	1.65e-09	1.17e-08	MGG_01432	NC_017850.1	3504726	3506908	+	2118	protein_coding	hypothetical protein
2681557	400.949	186.624	1.10469	1.68e-09	1.19e-08	MGG_02460	NC_017844.1	1955973	1957862	+	1817	protein_coding	ribosome biogenesis protein YTM1
2678746	13.8894	66.9789	-2.27388	1.72e-09	1.21e-08	MGG_08434	NC_017851.1	184657	188730	+	3684	protein_coding	hypothetical protein
novel.2112	11.8973	65.6365	-2.47944	1.74e-09	1.22e-08	-	NC_017844.1	6610035	6696400	+	1217	-	-
novel.12025	10.1701	60.5667	-2.55154	1.74e-09	1.23e-08	-	NC_017853.1	4051805	4054475	-	2602	-	-
2675587	259.703	109.458	1.24072	1.8e-09	1.27e-08	MGG_05049	NC_017849.1	4419607	4423994	+	4330	protein_coding	hypothetical protein
novel.11822	50.2414	4.28435	3.54959	1.82e-09	1.28e-08	-	NC_017853.1	3488778	3493100	-	4323	-	-
2681224	584.299	168.211	1.79938	1.87e-09	1.31e-08	MGG_02069	NC_017844.1	472722	473859	+	980	protein_coding	glyoxalase/bleomycin resistance protein/dioxygenase
2683860	646.962	1906.28	-1.55828	1.88e-09	1.32e-08	MGG_07933	NC_017849.1	6287551	6290353	-	2803	protein_coding	dihydrodipicolinate synthase
2676356	648.036	238.969	1.43865	1.97e-09	1.38e-08	MGG_10843	NC_017850.1	492534	494246	+	1713	protein_coding	SIL1
2675446	3155.79	1563.3	1.01316	2e-09	1.4e-08	MGG_05320	NC_017849.1	5400234	5403319	+	3020	protein_coding	translocation protein sec63
2677652	411.567	183.497	1.16284	2.02e-09	1.41e-08	MGG_04142	NC_017853.1	1819625	1821359	+	1667	protein_coding	hypothetical protein
novel.10318	27.1752	103.116	-1.91597	2.16e-09	1.51e-08	-	NC_017852.1	3188745	3196333	-	7589	-	PF01553:Acyltransferase
novel.8681	29.3323	103.905	-1.81751	2.21e-09	1.54e-08	-	NC_017851.1	3765730	3774791	+	8824	-	PF02190:ATP-dependent protease La (LON) substrate-binding domain
novel.8608	308.782	128.651	1.25969	2.21e-09	1.54e-08	-	NC_017851.1	3571674	3576018	+	4339	-	-
2681564	1319.29	2345.04	-0.829673	2.27e-09	1.58e-08	MGG_02467	NC_017844.1	1972643	1973587	+	737	protein_coding	ribonucleoprotein-associated protein
2678006	1929.65	3569.48	-0.886995	2.27e-09	1.59e-08	MGG_04495	NC_017844.1	7305190	7307950	+	2406	protein_coding	phosphoglucomutase
2676972	225.254	91.0207	1.30449	2.39e-09	1.66e-08	MGG_03695	NC_017851.1	995555	998965	-	3411	protein_coding	hypothetical protein
2678102	11467.8	28382.5	-1.30738	2.4e-09	1.67e-08	MGG_04672	NC_017850.1	1222251	1224336	-	1932	protein_coding	hypothetical protein
novel.12669	79.6719	17.5759	2.20056	2.44e-09	1.7e-08	-	NC_017854.1	1793968	1798194	-	3801	-	-
2676432	310.384	139.273	1.15835	2.45e-09	1.7e-08	MGG_03502	NC_017851.1	1669286	1671964	+	2679	protein_coding	feruloyl esterase B
2680491	474.037	924.854	-0.963319	2.48e-09	1.72e-08	MGG_09536	NC_017849.1	3343187	3346863	+	3497	protein_coding	hypothetical protein
2684807	49.1081	4.09137	3.54073	2.5e-09	1.73e-08	MGG_11075	NC_017852.1	10699	12751	+	1682	protein_coding	hypothetical protein
2674422	7715	3999.66	0.947654	2.66e-09	1.85e-08	MGG_00905	NC_017852.1	1182789	1184844	-	1811	protein_coding	Sec14 cytosolic factor
novel.4195	6.28776	47.6424	-2.91323	2.74e-09	1.9e-08	-	NC_017849.1	5300184	5302693	+	2416	-	PF05282:AAR2 protein
novel.8069	916.15	480.457	0.93208	2.76e-09	1.91e-08	-	NC_017851.1	2018372	2029254	-	10314	-	PF04499:SIT4 phosphatase-associated protein
2683961	180.535	67.6303	1.41175	2.83e-09	1.96e-08	MGG_06014	NC_017849.1	2280353	2282089	-	1623	protein_coding	DNA repair protein Ntg1
novel.9169	170.763	373.639	-1.12674	2.88e-09	1.99e-08	-	NC_017851.1	5291171	5295461	+	4211	-	PF01055:Glycosyl hydrolases family 31|PF13802:Galactose mutarotase-like
novel.6047	385.164	864.735	-1.1668	2.89e-09	1.99e-08	-	NC_017850.1	4298289	4302265	-	3636	-	-
2677285	707.501	357.567	0.987489	3.02e-09	2.08e-08	MGG_04026	NC_017853.1	2188728	2190102	-	1375	protein_coding	hypothetical protein
novel.8446	153.549	439.887	-1.51843	3.14e-09	2.16e-08	-	NC_017851.1	3116004	3118514	-	2511	-	-
2682202	77.5915	16.6193	2.1994	3.16e-09	2.17e-08	MGG_10589	NC_017854.1	2791968	2793284	-	1317	protein_coding	hypothetical protein
5048948	11188.2	23190	-1.05149	3.21e-09	2.21e-08	MGG_13014	NC_017849.1	3203002	3209386	-	6236	protein_coding	class V chitin synthase
12986826	2.21434	35.3869	-4.01141	3.3e-09	2.27e-08	MGG_15344	NC_017851.1	95758	101034	-	5163	protein_coding	hypothetical protein
novel.10631	82.4415	284.81	-1.78435	3.4e-09	2.34e-08	-	NC_017852.1	4143988	4146170	-	2009	-	PF13242:HAD-hyrolase-like|PF13344:Haloacid dehalogenase-like hydrolase
2685083	3873.28	6975.1	-0.848624	3.52e-09	2.42e-08	MGG_06910	NC_017844.1	3220833	3224039	-	2755	protein_coding	protein transporter SEC23
2681476	3.85138	39.0772	-3.33847	3.59e-09	2.46e-08	MGG_02379	NC_017844.1	1616611	1617336	-	726	protein_coding	hypothetical protein
2679404	460.78	202.8	1.18351	3.59e-09	2.46e-08	MGG_01837	NC_017850.1	5048500	5052182	-	3433	protein_coding	GPI ethanolamine phosphate transferase 1
novel.7939	38.0773	0	7.45776	3.63e-09	2.49e-08	-	NC_017851.1	1664740	1667199	+	2365	-	PF11327:Protein of unknown function (DUF3129)
5050406	72.4205	0.399484	7.42518	3.74e-09	2.56e-08	MGG_12522	NC_017854.1	428492	428914	+	270	protein_coding	hypothetical protein
2683074	13.4388	65.9528	-2.30797	3.89e-09	2.66e-08	MGG_07355	NC_017850.1	7366474	7367505	+	1032	protein_coding	hypothetical protein
5050856	227.906	2298.54	-3.33407	3.94e-09	2.7e-08	MGG_11697	NC_017852.1	4426467	4428237	-	1771	protein_coding	carbamoylphosphate synthase large subunit
2677915	693.77	1319.15	-0.92733	3.95e-09	2.7e-08	MGG_04552	NC_017844.1	7228885	7232350	-	3410	protein_coding	hypothetical protein
2676135	285.244	123.18	1.21736	3.96e-09	2.7e-08	MGG_05481	NC_017844.1	5362941	5365112	+	2172	protein_coding	elongator complex protein 3
novel.6083	295.089	99.845	1.5617	4.01e-09	2.73e-08	-	NC_017850.1	4427847	4434712	-	6267	-	PF00005:ABC transporter|PF00664:ABC transporter transmembrane region
novel.4889	6.06572	44.2383	-2.8665	4.03e-09	2.74e-08	-	NC_017850.1	788148	789438	-	1211	-	-
novel.641	977.167	1776.29	-0.862033	4.03e-09	2.74e-08	-	NC_017844.1	2016994	2021097	+	3132	-	PF10233:Uncharacterized conserved protein CG6151-P
novel.1686	18.628	79.234	-2.07927	4.06e-09	2.76e-08	-	NC_017844.1	5249977	5253285	+	3309	-	PF02179:BAG domain
2676690	51.1096	5.75877	3.20294	4.07e-09	2.76e-08	MGG_03496	NC_017851.1	1685796	1687450	-	1655	protein_coding	hypothetical protein
2675300	420.005	187.648	1.16288	4.08e-09	2.77e-08	MGG_05275	NC_017849.1	5242077	5244292	-	2048	protein_coding	glutamyl-tRNA synthetase
5050936	89.8274	242.967	-1.43305	4.18e-09	2.84e-08	MGG_12339	NC_017850.1	6343014	6346631	-	3205	protein_coding	hypothetical protein
novel.5849	228.11	91.4033	1.31482	4.36e-09	2.96e-08	-	NC_017850.1	3714445	3716993	-	2481	-	-
novel.4441	16.7191	72.084	-2.10497	4.38e-09	2.97e-08	-	NC_017849.1	5990928	5992436	-	1509	-	-
2677857	16.4522	75.1278	-2.18195	4.38e-09	2.97e-08	MGG_04633	NC_017844.1	7037449	7041282	+	3555	protein_coding	hypothetical protein
5048887	8.45791	58.2102	-2.77308	4.51e-09	3.05e-08	MGG_12954	NC_017849.1	4310025	4310797	+	255	protein_coding	hypothetical protein
novel.5607	552.653	1041.99	-0.914543	4.55e-09	3.08e-08	-	NC_017850.1	2981957	2991015	+	8582	-	PF00483:Nucleotidyl transferase|PF00132:Bacterial transferase hexapeptide (six repeats)
2674778	1759.19	3417.01	-0.957594	4.63e-09	3.13e-08	MGG_00979	NC_017852.1	939781	942868	+	2841	protein_coding	mitochondrial import receptor subunit tom-70
2679608	1324.94	2297.01	-0.793589	4.65e-09	3.14e-08	MGG_01666	NC_017850.1	4388064	4391113	-	2935	protein_coding	CCR4-NOT transcription complex subunit 7
novel.10651	50.0684	5.51155	3.12523	4.66e-09	3.14e-08	-	NC_017852.1	4208270	4210783	-	2431	-	PF00248:Aldo/keto reductase family
novel.6343	13.6602	71.986	-2.4027	4.75e-09	3.2e-08	-	NC_017850.1	5206341	5207479	-	1139	-	-
novel.917	134.436	353.087	-1.39011	4.86e-09	3.27e-08	-	NC_017844.1	2858941	2881517	+	1450	-	PF00385:Chromo (CHRromatin Organisation MOdifier) domain
novel.8415	21.5024	84.0806	-1.96613	5.16e-09	3.47e-08	-	NC_017851.1	3023592	3026992	-	3401	-	-
2679253	51.4366	175.512	-1.76392	5.16e-09	3.47e-08	MGG_01863	NC_017850.1	5143688	5145673	+	1986	protein_coding	aminopeptidase Y
5049409	15.2082	72.084	-2.24828	5.16e-09	3.47e-08	MGG_13912	NC_017849.1	6257139	6259161	+	1724	protein_coding	hypothetical protein
2676770	562.765	1190.43	-1.08095	5.3e-09	3.56e-08	MGG_03627	NC_017851.1	1210708	1212418	-	1552	protein_coding	hypothetical protein
2681217	812.91	1625.89	-0.999745	5.37e-09	3.6e-08	MGG_02062	NC_017844.1	441828	443033	+	1206	protein_coding	hypothetical protein
2684916	2531.76	4454.97	-0.815135	5.53e-09	3.7e-08	MGG_06743	NC_017844.1	2581085	2583613	+	2312	protein_coding	vacuolar protein sorting-associated protein vps5
2677826	151.912	351.706	-1.21105	5.65e-09	3.78e-08	MGG_04530	NC_017850.1	936945	938004	-	1060	protein_coding	hypothetical protein
2676161	834.779	422.895	0.980004	5.68e-09	3.8e-08	MGG_05369	NC_017844.1	4979558	4981273	+	1716	protein_coding	hypothetical protein
novel.3542	12.957	65.4248	-2.34797	5.74e-09	3.84e-08	-	NC_017849.1	3359337	3362266	+	2780	-	PF01244:Membrane dipeptidase (Peptidase family M19)
2684593	1522.65	2658.75	-0.803959	5.88e-09	3.93e-08	MGG_12836	NC_017851.1	3737509	3740795	-	3012	protein_coding	general alpha-glucoside permease
novel.3709	161.086	51.5867	1.65599	5.95e-09	3.97e-08	-	NC_017849.1	3822278	3826830	-	3784	-	PF07958:Protein of unknown function (DUF1688)
2682983	494.251	220.582	1.15991	6.08e-09	4.06e-08	MGG_07098	NC_017850.1	6355467	6359668	-	3908	protein_coding	condensin subunit
novel.4491	19.0221	78.711	-2.06026	6.24e-09	4.16e-08	-	NC_017849.1	6138032	6139219	-	1188	-	-
novel.2713	46.5974	5.05288	3.20391	6.51e-09	4.34e-08	-	NC_017849.1	718963	721881	+	2919	-	-
2678433	915.481	479.439	0.932234	6.52e-09	4.34e-08	MGG_08198	NC_017850.1	6028632	6032627	-	3996	protein_coding	hypothetical protein
novel.12269	212.762	478.335	-1.16881	6.57e-09	4.37e-08	-	NC_017854.1	664442	676371	+	10977	-	PF04428:Choline kinase N terminus|PF01633:Choline/ethanolamine kinase
5051069	11.6434	61.2709	-2.41457	6.58e-09	4.37e-08	MGG_12476	NC_017850.1	7985599	7987311	+	1419	protein_coding	hypothetical protein
2682064	210.54	459.755	-1.12778	6.88e-09	4.57e-08	MGG_10497	NC_017850.1	428161	429381	-	1094	protein_coding	bli-3
2682284	25.2319	98.6163	-1.95298	7.29e-09	4.84e-08	MGG_02529	NC_017854.1	2494500	2496614	-	1870	protein_coding	hypothetical protein
5048791	114.773	335.101	-1.5439	7.36e-09	4.88e-08	MGG_14230	NC_017852.1	255757	257166	-	1410	protein_coding	hypothetical protein
2679167	1641.99	3470.9	-1.07955	7.48e-09	4.95e-08	MGG_01693	NC_017850.1	4482439	4484244	+	1806	protein_coding	hypothetical protein
novel.9875	619.452	1169.88	-0.916962	7.82e-09	5.17e-08	-	NC_017852.1	1926625	2012082	-	7946	-	PF04137:Endoplasmic Reticulum Oxidoreductin 1 (ERO1)
novel.7537	1.68773	35.7069	-4.42085	7.85e-09	5.19e-08	-	NC_017851.1	519021	520103	.	1083	-	-
2678324	920.129	2097.01	-1.18851	7.87e-09	5.2e-08	MGG_08129	NC_017850.1	5789173	5791887	-	2402	protein_coding	lysine-specific permease
2676671	2663.43	4707.8	-0.821799	7.9e-09	5.22e-08	MGG_03317	NC_017851.1	2287530	2289812	+	2183	protein_coding	eukaryotic translation initiation factor 3 subunit E
novel.8389	47.0542	139.508	-1.56983	7.98e-09	5.27e-08	-	NC_017851.1	2944723	2945818	+	1016	-	-
2680480	150.108	55.028	1.44599	8.14e-09	5.37e-08	MGG_09525	NC_017849.1	3373930	3376831	+	2815	protein_coding	impact family protein
2682281	391.721	726.764	-0.891714	8.19e-09	5.39e-08	MGG_10668	NC_017844.1	4601388	4603588	+	2102	protein_coding	ceramide glucosyltransferase
12985350	301.8	125.03	1.2671	8.27e-09	5.44e-08	MGG_16319	NC_017844.1	4740307	4743272	+	2870	protein_coding	hypothetical protein
2674715	395.987	780.299	-0.978833	8.41e-09	5.53e-08	MGG_00480	NC_017852.1	2753854	2755237	+	1297	protein_coding	metalloprotease ATP23
novel.10618	475.613	178.681	1.41204	8.89e-09	5.84e-08	-	NC_017852.1	4105531	4208240	+	16664	-	-
2677335	721.205	1305.3	-0.856102	8.98e-09	5.9e-08	MGG_03952	NC_017853.1	2457601	2462016	-	4203	protein_coding	hypothetical protein
2678099	612.623	314.5	0.962602	9.2e-09	6.04e-08	MGG_04669	NC_017850.1	1213841	1217519	-	3578	protein_coding	hypothetical protein
2685005	244.473	100.38	1.27759	9.38e-09	6.15e-08	MGG_06832	NC_017844.1	2919178	2921521	-	1920	protein_coding	hypothetical protein
2685089	597.805	308.217	0.954763	9.45e-09	6.19e-08	MGG_06916	NC_017844.1	3239641	3240867	-	1006	protein_coding	transcription elongation factor
2678510	33.1904	0	7.2617	9.63e-09	6.3e-08	MGG_08232	NC_017850.1	8190628	8191809	+	1182	protein_coding	hypothetical protein
12985736	5.80534	49.9666	-3.10456	9.64e-09	6.31e-08	MGG_16899	NC_017849.1	5228272	5228702	-	345	protein_coding	hypothetical protein
5048764	2516.07	5155.53	-1.03484	9.7e-09	6.34e-08	MGG_14348	NC_017852.1	277450	280116	-	2667	protein_coding	hypothetical protein
novel.6275	2647.65	5093.48	-0.944027	9.76e-09	6.37e-08	-	NC_017850.1	4972766	4982606	+	8871	-	PF09794:Transport protein Avl9
2677701	1174.68	561.298	1.06447	9.9e-09	6.46e-08	MGG_04171	NC_017853.1	1722400	1724656	+	2257	protein_coding	hypothetical protein
novel.209	44.3087	3.43627	3.66559	1e-08	6.55e-08	-	NC_017844.1	596549	598085	-	1537	-	-
2679548	4845.93	2763.85	0.810155	1.02e-08	6.64e-08	MGG_01202	NC_017850.1	2628646	2631394	-	2491	protein_coding	D-lactate dehydrogenase
novel.1005	395.588	763.28	-0.948104	1.02e-08	6.66e-08	-	NC_017844.1	3153331	3154928	-	1251	-	-
2680087	812.005	390.034	1.05521	1.02e-08	6.66e-08	MGG_09160	NW_003803360.1	30788	34573	+	3718	protein_coding	beta-glucosidase 1
novel.11084	22.7255	112.876	-2.30295	1.07e-08	6.93e-08	-	NC_017853.1	1257379	1260398	-	2967	-	-
novel.3355	55.3934	179.014	-1.69005	1.08e-08	7.01e-08	-	NC_017849.1	2702842	2710610	-	7635	-	PF01266:FAD dependent oxidoreductase|PF08491:Squalene epoxidase
novel.179	125.276	26.9639	2.23014	1.09e-08	7.07e-08	-	NC_017844.1	508618	512520	-	3903	-	-
2679584	274.172	110.606	1.31303	1.14e-08	7.39e-08	MGG_01303	NC_017850.1	3038741	3040824	+	1929	protein_coding	3-keto-steroid reductase
2679727	215.165	450.884	-1.06989	1.18e-08	7.65e-08	MGG_01354	NC_017850.1	3223908	3227870	-	3728	protein_coding	hypothetical protein
novel.11339	48.5019	6.25133	2.95908	1.18e-08	7.66e-08	-	NC_017853.1	2002220	2003372	-	740	-	-
novel.10655	48.4083	1.18323	5.36908	1.19e-08	7.73e-08	-	NC_017852.1	4217077	4219520	-	2319	-	-
2681541	1406.91	2444.44	-0.79709	1.21e-08	7.82e-08	MGG_02444	NC_017844.1	1894214	1900586	+	6373	protein_coding	phosphoinositide-specific phospholipase C
2678552	0	26.0024	-7.40787	1.22e-08	7.89e-08	MGG_08377	NC_017850.1	7657050	7658947	+	1497	protein_coding	hypothetical protein
5049119	1290.77	645.247	1.00071	1.25e-08	8.04e-08	MGG_13254	NC_017849.1	1997339	1999177	+	1742	protein_coding	NAPE-hydrolyzing phospholipase D
5050753	101.27	30.2055	1.7517	1.29e-08	8.35e-08	MGG_14658	NC_017852.1	1538921	1541666	-	1269	protein_coding	hypothetical protein
2682438	41.2684	2.76595	3.91265	1.38e-08	8.91e-08	MGG_02885	NC_017854.1	1145693	1146842	-	1053	protein_coding	hypothetical protein
novel.10600	16.9544	71.2156	-2.07794	1.39e-08	8.97e-08	-	NC_017852.1	4051120	4054024	-	2819	-	-
2677358	646.055	1155.7	-0.838724	1.39e-08	8.98e-08	MGG_03985	NC_017853.1	2327366	2331311	-	3885	protein_coding	exocyst complex component sec8
2676491	2339.39	3962.75	-0.760216	1.41e-08	9.09e-08	MGG_03684	NC_017851.1	1026869	1029416	-	2464	protein_coding	mitochondrial distribution and morphology protein 38
novel.4224	186.348	70.8144	1.39682	1.42e-08	9.13e-08	-	NC_017849.1	5388583	5393183	-	4517	-	PF08616:Stabilization of polarity axis
2678930	178.155	61.1337	1.53903	1.49e-08	9.56e-08	MGG_08705	NC_017853.1	400787	402674	+	1798	protein_coding	methyltransferase
2684307	3903.98	6576.62	-0.752239	1.5e-08	9.65e-08	MGG_06183	NC_017849.1	2854281	2856596	-	1883	protein_coding	hypothetical protein
novel.10616	31.5917	0	7.19011	1.51e-08	9.71e-08	-	NC_017852.1	4104113	4104976	-	682	-	-
2678406	1004.49	481.001	1.06054	1.54e-08	9.86e-08	MGG_08170	NC_017850.1	5934640	5937385	-	2542	protein_coding	translation initiation factor eIF4E3
2677780	142.193	319.795	-1.17055	1.58e-08	1.01e-07	MGG_04351	NC_017850.1	597701	599271	-	1411	protein_coding	U2 small nuclear ribonucleoprotein B
2682079	214.696	85.5532	1.32194	1.59e-08	1.01e-07	MGG_10446	NC_017850.1	271141	272997	+	1857	protein_coding	DNA-directed RNA polymerase III subunit RPC6
novel.6644	169.486	388.728	-1.19863	1.6e-08	1.02e-07	-	NC_017850.1	6040317	6042845	+	2529	-	-
2674781	15.1321	69.044	-2.18522	1.63e-08	1.04e-07	MGG_00675	NC_017852.1	2045887	2048867	+	2891	protein_coding	hypothetical protein
2684512	2989.73	1751.52	0.771526	1.63e-08	1.04e-07	MGG_06357	NC_017851.1	4043572	4044876	-	829	protein_coding	hypothetical protein
2682407	2966.25	1406.45	1.0753	1.65e-08	1.06e-07	MGG_02854	NC_017854.1	1263459	1265369	+	1911	protein_coding	pirin domain-containing protein
2681492	460.714	220.712	1.05908	1.66e-08	1.06e-07	MGG_02395	NC_017844.1	1682670	1689641	-	6972	protein_coding	leucine-rich repeat-containing protein 23
2676202	18.0951	73.215	-2.01252	1.7e-08	1.08e-07	MGG_05499	NC_017844.1	5438665	5440175	+	1511	protein_coding	serine/threonine protein kinase
2676168	88.5751	15.5682	2.49224	1.7e-08	1.08e-07	MGG_05398	NC_017844.1	5084514	5085420	+	746	protein_coding	hypothetical protein
novel.12606	5444.53	9070.43	-0.736379	1.71e-08	1.09e-07	-	NC_017854.1	1605100	1618460	-	13334	-	PF00271:Helicase conserved C-terminal domain
novel.10245	36.9786	122.504	-1.73709	1.72e-08	1.09e-07	-	NC_017852.1	2976979	2979346	+	2240	-	PF01266:FAD dependent oxidoreductase
novel.2483	84.756	240.196	-1.49717	1.74e-08	1.11e-07	-	NC_017844.1	7779146	7782600	+	3448	-	-
novel.6895	116.034	253.899	-1.12948	1.76e-08	1.12e-07	-	NC_017850.1	6763260	6772318	+	8900	-	PF00072:Response regulator receiver domain|PF08446:PAS fold|PF01590:GAF domain|PF00512:His Kinase A (phospho-acceptor) domain|PF00360:Phytochrome region|PF02518:Histidine kinase-, DNA gyrase B-, and HSP90-like ATPase
novel.12931	23.152	107.021	-2.19371	1.77e-08	1.12e-07	-	NC_017854.1	2611240	2612264	.	1025	-	-
2678871	1515.97	824.947	0.876579	1.82e-08	1.16e-07	MGG_08637	NC_017844.1	7633088	7635226	+	2016	protein_coding	mitochondrial import receptor subunit tom-40
2679000	334.815	146.865	1.19523	1.88e-08	1.19e-07	MGG_08778	NC_017853.1	143704	145125	-	1336	protein_coding	aromatic ring-opening dioxygenase
2676717	271.699	126.318	1.1026	1.93e-08	1.22e-07	MGG_03282	NC_017851.1	2406572	2408505	-	1806	protein_coding	lipoate-protein ligase A
novel.4124	10.8308	54.3711	-2.33314	1.96e-08	1.24e-07	-	NC_017849.1	5080578	5086434	+	5374	-	PF01544:CorA-like Mg2+ transporter protein
novel.8235	89.4374	23.3752	1.94632	1.97e-08	1.25e-07	-	NC_017851.1	2503978	2506248	+	2271	-	PF12804:MobA-like NTP transferase domain
novel.4648	30.7096	0	7.15159	2.02e-08	1.28e-07	-	NC_017850.1	76748	79447	+	2617	-	-
novel.6850	108.796	309.24	-1.50385	2.03e-08	1.28e-07	-	NC_017850.1	6649251	6649451	+	201	-	-
2676558	20327.4	36512.1	-0.844928	2.12e-08	1.34e-07	MGG_03185	NC_017851.1	2779320	2782413	+	2489	protein_coding	ATP synthase subunit beta
novel.412	62.8908	13.3168	2.24548	2.14e-08	1.35e-07	-	NC_017844.1	1310411	1314943	-	4380	-	PF01370:NAD dependent epimerase/dehydratase family
2681264	91.2421	0	8.72167	2.16e-08	1.36e-07	MGG_13719	NC_017844.1	702444	703810	+	1092	protein_coding	hypothetical protein
2682670	2432.03	1347.09	0.852282	2.17e-08	1.36e-07	MGG_02782	NC_017854.1	1519968	1521736	-	1635	protein_coding	ATP12 chaperone
novel.11508	86.0411	18.3798	2.21589	2.28e-08	1.44e-07	-	NC_017853.1	2499576	2502704	-	3129	-	-
novel.76	76.0857	199.956	-1.38989	2.32e-08	1.46e-07	-	NC_017844.1	220735	345981	+	4250	-	PF00856:SET domain
novel.10302	44.1666	3.97962	3.49226	2.38e-08	1.49e-07	-	NC_017852.1	3133558	3135459	+	1802	-	-
novel.12373	38.8062	2.5882	3.84724	2.41e-08	1.51e-07	-	NC_017854.1	951809	963660	+	11424	-	PF05730:CFEM domain
novel.5891	417.407	46.7113	3.16044	2.41e-08	1.51e-07	-	NC_017850.1	3861653	3867872	-	5783	-	PF07690:Major Facilitator Superfamily
2677292	381.378	170.205	1.1662	2.48e-08	1.55e-07	MGG_03851	NC_017853.1	2822019	2823165	-	1062	protein_coding	hypothetical protein
novel.3410	24.5796	84.282	-1.77282	2.52e-08	1.58e-07	-	NC_017849.1	2882302	2882676	-	375	-	-
2679809	60.4988	10.4662	2.50109	2.54e-08	1.59e-07	MGG_08823	NC_017850.1	1768332	1770705	+	2374	protein_coding	hypothetical protein
novel.5127	325.994	648.442	-0.992099	2.57e-08	1.61e-07	-	NC_017850.1	1521424	1524620	+	1539	-	-
2676764	477.398	901.898	-0.918283	2.64e-08	1.65e-07	MGG_03698	NC_017851.1	988083	990158	-	1970	protein_coding	hypothetical protein
novel.11920	65.4992	14.3614	2.20785	2.64e-08	1.65e-07	-	NC_017853.1	3761383	3767452	-	5808	-	-
2681246	122.282	306.082	-1.32043	2.66e-08	1.66e-07	MGG_02123	NC_017844.1	631412	634316	+	2716	protein_coding	hypothetical protein
12986340	2233.92	353.318	2.66058	2.7e-08	1.68e-07	MGG_16408	NC_017844.1	5674230	5676091	-	1797	protein_coding	hypothetical protein
novel.4718	214.187	88.7709	1.26335	2.76e-08	1.72e-07	-	NC_017850.1	322941	327379	-	4333	-	PF14529:Endonuclease-reverse transcriptase
2676087	1.54151	33.547	-4.3647	2.77e-08	1.72e-07	MGG_05386	NC_017844.1	5051346	5052695	-	1035	protein_coding	hypothetical protein
2685135	5453.03	3250.13	0.74667	2.78e-08	1.73e-07	MGG_06962	NC_017844.1	3384950	3386929	+	1388	protein_coding	GTP-binding protein ypt1
2676504	2532.86	4366.77	-0.785519	2.8e-08	1.74e-07	MGG_03200	NC_017851.1	2719006	2722573	+	3422	protein_coding	zinc metalloprotease mde10
novel.2651	160.279	3.86451	5.3211	2.95e-08	1.83e-07	-	NC_017849.1	490359	491817	-	1459	-	-
novel.6316	1.44034	33.1526	-4.56736	3e-08	1.86e-07	-	NC_017850.1	5106064	5107533	.	1470	-	-
2674792	274.603	125.543	1.12396	3.02e-08	1.87e-07	MGG_00485	NC_017852.1	2742465	2746611	-	4086	protein_coding	DNA polymerase IV
2681014	1793.29	3152.21	-0.813467	3.02e-08	1.87e-07	MGG_09991	NC_017851.1	5046499	5048463	+	1876	protein_coding	phosphatidylinositol transfer protein SFH5
2681881	42.4399	127.667	-1.58769	3.04e-08	1.88e-07	MGG_10247	NW_003803357.1	133448	135032	-	1509	protein_coding	hypothetical protein
novel.2647	235.064	14.8387	3.98711	3.08e-08	1.91e-07	-	NC_017849.1	482947	484424	.	1478	-	-
12985588	21.3064	77.4875	-1.86111	3.1e-08	1.91e-07	MGG_15070	NC_017850.1	6120064	6122456	-	2393	protein_coding	hypothetical protein
novel.12060	15.7729	64.9795	-2.03708	3.11e-08	1.92e-07	-	NC_017854.1	57726	60442	-	2717	-	-
2676722	459.253	825.372	-0.845578	3.13e-08	1.93e-07	MGG_03353	NC_017851.1	2167749	2169006	-	1258	protein_coding	hypothetical protein
2684328	236.754	107.539	1.1414	3.14e-08	1.94e-07	MGG_06162	NC_017849.1	2782283	2788475	-	5852	protein_coding	DNA topoisomerase 2
2678184	473.622	240.905	0.974848	3.17e-08	1.96e-07	MGG_04686	NC_017844.1	6953078	6955722	+	2567	protein_coding	GTP-binding protein LepA
2676593	26.6234	86.7162	-1.70693	3.19e-08	1.96e-07	MGG_03671	NC_017851.1	1066996	1068160	-	1048	protein_coding	hypothetical protein
2675875	39.7587	2.01609	4.3452	3.25e-08	2e-07	MGG_05468	NC_017844.1	5321307	5323141	-	1761	protein_coding	hypothetical protein
2676860	4130.41	7486.83	-0.857994	3.28e-08	2.02e-07	MGG_03244	NC_017851.1	2563073	2565436	-	1968	protein_coding	V-type proton ATPase subunit B
novel.10129	96.1077	218.45	-1.18489	3.3e-08	2.03e-07	-	NC_017852.1	2636860	2646662	-	8940	-	PF06127:Protein of unknown function (DUF962)
novel.11467	62.16	165.678	-1.41353	3.32e-08	2.04e-07	-	NC_017853.1	2375013	2377176	+	1808	-	-
novel.8137	84.4957	22.2038	1.91866	3.36e-08	2.07e-07	-	NC_017851.1	2195822	2204788	+	8544	-	PF00083:Sugar (and other) transporter
2674501	1311.3	2479.64	-0.91868	3.39e-08	2.08e-07	MGG_00872	NC_017852.1	1308529	1309948	+	894	protein_coding	hypothetical protein
12986750	136.373	49.948	1.45425	3.42e-08	2.1e-07	MGG_15933	NC_017850.1	7691402	7694452	+	2066	protein_coding	hypothetical protein
2674565	796.072	415.931	0.935263	3.42e-08	2.1e-07	MGG_00885	NC_017852.1	1248540	1251860	+	3205	protein_coding	hypothetical protein
12984868	1949	4160.08	-1.09378	3.44e-08	2.11e-07	MGG_17982	NC_017854.1	1737994	1739776	-	1783	protein_coding	phosphopantothenate-cysteine ligase
novel.10017	109.291	36.5718	1.57253	3.44e-08	2.11e-07	-	NC_017852.1	2328278	2330447	-	2170	-	-
novel.11775	139.494	47.7882	1.56131	3.51e-08	2.15e-07	-	NC_017853.1	3353168	3358770	+	5540	-	-
novel.10881	39.9082	116.165	-1.53357	3.55e-08	2.17e-07	-	NC_017853.1	580443	986221	+	2991	-	-
novel.10436	90.1509	23.5597	1.92057	3.59e-08	2.19e-07	-	NC_017852.1	3506213	3509160	-	2948	-	-
2674292	489.807	233.584	1.06488	3.79e-08	2.31e-07	MGG_00811	NC_017852.1	1528958	1531084	+	2127	protein_coding	hypothetical protein
novel.6344	0	22.4712	-7.21049	3.82e-08	2.33e-07	-	NC_017850.1	5207791	5208176	.	386	-	-
novel.7195	219.679	509.935	-1.21538	3.89e-08	2.37e-07	-	NC_017850.1	7687391	7690521	+	3069	-	-
2679884	2275.17	1324.63	0.780012	3.91e-08	2.38e-07	MGG_08898	NC_017850.1	2037215	2041051	+	3837	protein_coding	differentiation regulator
12986578	19.3706	74.0714	-1.93681	3.94e-08	2.4e-07	MGG_17271	NC_017851.1	5286746	5288009	-	1017	protein_coding	hypothetical protein
2679586	4457.36	7591.83	-0.768243	3.96e-08	2.41e-07	MGG_01305	NC_017850.1	3045456	3046866	-	974	protein_coding	hypothetical protein
2681562	661.294	311.22	1.08674	3.98e-08	2.42e-07	MGG_02465	NC_017844.1	1968260	1970833	+	2209	protein_coding	Delta(24(24(1)))-sterol reductase
5050136	52.0277	8.47393	2.61097	4.02e-08	2.44e-07	MGG_12763	NC_017851.1	2824072	2825480	+	1102	protein_coding	hypothetical protein
2674632	1502.44	2944.72	-0.970603	4.11e-08	2.49e-07	MGG_00264	NC_017852.1	3479498	3481202	-	1625	protein_coding	hypothetical protein
2676592	25442.1	15024	0.759927	4.13e-08	2.5e-07	MGG_03670	NC_017851.1	1068553	1070813	-	2163	protein_coding	subtilisin-like proteinase Spm1
2683586	147.456	329.888	-1.15825	4.26e-08	2.58e-07	MGG_07666	NC_017849.1	1434413	1437033	+	2621	protein_coding	endoplasmic reticulum mannosyl-oligosaccharide 1%2C2-alpha-mannosidase
novel.4252	6.71236	47.2228	-2.79006	4.27e-08	2.59e-07	-	NC_017849.1	5457612	5460543	+	2932	-	PF00665:Integrase core domain|PF00385:Chromo (CHRromatin Organisation MOdifier) domain
2676463	155.437	62.3913	1.31482	4.4e-08	2.66e-07	MGG_03229	NC_017851.1	2619733	2622838	+	3106	protein_coding	ATP-dependent RNA helicase dbp6
12984888	206.656	88.5393	1.22494	4.6e-08	2.78e-07	MGG_15021	NC_017854.1	1931099	1932556	-	1458	protein_coding	hypothetical protein
novel.5808	597.498	1049.39	-0.812505	4.63e-08	2.79e-07	-	NC_017850.1	3561008	3578118	-	16577	-	PF08389:Exportin 1-like protein
novel.12973	9.08569	51.4561	-2.48225	4.65e-08	2.81e-07	-	NC_017854.1	2719302	2720015	+	714	-	-
5050482	81.2992	20.5381	1.96966	4.7e-08	2.84e-07	MGG_02729	NC_017854.1	1720274	1725251	-	4556	protein_coding	hypothetical protein
novel.6752	40.8752	3.98308	3.38337	4.82e-08	2.91e-07	-	NC_017850.1	6319616	6321253	+	1638	-	-
novel.2783	114.807	27.2584	2.07307	4.89e-08	2.94e-07	-	NC_017849.1	908746	915783	+	6713	-	PF09994:Uncharacterized alpha/beta hydrolase domain (DUF2235)
novel.11544	2177.92	991.038	1.13583	4.92e-08	2.96e-07	-	NC_017853.1	2599353	2610765	-	11275	-	-
2676620	250.776	113.055	1.14366	4.94e-08	2.97e-07	MGG_03543	NC_017851.1	1526228	1528732	-	2398	protein_coding	hypothetical protein
novel.8945	54.0802	154.36	-1.51785	5.08e-08	3.06e-07	-	NC_017851.1	4571114	4573466	-	2257	-	-
2678634	1.65589	30.8503	-4.22921	5.18e-08	3.11e-07	MGG_08354	NC_017850.1	7731535	7732442	-	777	protein_coding	hypothetical protein
novel.1460	40.4883	3.7071	3.39702	5.28e-08	3.17e-07	-	NC_017844.1	4567431	4575857	-	8125	-	-
2683044	486.142	231.432	1.07504	5.46e-08	3.27e-07	MGG_07030	NC_017850.1	6150994	6153146	-	2153	protein_coding	hypothetical protein
novel.11333	43.2453	128.553	-1.56332	5.55e-08	3.33e-07	-	NC_017853.1	1986414	2000062	+	13495	-	-
2675968	250.465	476.511	-0.927203	5.58e-08	3.34e-07	MGG_05680	NC_017844.1	6097665	6099018	-	1255	protein_coding	hypothetical protein
novel.9786	787.03	376.791	1.06211	5.63e-08	3.37e-07	-	NC_017852.1	1627631	1634986	-	7284	-	-
2680490	2532.29	4215.66	-0.735259	5.79e-08	3.46e-07	MGG_09535	NC_017849.1	3346860	3348614	-	1617	protein_coding	ATPase GET3
5049419	36.9279	1.85355	4.26151	5.92e-08	3.54e-07	MGG_14727	NC_017852.1	4486388	4487569	-	1182	protein_coding	hypothetical protein
novel.10139	234.389	104.801	1.15647	6.07e-08	3.62e-07	-	NC_017852.1	2676983	2682630	+	5423	-	-
novel.7659	101.366	261.059	-1.36324	6.12e-08	3.65e-07	-	NC_017851.1	886334	902312	-	7184	-	-
2684160	222.332	87.9926	1.33613	6.15e-08	3.67e-07	MGG_05815	NC_017849.1	3063599	3064859	+	1261	protein_coding	pre-rRNA-processing protein ESF2
2684538	194.57	80.8084	1.26495	6.26e-08	3.73e-07	MGG_06383	NC_017851.1	3936342	3937514	+	723	protein_coding	hypothetical protein
5050705	179.175	72.0212	1.30917	6.26e-08	3.73e-07	MGG_11548	NC_017852.1	2339062	2341761	-	2700	protein_coding	hypothetical protein
2681964	0.831191	32.9562	-5.31094	6.46e-08	3.84e-07	MGG_10312	NC_017854.1	160839	163047	-	1743	protein_coding	hypothetical protein
2678069	250.725	109.355	1.20024	6.58e-08	3.92e-07	MGG_04746	NC_017850.1	1361917	1365317	+	3325	protein_coding	DOM34-interacting protein 2
2679106	128.461	47.353	1.43807	6.6e-08	3.92e-07	MGG_01632	NC_017850.1	4274135	4277543	-	3256	protein_coding	hypothetical protein
2681815	320.811	136.761	1.22988	6.62e-08	3.94e-07	MGG_10188	NC_017850.1	1693175	1695971	-	2403	protein_coding	AMP-binding domain-containing protein
2676347	997.203	508.56	0.971038	6.64e-08	3.94e-07	MGG_10832	NC_017850.1	524102	525243	-	948	protein_coding	hypothetical protein
2682696	286.136	562.992	-0.976951	6.78e-08	4.02e-07	MGG_02689	NC_017854.1	1892749	1895448	+	2700	protein_coding	D-arabinono-1%2C4-lactone oxidase
novel.12236	380.392	140.534	1.43562	6.93e-08	4.11e-07	-	NC_017854.1	581097	585007	+	3843	-	-
2681165	3.10272	32.4789	-3.40638	6.97e-08	4.13e-07	MGG_01950	NC_017844.1	46680	48726	+	1560	protein_coding	hypothetical protein
2675212	181.542	65.4755	1.46602	6.97e-08	4.13e-07	MGG_00145	NC_017852.1	3957303	3960599	+	3297	protein_coding	hypothetical protein
12985286	37.2197	1.34064	4.61151	7.09e-08	4.2e-07	MGG_16264	NC_017844.1	3984418	3984910	-	204	protein_coding	hypothetical protein
novel.3210	4564.31	8069.32	-0.82216	7.11e-08	4.2e-07	-	NC_017849.1	2274679	2280796	+	5722	-	-
2677922	793.333	1361.32	-0.779384	7.12e-08	4.2e-07	MGG_04559	NC_017844.1	7200708	7203825	+	2972	protein_coding	exocyst complex component protein
2676379	1619.89	2805.35	-0.791938	7.14e-08	4.21e-07	MGG_10847	NC_017849.1	6537132	6539228	+	2013	protein_coding	hypothetical protein
2679827	334.786	156.905	1.09326	7.23e-08	4.26e-07	MGG_08841	NC_017850.1	1827843	1831733	+	3815	protein_coding	hypothetical protein
2675681	586.618	313.514	0.904469	7.47e-08	4.41e-07	MGG_05122	NC_017849.1	4668787	4670392	-	1606	protein_coding	hypothetical protein
2683446	150.484	54.5878	1.45397	7.49e-08	4.41e-07	MGG_07526	NC_017849.1	926591	928149	+	1416	protein_coding	replication factor C subunit 4
novel.7128	7.35313	48.2231	-2.67595	7.5e-08	4.41e-07	-	NC_017850.1	7459440	7490754	-	1169	-	PF00078:Reverse transcriptase (RNA-dependent DNA polymerase)
2679562	151.122	49.9546	1.59995	7.52e-08	4.42e-07	MGG_01887	NC_017850.1	5215772	5219631	-	3580	protein_coding	C6 zinc finger domain-containing protein
5050833	928.709	491.988	0.916586	7.58e-08	4.45e-07	MGG_11667	NC_017852.1	4141842	4142602	-	672	protein_coding	hypothetical protein
2681417	368.148	716.872	-0.961256	7.58e-08	4.45e-07	MGG_02320	NC_017844.1	1376920	1378555	+	1636	protein_coding	thiol-specific monooxygenase
2683922	2673.81	5250.57	-0.973699	7.64e-08	4.49e-07	MGG_06053	NC_017849.1	2402355	2404316	+	1859	protein_coding	hypothetical protein
2678185	26612.8	52794.8	-0.988267	8.07e-08	4.73e-07	MGG_04687	NC_017844.1	6951340	6952968	+	1629	protein_coding	hypothetical protein
novel.12121	3.11571	33.2642	-3.44438	8.1e-08	4.75e-07	-	NC_017854.1	227433	230181	-	2692	-	PF09423:PhoD-like phosphatase
5051509	74.6874	225.153	-1.58397	8.19e-08	4.8e-07	MGG_13106	NC_017844.1	5524374	5525609	-	1236	protein_coding	hypothetical protein
novel.672	55.3161	10.2597	2.41126	8.41e-08	4.93e-07	-	NC_017844.1	2114007	2118919	-	4519	-	-
novel.9371	60.9884	11.856	2.32513	8.95e-08	5.24e-07	-	NC_017852.1	390189	391216	+	661	-	-
novel.705	196.459	86.7246	1.17772	9.35e-08	5.47e-07	-	NC_017844.1	2195544	2200389	-	4763	-	PF08654:DASH complex subunit Dad2
5051510	2389.06	4216.98	-0.819662	9.39e-08	5.49e-07	MGG_13107	NC_017844.1	5539502	5540950	-	1397	protein_coding	hypothetical protein
2677480	354.343	171.909	1.04269	9.41e-08	5.5e-07	MGG_03893	NC_017853.1	2676122	2678866	+	2745	protein_coding	pre-mRNA-splicing factor ATP-dependent RNA helicase prp43
novel.2190	84.2263	201.461	-1.25881	9.53e-08	5.56e-07	-	NC_017844.1	6864530	6866769	+	2162	-	-
12985847	68.0194	13.1475	2.325	9.59e-08	5.59e-07	MGG_18035	NC_017854.1	2480650	2481139	-	405	protein_coding	hypothetical protein
2677396	358.465	172.158	1.05797	9.64e-08	5.62e-07	MGG_04189	NC_017853.1	1654075	1658450	+	4376	protein_coding	hypothetical protein
novel.8131	65.5516	14.1446	2.19571	9.65e-08	5.62e-07	-	NC_017851.1	2184381	2186063	-	1565	-	-
2678502	27.8652	98.0224	-1.80417	9.68e-08	5.64e-07	MGG_08306	NC_017850.1	7928476	7930087	+	1612	protein_coding	abhydrolase domain-containing protein 12
2683228	763.892	390.973	0.965781	9.7e-08	5.64e-07	MGG_07332	NC_017850.1	7285801	7288874	-	2844	protein_coding	actin polymerization protein Bzz1
novel.1979	2007.63	3432.3	-0.773827	9.77e-08	5.68e-07	-	NC_017844.1	6173000	6179576	-	6577	-	-
2675056	866.85	1540.7	-0.830407	1e-07	5.81e-07	MGG_01112	NC_017852.1	482251	483234	+	984	protein_coding	hypothetical protein
novel.4135	98.777	32.0946	1.63346	1.01e-07	5.85e-07	-	NC_017849.1	5112397	5115776	+	3298	-	-
novel.12468	42.6255	5.6402	2.88517	1.02e-07	5.89e-07	-	NC_017854.1	1248116	1249104	+	789	-	-
2683951	132.747	288.337	-1.118	1.04e-07	6.01e-07	MGG_06024	NC_017849.1	2310186	2317070	+	6440	protein_coding	ABC transporter
2679632	482.674	243.031	0.987642	1.04e-07	6.02e-07	MGG_01813	NC_017850.1	4930749	4935418	-	4588	protein_coding	hypothetical protein
novel.12427	37.2586	2.86417	3.75726	1.05e-07	6.08e-07	-	NC_017854.1	1113717	1116327	-	2413	-	-
novel.933	60.3024	11.6308	2.34621	1.07e-07	6.2e-07	-	NC_017844.1	2921840	2924164	+	2053	-	-
novel.3649	35.7925	1.74526	4.49582	1.08e-07	6.22e-07	-	NC_017849.1	3648479	3650948	+	2338	-	PF13561:Enoyl-(Acyl carrier protein) reductase
2684290	2159.09	3598.07	-0.736792	1.09e-07	6.29e-07	MGG_06108	NC_017849.1	2604433	2605950	+	1136	protein_coding	vacuolar ATP synthase proteolipid subunit
novel.12821	59.312	11.1026	2.37642	1.09e-07	6.32e-07	-	NC_017854.1	2235413	2239026	+	3614	-	-
2675638	1155.47	573.381	1.01083	1.1e-07	6.37e-07	MGG_05167	NC_017849.1	4819682	4821214	-	1451	protein_coding	hypothetical protein
2682456	477.978	239.414	0.998398	1.12e-07	6.44e-07	MGG_02903	NC_017854.1	1085207	1086278	-	825	protein_coding	carboxylesterase
novel.5352	38.579	3.19933	3.6212	1.13e-07	6.49e-07	-	NC_017850.1	2191656	2194095	-	2391	-	PF08892:YqcI/YcgG family
2678904	4.61888	35.5459	-2.93918	1.13e-07	6.53e-07	MGG_08610	NC_017844.1	7567213	7567875	-	663	protein_coding	hypothetical protein
novel.4560	46.2787	121.922	-1.3941	1.16e-07	6.66e-07	-	NC_017849.1	6314776	6386270	+	2482	-	PF03171:2OG-Fe(II) oxygenase superfamily|PF14226:non-haem dioxygenase in morphine synthesis N-terminal
novel.5387	7.48072	42.4744	-2.51064	1.23e-07	7.09e-07	-	NC_017850.1	2307817	2308681	+	865	-	-
novel.245	28.4153	0	7.03593	1.25e-07	7.16e-07	-	NC_017844.1	700237	701373	-	1056	-	-
novel.1593	448.721	236.387	0.922028	1.25e-07	7.16e-07	-	NC_017844.1	4981498	4983728	+	2040	-	PF00382:Transcription factor TFIIB repeat|PF08271:TFIIB zinc-binding
2684398	324.905	148.625	1.12633	1.28e-07	7.34e-07	MGG_06243	NC_017851.1	4430621	4434809	+	4067	protein_coding	zinc finger transcription factor 1
2684956	219.949	99.0613	1.14801	1.28e-07	7.37e-07	MGG_11860	NC_017844.1	2728341	2734242	-	5684	protein_coding	NACHT and WD domain-containing protein
2681668	1839.11	982.315	0.904474	1.3e-07	7.44e-07	MGG_10057	NC_017851.1	4781046	4783140	+	1978	protein_coding	hypothetical protein
2679319	40.9181	4.79213	3.04302	1.3e-07	7.45e-07	MGG_01425	NC_017850.1	3485698	3487830	-	1815	protein_coding	hypothetical protein
2684430	197.807	87.2459	1.17556	1.3e-07	7.45e-07	MGG_06275	NC_017851.1	4327805	4330247	+	2358	protein_coding	hypothetical protein
5050914	102.925	235.694	-1.19029	1.31e-07	7.47e-07	MGG_12313	NC_017850.1	6048320	6050395	+	2076	protein_coding	hypothetical protein
novel.5399	286.474	133.424	1.09772	1.31e-07	7.51e-07	-	NC_017850.1	2352685	2412370	-	7810	-	-
2676128	133.239	47.8725	1.47347	1.37e-07	7.82e-07	MGG_05601	NC_017844.1	5811121	5812548	-	1428	protein_coding	hypothetical protein
novel.10884	11.5795	53.6075	-2.21538	1.37e-07	7.82e-07	-	NC_017853.1	585649	587312	-	1528	-	-
novel.8195	104.533	36.0301	1.5328	1.43e-07	8.16e-07	-	NC_017851.1	2375413	2380717	+	5150	-	PF00501:AMP-binding enzyme|PF07993:Male sterility protein|PF00550:Phosphopantetheine attachment site
2682936	634.125	356.182	0.832225	1.44e-07	8.22e-07	MGG_07051	NC_017850.1	6194654	6198059	-	3406	protein_coding	neutral ceramidase
2679367	217.059	406.289	-0.903517	1.44e-07	8.22e-07	MGG_01327	NC_017850.1	3110240	3113168	-	2305	protein_coding	hypothetical protein
2676451	298.267	580.419	-0.9598	1.45e-07	8.24e-07	MGG_03439	NC_017851.1	1863702	1865100	-	1330	protein_coding	acid phosphatase
12985596	4161.99	2355.73	0.820796	1.48e-07	8.41e-07	MGG_15072	NC_017850.1	6220375	6223795	-	3036	protein_coding	importin subunit alpha-1
2679386	1324.32	720.34	0.878892	1.48e-07	8.41e-07	MGG_01807	NC_017850.1	4912553	4914189	+	1304	protein_coding	NEDD8-conjugating enzyme UBC12
novel.387	24.5295	0	6.82869	1.5e-07	8.54e-07	-	NC_017844.1	1240209	1241338	+	1051	-	-
2683617	5233.68	9490.05	-0.858403	1.51e-07	8.6e-07	MGG_07697	NC_017849.1	1555093	1555822	+	642	protein_coding	superoxide dismutase
2683139	1714.82	965.958	0.827471	1.52e-07	8.61e-07	MGG_07156	NC_017850.1	6577008	6580213	+	2859	protein_coding	hypothetical protein
2681201	312.372	105.764	1.56766	1.52e-07	8.65e-07	MGG_02110	NC_017844.1	586466	587746	+	1109	protein_coding	caleosin domain-containing protein
5050022	63.1908	12.0777	2.34101	1.56e-07	8.85e-07	MGG_13598	NC_017851.1	4753626	4754990	+	1365	protein_coding	endothiapepsin
novel.2300	42.1959	4.79726	3.16107	1.6e-07	9.08e-07	-	NC_017844.1	7211802	7214415	-	2396	-	PF00244:14-3-3 protein
novel.6970	46.3513	7.32113	2.65265	1.63e-07	9.21e-07	-	NC_017850.1	6970161	6982259	-	11892	-	PF04006:Mpp10 protein
2678999	8.86387	47.1737	-2.41327	1.66e-07	9.39e-07	MGG_08777	NC_017853.1	146041	148770	+	2603	protein_coding	hypothetical protein
2675758	425.484	217.449	0.968315	1.67e-07	9.42e-07	MGG_05303	NC_017849.1	5331908	5335195	+	3288	protein_coding	ribonuclease Z
2680929	382.246	741.015	-0.955616	1.67e-07	9.44e-07	MGG_09885	NC_017844.1	4229946	4232150	-	2044	protein_coding	cleavage stimulation factor 64-kDa subunit
2684755	1079.41	2228.94	-1.04601	1.68e-07	9.46e-07	MGG_06600	NC_017851.1	3132668	3134931	+	2178	protein_coding	carbonate dehydratase
2680427	3372.46	5499.69	-0.705475	1.68e-07	9.47e-07	MGG_09361	NC_017853.1	3553150	3554263	-	1114	protein_coding	hypothetical protein
2684772	267.469	594.797	-1.15091	1.71e-07	9.63e-07	MGG_06617	NC_017851.1	3080297	3085638	+	5053	protein_coding	hypothetical protein
2676156	12139.3	6669.51	0.86401	1.73e-07	9.75e-07	MGG_05753	NC_017844.1	6399769	6401484	-	1533	protein_coding	protein disulfide-isomerase
2674534	196.615	87.2513	1.17481	1.74e-07	9.8e-07	MGG_00890	NC_017852.1	1226775	1229953	+	3104	protein_coding	hypothetical protein
novel.10588	62.1283	169.336	-1.44163	1.86e-07	1.05e-06	-	NC_017852.1	4007350	4012257	+	4908	-	-
novel.7364	150.357	59.5068	1.32876	1.87e-07	1.05e-06	-	NC_017850.1	8235383	8236256	-	874	-	-
2678152	729.7	1297.02	-0.829635	1.9e-07	1.07e-06	MGG_04454	NC_017850.1	846023	847309	-	1161	protein_coding	transporter GOS1
novel.7916	69.0818	170.466	-1.29853	1.92e-07	1.08e-06	-	NC_017851.1	1584826	1591335	-	6314	-	PF10348:Domain of unknown function (DUF2427)|PF10355:Protein of unknown function (Ytp1)
2685173	4009.93	2309.13	0.796063	1.93e-07	1.09e-06	MGG_07000	NC_017844.1	3532659	3536259	+	3464	protein_coding	ribonucleoside-diphosphate reductase large subunit
2678393	266.127	118.218	1.16359	1.94e-07	1.09e-06	MGG_08156	NC_017850.1	5885637	5888075	-	2365	protein_coding	kinesin-II 85 kDa subunit
novel.7089	33.6278	2.70163	3.6312	1.94e-07	1.09e-06	-	NC_017850.1	7316450	7318179	-	1031	-	-
2677194	1421.17	3452.12	-1.28005	1.95e-07	1.09e-06	MGG_03900	NC_017853.1	2653866	2656272	-	2112	protein_coding	aldehyde dehydrogenase
2676937	1080.83	589.119	0.874843	1.98e-07	1.11e-06	MGG_03215	NC_017851.1	2663967	2665813	-	1749	protein_coding	DNA-directed RNA polymerase II subunit RPB3
novel.3673	203.303	77.0282	1.38988	1.99e-07	1.12e-06	-	NC_017849.1	3725316	3728022	-	2707	-	-
novel.2561	4.01623	35.3752	-3.10662	2e-07	1.12e-06	-	NC_017849.1	142209	143100	-	892	-	-
novel.3587	41.4146	121.345	-1.55005	2.03e-07	1.13e-06	-	NC_017849.1	3489647	3493369	+	3530	-	PF04699:ARP2/3 complex 16 kDa subunit (p16-Arc)
novel.8377	2436.16	4266.52	-0.808396	2.05e-07	1.15e-06	-	NC_017851.1	2898853	2944844	-	21242	-	PF07976:Phenol hydroxylase, C-terminal dimerisation domain|PF01494:FAD binding domain
2683303	677.531	1156.54	-0.771508	2.08e-07	1.16e-06	MGG_07383	NC_017849.1	392998	394308	+	1311	protein_coding	hypothetical protein
2684357	8285.08	13873.9	-0.743874	2.09e-07	1.16e-06	MGG_06203	NC_017849.1	2929908	2932125	-	2060	protein_coding	high-affinity glucose transporter RGT2
2681775	377.865	170.479	1.14963	2.09e-07	1.16e-06	MGG_10203	NC_017850.1	1755413	1756963	+	1469	protein_coding	hypothetical protein
novel.12886	62.0655	150.071	-1.26971	2.1e-07	1.17e-06	-	NC_017854.1	2434073	2440534	+	6099	-	PF02771:Acyl-CoA dehydrogenase, N-terminal domain|PF00441:Acyl-CoA dehydrogenase, C-terminal domain|PF02770:Acyl-CoA dehydrogenase, middle domain
2679043	141.86	55.214	1.35945	2.14e-07	1.19e-06	MGG_08614	NC_017844.1	7576416	7578290	-	1825	protein_coding	hypothetical protein
novel.2620	68.8625	164.134	-1.25523	2.15e-07	1.19e-06	-	NC_017849.1	396619	399945	+	3186	-	PF04479:RTA1 like protein
2674508	203.14	385.469	-0.924613	2.19e-07	1.21e-06	MGG_00445	NC_017852.1	2878787	2881016	+	2165	protein_coding	hypothetical protein
2684046	991.972	364.956	1.44138	2.19e-07	1.21e-06	MGG_05929	NC_017849.1	2004026	2006783	-	2667	protein_coding	hexose transporter
novel.7840	132.691	49.9783	1.40139	2.23e-07	1.24e-06	-	NC_017851.1	1363792	1368469	-	4493	-	-
2679986	50.2628	5.35415	3.21448	2.27e-07	1.26e-06	MGG_09001	NC_017850.1	2419021	2419468	+	360	protein_coding	hypothetical protein
novel.2445	175.31	77.8664	1.16844	2.28e-07	1.27e-06	-	NC_017844.1	7663046	7670546	+	7296	-	PF14551:MCM N-terminal domain|PF00493:MCM2/3/5 family|PF17207:MCM OB domain
novel.1109	38.4254	3.9153	3.30008	2.28e-07	1.27e-06	-	NC_017844.1	3456038	3460684	+	4416	-	PF00755:Choline/Carnitine o-acyltransferase
5050768	11109.7	1185.31	3.22814	2.29e-07	1.27e-06	MGG_11608	NC_017852.1	3404247	3406595	-	2244	protein_coding	laccase-2
novel.10537	446.401	834.456	-0.903389	2.31e-07	1.28e-06	-	NC_017852.1	3855384	3864520	+	8493	-	PF00393:6-phosphogluconate dehydrogenase, C-terminal domain|PF03446:NAD binding domain of 6-phosphogluconate dehydrogenase
2678473	2154.25	1078.94	0.996736	2.39e-07	1.32e-06	MGG_08252	NC_017850.1	8104785	8106881	+	2028	protein_coding	hypothetical protein
novel.116	215.494	408.139	-0.922332	2.39e-07	1.32e-06	-	NC_017844.1	339525	342641	-	2974	-	-
2676995	3076.53	5215.21	-0.761253	2.41e-07	1.33e-06	MGG_03188	NC_017851.1	2771694	2773103	+	1111	protein_coding	cytochrome c oxidase polypeptide 5
2676904	350.541	635.493	-0.857352	2.44e-07	1.35e-06	MGG_03121	NC_017851.1	3001973	3005881	+	3824	protein_coding	hypothetical protein
novel.924	791.375	443.218	0.837385	2.44e-07	1.35e-06	-	NC_017844.1	2890748	2897753	-	6123	-	PF05057:Putative serine esterase (DUF676)
2675073	3968.36	7718.01	-0.959673	2.45e-07	1.35e-06	MGG_01069	NC_017852.1	625017	626176	+	1055	protein_coding	hypothetical protein
2681344	115.059	271.539	-1.23631	2.45e-07	1.35e-06	MGG_02247	NC_017844.1	1128394	1129982	-	1475	protein_coding	SAM-dependent methyltransferase
novel.11291	26.0227	0	6.91137	2.48e-07	1.37e-06	-	NC_017853.1	1866914	1871175	-	4088	-	PF00176:SNF2 family N-terminal domain
2677055	2523.36	481.023	2.39216	2.48e-07	1.37e-06	MGG_10911	NC_017849.1	3656546	3657142	+	597	protein_coding	cupin domain-containing protein
2681667	104.167	29.1187	1.85142	2.5e-07	1.38e-06	MGG_10056	NC_017851.1	4783172	4784861	-	1690	protein_coding	hypothetical protein
novel.5410	61.9548	13.173	2.22768	2.51e-07	1.38e-06	-	NC_017850.1	2389008	2390498	+	1336	-	-
novel.12902	108.314	29.303	1.86355	2.51e-07	1.38e-06	-	NC_017854.1	2476059	2480652	+	4411	-	PF00840:Glycosyl hydrolase family 7
novel.4888	0.60915	31.6578	-5.82777	2.53e-07	1.39e-06	-	NC_017850.1	787674	788108	-	371	-	-
5049299	518.39	257.97	1.00514	2.56e-07	1.4e-06	MGG_14681	NC_017852.1	2883304	2885413	+	2000	protein_coding	hypothetical protein
5050978	35.7806	2.18871	3.96164	2.57e-07	1.41e-06	MGG_12383	NC_017850.1	6895918	6899146	+	2778	protein_coding	hypothetical protein
2683353	257.027	115.294	1.16257	2.57e-07	1.41e-06	MGG_07433	NC_017849.1	613862	615250	-	1389	protein_coding	hypothetical protein
2677177	5477.19	2409.95	1.18503	2.58e-07	1.41e-06	MGG_04258	NC_017853.1	1395129	1396169	+	920	protein_coding	hypothetical protein
2674844	557.134	279.27	0.996963	2.58e-07	1.41e-06	MGG_00101	NC_017852.1	4140377	4141995	+	1554	protein_coding	ATPase NPA3
2676729	17271.5	27841.8	-0.688866	2.63e-07	1.44e-06	MGG_03578	NC_017851.1	1399520	1400588	-	886	protein_coding	histone H2B
novel.8520	386.597	173.556	1.1541	2.63e-07	1.44e-06	-	NC_017851.1	3341712	3347069	-	5184	-	PF01490:Transmembrane amino acid transporter protein
2679328	1639.58	2802.74	-0.773203	2.64e-07	1.44e-06	MGG_01434	NC_017850.1	3510329	3513125	+	2665	protein_coding	vacuolar protein sorting-associated protein 17
2679900	336.223	175.812	0.933986	2.65e-07	1.44e-06	MGG_08914	NC_017850.1	2094960	2098914	-	3863	protein_coding	hypothetical protein
novel.4308	62.3659	162.401	-1.3811	2.65e-07	1.44e-06	-	NC_017849.1	5616800	5618386	-	1521	-	-
2681337	1257.06	719.51	0.803458	2.67e-07	1.46e-06	MGG_02240	NC_017844.1	1106969	1111097	+	4064	protein_coding	hypothetical protein
novel.7825	174.543	77.7667	1.16893	2.69e-07	1.47e-06	-	NC_017851.1	1323987	1328920	-	4760	-	-
2680035	1520.49	2814.77	-0.888604	2.74e-07	1.49e-06	MGG_13328	NC_017849.1	93877	100478	+	6535	protein_coding	RING finger membrane protein
2674355	2083.16	3655.99	-0.811539	2.76e-07	1.5e-06	MGG_01048	NC_017852.1	681932	683362	+	1431	protein_coding	hexaprenyldihydroxybenzoate methyltransferase
5051690	163.316	343.752	-1.07566	2.83e-07	1.54e-06	MGG_13542	NC_017851.1	1697836	1701689	-	3561	protein_coding	DEAD_2 domain-containing protein
5048911	51.1915	10.4561	2.28759	2.91e-07	1.58e-06	MGG_12974	NC_017849.1	3792922	3793487	-	566	protein_coding	hypothetical protein
novel.10877	35.2276	105.538	-1.58084	3.03e-07	1.64e-06	-	NC_017853.1	569100	571680	-	2299	-	-
novel.1971	158.874	61.8006	1.35536	3.05e-07	1.65e-06	-	NC_017844.1	6137026	6147231	+	9518	-	PF04670:Gtr1/RagA G protein conserved region
novel.7961	55.9577	142.264	-1.35287	3.08e-07	1.67e-06	-	NC_017851.1	1732915	1738074	+	4524	-	PF00642:Zinc finger C-x8-C-x5-C-x3-H type (and similar)
2681235	25.1345	0	6.8599	3.08e-07	1.67e-06	MGG_02080	NC_017844.1	504866	506314	+	1071	protein_coding	hypothetical protein
novel.9685	264.799	122.682	1.10924	3.1e-07	1.68e-06	-	NC_017852.1	1309790	1315432	-	5362	-	PF00650:CRAL/TRIO domain|PF03765:CRAL/TRIO, N-terminal domain
2676627	164.229	58.7147	1.47945	3.22e-07	1.74e-06	MGG_03642	NC_017851.1	1156435	1158127	-	1693	protein_coding	hypothetical protein
2680809	53.5944	11.9406	2.15989	3.22e-07	1.74e-06	MGG_09852	NC_017853.1	3879910	3882143	-	2142	protein_coding	sugar transporter STL1
2674975	42.72	116.61	-1.44217	3.25e-07	1.76e-06	MGG_00340	NC_017852.1	3200920	3201911	+	828	protein_coding	hypothetical protein
2678139	788.581	373.574	1.07844	3.25e-07	1.76e-06	MGG_04662	NC_017850.1	1190985	1192594	+	1610	protein_coding	hypothetical protein
12984190	280.09	124.238	1.17753	3.31e-07	1.79e-06	MGG_15242	NC_017849.1	1806462	1809242	+	2781	protein_coding	hypothetical protein
novel.2489	159.353	333.795	-1.0646	3.32e-07	1.79e-06	-	NC_017844.1	7791026	7824751	+	13344	-	PF00385:Chromo (CHRromatin Organisation MOdifier) domain|PF00665:Integrase core domain|PF00078:Reverse transcriptase (RNA-dependent DNA polymerase)
2678023	15313.6	27433.8	-0.841139	3.39e-07	1.83e-06	MGG_04362	NC_017850.1	625514	626923	+	1259	protein_coding	hypothetical protein
novel.4280	65.666	15.4616	2.09844	3.4e-07	1.83e-06	-	NC_017849.1	5529384	5536419	-	6854	-	PF00550:Phosphopantetheine attachment site
5051432	99.2738	21.9229	2.18189	3.43e-07	1.84e-06	MGG_13019	NC_017844.1	4908384	4909377	+	801	protein_coding	hypothetical protein
12986998	40.4214	0.897182	5.68578	3.44e-07	1.85e-06	MGG_16609	NC_017849.1	431738	432421	-	592	protein_coding	hypothetical protein
novel.5525	24.3463	78.0628	-1.69057	3.45e-07	1.85e-06	-	NC_017850.1	2769404	2771904	+	2501	-	PF08240:Alcohol dehydrogenase GroES-like domain|PF00107:Zinc-binding dehydrogenase
12987230	22.3031	0	6.68938	3.47e-07	1.87e-06	MGG_15580	NC_017850.1	1552834	1556036	-	3102	protein_coding	hypothetical protein
5050881	181.933	65.7395	1.461	3.49e-07	1.87e-06	MGG_12275	NC_017850.1	5637484	5639428	+	1945	protein_coding	hypothetical protein
novel.371	151.813	58.4996	1.36629	3.5e-07	1.88e-06	-	NC_017844.1	1181219	1184452	-	3234	-	PF07519:Tannase and feruloyl esterase
novel.6702	52.485	127.952	-1.28572	3.52e-07	1.89e-06	-	NC_017850.1	6191102	6192612	-	1423	-	PF17144:Ribosomal large subunit proteins 60S L5, and 50S L18|PF14204:Ribosomal L18 C-terminal region
2676939	385.802	185.142	1.06325	3.59e-07	1.92e-06	MGG_03217	NC_017851.1	2659764	2662026	-	2197	protein_coding	phenylalanyl-tRNA synthetase
novel.1378	107.504	245.529	-1.18714	3.61e-07	1.93e-06	-	NC_017844.1	4323164	4328199	+	4909	-	PF04433:SWIRM domain|PF01593:Flavin containing amine oxidoreductase|PF00505:HMG (high mobility group) box
2676174	0	17.2948	-6.83034	3.65e-07	1.95e-06	MGG_05387	NC_017844.1	5054263	5055478	+	1096	protein_coding	hypothetical protein%2C variant
12984967	24.2011	0	6.80763	3.67e-07	1.96e-06	MGG_16811	NC_017849.1	3632798	3633109	+	312	protein_coding	hypothetical protein
12984070	5134.72	3201.08	0.681787	3.8e-07	2.03e-06	MGG_17399	NC_017852.1	2113140	2115438	-	2220	protein_coding	adenine phosphoribosyltransferase
2677156	204.464	79.4765	1.3615	4e-07	2.14e-06	MGG_04042	NC_017853.1	2141702	2145418	+	3639	protein_coding	leucyl-tRNA synthetase
2682514	3504.24	2185.91	0.680729	4.01e-07	2.14e-06	MGG_02961	NC_017854.1	849599	856927	-	7269	protein_coding	anucleate primary sterigmata protein A
novel.1121	12.1379	52.0675	-2.09568	4.11e-07	2.19e-06	-	NC_017844.1	3509806	3512033	+	2106	-	-
12985728	99.0813	206.411	-1.05824	4.18e-07	2.23e-06	MGG_16894	NC_017849.1	5116436	5118265	-	1830	protein_coding	hypothetical protein
2677553	5874.39	9361.7	-0.672268	4.2e-07	2.24e-06	MGG_04135	NC_017853.1	1834007	1835237	+	722	protein_coding	mitochondrial F1F0 ATP synthase subunit F
2682893	211.933	100.564	1.07344	4.2e-07	2.24e-06	MGG_10692	NC_017851.1	29437	31976	+	2314	protein_coding	hypothetical protein
novel.2753	27.4484	85.3754	-1.64853	4.2e-07	2.24e-06	-	NC_017849.1	828390	831288	-	2718	-	PF00106:short chain dehydrogenase
2676582	800.736	395.988	1.01355	4.21e-07	2.24e-06	MGG_03159	NC_017851.1	2849421	2852156	+	2736	protein_coding	YdiU domain-containing protein
12985783	24.189	0	6.80526	4.21e-07	2.24e-06	MGG_18023	NC_017854.1	2311725	2312066	+	342	protein_coding	hypothetical protein
novel.7055	35.9448	3.77143	3.22264	4.29e-07	2.28e-06	-	NC_017850.1	7228976	7229963	-	639	-	-
2679625	356.588	159.926	1.15604	4.3e-07	2.28e-06	MGG_01419	NC_017850.1	3463166	3468047	+	4812	protein_coding	small nuclear ribonucleoprotein U1a
novel.9271	38.2534	5.56579	2.803	4.38e-07	2.32e-06	-	NC_017852.1	53623	55179	-	1488	-	-
novel.5859	120.936	42.6132	1.49234	4.41e-07	2.34e-06	-	NC_017850.1	3752835	3761935	-	9025	-	PF04388:Hamartin protein
novel.8428	32.2509	96.3768	-1.58178	4.42e-07	2.35e-06	-	NC_017851.1	3063138	3064716	-	1579	-	-
2684452	932.093	523.209	0.832164	4.45e-07	2.36e-06	MGG_06297	NC_017851.1	4255567	4259068	-	3407	protein_coding	hypothetical protein
2682108	72.5203	20.2419	1.84537	4.49e-07	2.38e-06	MGG_10475	NC_017850.1	362435	363865	-	1431	protein_coding	secreted glucosidase
novel.11644	114.508	238.2	-1.0605	4.51e-07	2.39e-06	-	NC_017853.1	2861600	2870879	-	9075	-	PF00632:HECT-domain (ubiquitin-transferase)
2677684	353.669	649.868	-0.875982	4.55e-07	2.41e-06	MGG_04092	NC_017853.1	2000294	2001822	+	1434	protein_coding	glycosyl transferase
2680112	1826.88	3044.41	-0.736351	4.55e-07	2.41e-06	MGG_09125	NW_003803360.1	111316	114328	-	2859	protein_coding	osmosensor protein
2683421	326.321	170.032	0.939976	4.59e-07	2.43e-06	MGG_07501	NC_017849.1	853212	857061	-	3850	protein_coding	ATP-dependent RNA helicase DHX8
2674885	4828.78	8467.92	-0.810299	4.7e-07	2.48e-06	MGG_00647	NC_017852.1	2141488	2143509	-	1875	protein_coding	hypothetical protein
novel.1582	468.035	830.044	-0.825035	4.73e-07	2.49e-06	-	NC_017844.1	4944486	4953596	-	9024	-	PF03372:Endonuclease/Exonuclease/phosphatase family
novel.2210	1.93511	25.8787	-3.74941	4.76e-07	2.51e-06	-	NC_017844.1	6921715	6982093	-	13003	-	PF00067:Cytochrome P450
novel.136	318.378	158.932	1.0014	4.81e-07	2.53e-06	-	NC_017844.1	392967	398566	+	5342	-	PF00069:Protein kinase domain
2679795	265.329	132.033	1.00964	4.82e-07	2.54e-06	MGG_01486	NC_017850.1	3748524	3752834	+	4020	protein_coding	fungal specific transcription factor domain-containing protein
2677222	9.3907	47.4089	-2.35463	4.91e-07	2.58e-06	MGG_03811	NC_017853.1	2962768	2964666	+	1701	protein_coding	hypothetical protein
2681939	1.89092	27.1957	-3.82313	4.92e-07	2.59e-06	MGG_10287	NC_017854.1	230183	232101	+	1700	protein_coding	metabolite transporter
5049518	701.978	1157.43	-0.721872	4.96e-07	2.61e-06	MGG_11726	NC_017844.1	4247738	4250891	+	3060	protein_coding	hypothetical protein
novel.8890	82.233	23.1567	1.81039	5.02e-07	2.64e-06	-	NC_017851.1	4398987	4401312	+	2326	-	-
12985729	3742.66	6308.49	-0.75329	5.11e-07	2.68e-06	MGG_16895	NC_017849.1	5118142	5121254	-	2962	protein_coding	eukaryotic translation initiation factor 3 subunit C
novel.5259	155.46	60.3954	1.35448	5.16e-07	2.71e-06	-	NC_017850.1	1885217	1967235	-	17910	-	PF05187:Electron transfer flavoprotein-ubiquinone oxidoreductase, 4Fe-4S|PF13450:NAD(P)-binding Rossmann-like domain
12986963	14.7825	63.8557	-2.09929	5.22e-07	2.74e-06	MGG_15184	NC_017849.1	121107	122708	-	1602	protein_coding	peptidase U34
5050662	752.932	412.952	0.869068	5.29e-07	2.77e-06	MGG_14649	NC_017852.1	1210254	1211390	+	763	protein_coding	hypothetical protein
novel.11111	22.0494	74.9027	-1.76632	5.31e-07	2.78e-06	-	NC_017853.1	1352680	1403048	+	2901	-	PF00078:Reverse transcriptase (RNA-dependent DNA polymerase)|PF00075:RNase H
novel.7496	3.12807	29.8907	-3.27984	5.38e-07	2.82e-06	-	NC_017851.1	388709	389244	.	536	-	-
2679523	2565.5	1574.92	0.703701	5.46e-07	2.85e-06	MGG_01577	NC_017850.1	4066090	4068924	+	2754	protein_coding	hypothetical protein
2680833	11.0145	50.097	-2.17993	5.46e-07	2.85e-06	MGG_09834	NC_017853.1	3962712	3967309	+	2986	protein_coding	catalase-peroxidase 2
2676198	5.91364	41.3353	-2.78251	5.47e-07	2.86e-06	MGG_13101	NC_017844.1	5477441	5478515	-	950	protein_coding	hypothetical protein
2682004	21.1474	71.5932	-1.76569	5.48e-07	2.86e-06	MGG_10392	NC_017853.1	923633	925312	+	1605	protein_coding	CMGC/SRPK protein kinase
2682419	199.09	93.3908	1.09561	5.49e-07	2.86e-06	MGG_02866	NC_017854.1	1231004	1235342	-	3207	protein_coding	hypothetical protein
novel.8305	15.0437	56.658	-1.90787	5.59e-07	2.91e-06	-	NC_017851.1	2722275	2724718	-	2279	-	-
novel.10952	80.8435	197.583	-1.28298	5.63e-07	2.94e-06	-	NC_017853.1	799144	800838	-	1612	-	-
5048763	257.112	505.821	-0.976864	5.67e-07	2.95e-06	MGG_14371	NC_017853.1	3219002	3219664	+	663	protein_coding	hypothetical protein
novel.2868	72.6184	171.184	-1.23441	5.69e-07	2.96e-06	-	NC_017849.1	1138762	1141524	-	2469	-	PF00067:Cytochrome P450
12985449	6.68786	43.2534	-2.69029	5.78e-07	3.01e-06	MGG_15786	NC_017850.1	5250813	5251308	+	174	protein_coding	hypothetical protein
2683739	33.7935	0.335159	6.32746	5.8e-07	3.02e-06	MGG_07812	NC_017849.1	5940455	5941611	+	768	protein_coding	hypothetical protein
novel.789	46.0913	6.45439	2.81398	5.84e-07	3.03e-06	-	NC_017844.1	2444578	2449927	-	5139	-	PF00566:Rab-GTPase-TBC domain
2681062	40.9179	111.765	-1.45017	5.85e-07	3.04e-06	MGG_02204	NC_017844.1	930775	933056	+	2073	protein_coding	vitamin H transporter
2683972	7.37305	40.5465	-2.47837	5.92e-07	3.07e-06	MGG_06003	NC_017849.1	2253507	2254514	-	634	protein_coding	hypothetical protein
2674390	362.735	188.91	0.94389	5.94e-07	3.08e-06	MGG_01099	NC_017852.1	514499	515906	-	1327	protein_coding	peptidyl-tRNA hydrolase 2
2677158	915.025	493.305	0.891463	5.99e-07	3.1e-06	MGG_03928	NC_017853.1	2533318	2534593	+	1183	protein_coding	37S ribosomal protein S25
2678867	1201.53	593.133	1.0177	6.05e-07	3.14e-06	MGG_14266	NC_017844.1	7627399	7629195	-	1735	protein_coding	ubiquitin-conjugating enzyme
novel.3005	1.13577	26.5848	-4.57262	6.28e-07	3.25e-06	-	NC_017849.1	1609027	1611901	+	798	-	-
5050068	1175.14	2066.7	-0.814397	6.4e-07	3.31e-06	MGG_13651	NC_017851.1	5355808	5357996	-	1622	protein_coding	high-affinity glucose transporter
2681222	55.8331	191.826	-1.78231	6.56e-07	3.39e-06	MGG_02067	NC_017844.1	461169	462816	+	857	protein_coding	hypothetical protein
2684431	1729.6	919.885	0.909833	6.76e-07	3.5e-06	MGG_06276	NC_017851.1	4324844	4327432	+	2429	protein_coding	hypothetical protein
novel.3413	1733.58	2868.18	-0.72616	6.82e-07	3.52e-06	-	NC_017849.1	2885049	2895728	-	10039	-	PF12868:Domain of unknwon function (DUF3824)
novel.12544	70.1294	19.272	1.88798	6.84e-07	3.53e-06	-	NC_017854.1	1441071	1446487	+	5093	-	PF08546:Ketopantoate reductase PanE/ApbA C terminal|PF02558:Ketopantoate reductase PanE/ApbA
2679490	633.182	332.304	0.928713	7.02e-07	3.62e-06	MGG_01258	NC_017850.1	2875424	2878698	-	3210	protein_coding	cyclin-K
2678171	1127.23	1847.79	-0.713121	7.06e-07	3.64e-06	MGG_04506	NC_017844.1	7279672	7281059	-	1277	protein_coding	26S proteasome non-ATPase regulatory subunit 4
2674690	1043.41	1726.01	-0.726165	7.17e-07	3.69e-06	MGG_00622	NC_017852.1	2235932	2238940	-	2666	protein_coding	transcriptional regulator PacG/VIB-1
2677638	35.5634	109.706	-1.62145	7.31e-07	3.76e-06	MGG_04263	NC_017853.1	1376166	1376776	+	510	protein_coding	hypothetical protein
2677740	3389.7	1821.83	0.895265	7.44e-07	3.83e-06	MGG_04412	NC_017850.1	741689	743417	-	1573	protein_coding	translocation protein sec66
novel.9429	97.535	34.2544	1.50365	7.54e-07	3.88e-06	-	NC_017852.1	551862	553239	+	1378	-	-
novel.9050	102.963	32.6633	1.66064	7.58e-07	3.9e-06	-	NC_017851.1	4885260	4887752	-	2193	-	-
2683959	560.601	285.189	0.973553	7.64e-07	3.92e-06	MGG_06016	NC_017849.1	2285327	2289211	-	3819	protein_coding	hypothetical protein
5049390	10.5516	47.805	-2.18175	7.84e-07	4.02e-06	MGG_13894	NC_017849.1	6144058	6146030	+	1833	protein_coding	hypothetical protein
12984860	47.7	10.1514	2.23768	7.87e-07	4.04e-06	MGG_17975	NC_017854.1	1652437	1654108	-	1493	protein_coding	hypothetical protein
2685108	1848.96	1033.89	0.838874	8.18e-07	4.19e-06	MGG_06935	NC_017844.1	3311896	3313582	-	1624	protein_coding	40S ribosomal protein S9
5050231	132.253	52.0671	1.33221	8.5e-07	4.35e-06	MGG_12865	NC_017851.1	4298546	4301566	+	2794	protein_coding	hypothetical protein
novel.12091	141.981	309.334	-1.12601	8.52e-07	4.36e-06	-	NC_017854.1	156563	158766	+	2139	-	-
2684890	143.215	55.2497	1.37079	8.67e-07	4.44e-06	MGG_06717	NC_017844.1	2498385	2499781	+	972	protein_coding	hypothetical protein
2679230	52.6163	132.209	-1.32884	8.79e-07	4.49e-06	MGG_01403	NC_017850.1	3411710	3412561	+	852	protein_coding	fungal cellulose binding domain-containing protein
2683033	194.722	69.7719	1.47933	8.87e-07	4.53e-06	MGG_07287	NC_017850.1	7107865	7111374	+	3294	protein_coding	lysophospholipase Plb3
2679844	1926.7	1086.82	0.825189	8.87e-07	4.53e-06	MGG_08858	NC_017850.1	1895398	1897722	+	2128	protein_coding	GDP-mannose transporter
novel.7701	178.564	80.8492	1.14392	8.9e-07	4.54e-06	-	NC_017851.1	990387	993008	+	2494	-	PF12720:Protein of unknown function (DUF3807)
2677869	9257.33	15274.1	-0.722371	8.91e-07	4.55e-06	MGG_04765	NC_017844.1	6751134	6753111	+	1827	protein_coding	hypothetical protein
novel.4546	559.184	955.278	-0.771499	9.04e-07	4.61e-06	-	NC_017849.1	6277906	6280341	-	2289	-	-
novel.8180	78.0186	21.5553	1.83712	9.11e-07	4.64e-06	-	NC_017851.1	2332647	2336065	+	3227	-	-
2685055	330.804	171.481	0.946409	9.14e-07	4.66e-06	MGG_06882	NC_017844.1	3108800	3111771	+	2972	protein_coding	hypothetical protein
novel.8146	134.371	50.7453	1.4043	9.27e-07	4.72e-06	-	NC_017851.1	2220126	2223448	+	3130	-	-
5048796	97.7675	32.5075	1.57454	9.38e-07	4.77e-06	MGG_14237	NC_017852.1	215965	216920	-	956	protein_coding	hypothetical protein
12985812	88.2541	27.4597	1.67195	9.46e-07	4.81e-06	MGG_17593	NC_017853.1	623650	624238	-	286	protein_coding	hypothetical protein
novel.6871	220.833	100.678	1.13608	9.5e-07	4.83e-06	-	NC_017850.1	6709317	6713387	-	3668	-	PF01053:Cys/Met metabolism PLP-dependent enzyme
2683981	540.393	298.371	0.85665	9.54e-07	4.84e-06	MGG_05994	NC_017849.1	2218774	2223473	-	4700	protein_coding	hypothetical protein
2677142	133.551	51.6358	1.37842	9.63e-07	4.89e-06	MGG_03872	NC_017853.1	2754935	2757648	+	2714	protein_coding	hypothetical protein
novel.2150	21.2932	73.4145	-1.77819	9.66e-07	4.9e-06	-	NC_017844.1	6749897	6751136	-	1163	-	-
novel.13273	6.68051	40.9325	-2.59431	9.69e-07	4.91e-06	-	NW_003803360.1	94598	97968	+	2931	-	PF07690:Major Facilitator Superfamily
5051626	227.357	109.057	1.06656	9.91e-07	5.02e-06	MGG_13465	NC_017851.1	840420	842485	+	2066	protein_coding	hypothetical protein
2674602	808.717	424.631	0.927326	9.93e-07	5.03e-06	MGG_00528	NC_017852.1	2594930	2598241	+	3218	protein_coding	sterol esterase 2
novel.6827	136.173	50.0361	1.45337	9.97e-07	5.04e-06	-	NC_017850.1	6587452	6588836	+	1111	-	-
novel.9750	597.794	1061.44	-0.82814	1.01e-06	5.09e-06	-	NC_017852.1	1511835	1517220	+	5283	-	-
2675408	193.862	85.0014	1.19176	1.02e-06	5.13e-06	MGG_05009	NC_017849.1	4288433	4292426	-	3994	protein_coding	canalicular multispecific organic anion transporter 2
novel.9225	13.4386	52.2263	-1.95585	1.02e-06	5.16e-06	-	NC_017851.1	5433978	5436064	+	2013	-	PF05368:NmrA-like family
novel.12778	146.731	63.7508	1.20886	1.02e-06	5.17e-06	-	NC_017854.1	2105055	2161065	+	5652	-	PF00567:Tudor domain|PF00565:Staphylococcal nuclease homologue
2683616	5598.13	11098.3	-0.987176	1.03e-06	5.22e-06	MGG_13463	NC_017849.1	1553727	1554267	-	471	protein_coding	hypothetical protein
12986709	30.4478	92.9165	-1.60601	1.05e-06	5.3e-06	MGG_20035	NC_017850.1	7334521	7334592	+	72	tRNA_pseudogene	tRNA-OTHER
novel.13071	33.8622	4.44689	2.96959	1.06e-06	5.37e-06	-	NC_017854.1	3085772	3094157	+	8096	-	PF14765:Polyketide synthase dehydratase|PF08659:KR domain|PF00698:Acyl transferase domain
2683907	15.0431	57.8921	-1.94124	1.07e-06	5.4e-06	MGG_07980	NC_017849.1	6443976	6445860	-	1885	protein_coding	metabolite transporter
novel.7688	243.069	117.491	1.05173	1.07e-06	5.4e-06	-	NC_017851.1	948557	956580	-	7723	-	PF11875:Domain of unknown function (DUF3395)
novel.7595	29.5988	2.30214	3.66898	1.08e-06	5.43e-06	-	NC_017851.1	684578	685899	-	1322	-	-
2679180	10480.3	17031.4	-0.700506	1.08e-06	5.44e-06	MGG_01742	NC_017850.1	4666925	4670472	+	3036	protein_coding	elongation factor 2
novel.1272	61.7758	15.9085	1.95407	1.09e-06	5.46e-06	-	NC_017844.1	3981986	3984717	+	2376	-	-
2678156	387.126	201.998	0.937549	1.1e-06	5.5e-06	MGG_04458	NC_017850.1	855390	856943	-	1479	protein_coding	thymidylate synthase
2682951	383.651	209.804	0.867706	1.1e-06	5.5e-06	MGG_07066	NC_017850.1	6247574	6250649	+	2889	protein_coding	calcium-binding mitochondrial carrier protein Aralar1
5049844	617.637	354.841	0.799311	1.1e-06	5.54e-06	MGG_12077	NC_017853.1	2777386	2779896	+	2511	protein_coding	Ras protein let-60
2674183	2079.31	1213.46	0.778175	1.11e-06	5.54e-06	MGG_00162	NC_017852.1	3901450	3902553	-	885	protein_coding	mitochondrial import inner membrane translocase subunit tim-10
novel.11124	20.0445	0	6.536	1.11e-06	5.55e-06	-	NC_017853.1	1383747	1384526	+	663	-	-
2677363	63.3661	143.183	-1.17327	1.11e-06	5.56e-06	MGG_03990	NC_017853.1	2314243	2316992	+	2445	protein_coding	alpha-1%2C2 glucosyltransferase ALG10
12986197	510.284	890.934	-0.804443	1.11e-06	5.57e-06	MGG_17690	NC_017853.1	1973312	1976466	+	3075	protein_coding	ER membrane protein
12986935	1.71957	24.3249	-3.85766	1.15e-06	5.74e-06	MGG_15420	NC_017844.1	7870527	7871132	+	519	protein_coding	hypothetical protein
novel.10220	115.978	248.622	-1.10204	1.15e-06	5.76e-06	-	NC_017852.1	2918053	2921015	+	2571	-	-
2678766	57.9819	156.759	-1.42659	1.2e-06	5.97e-06	MGG_08497	NC_017851.1	426337	427601	+	1265	protein_coding	hypothetical protein
novel.12313	16.2302	56.741	-1.80361	1.21e-06	6.02e-06	-	NC_017854.1	781628	783328	.	1701	-	-
novel.12790	147.599	56.7136	1.3646	1.22e-06	6.1e-06	-	NC_017854.1	2148063	2156026	-	7732	-	PF00780:CNH domain|PF15405:Pleckstrin homology domain|PF00621:RhoGEF domain
2683706	70.2563	20.572	1.75997	1.22e-06	6.11e-06	MGG_07779	NC_017849.1	5742832	5745336	+	2171	protein_coding	quinate permease
2681727	130.463	253.272	-0.957931	1.24e-06	6.16e-06	MGG_10116	NC_017851.1	4588927	4591213	+	2287	protein_coding	hypothetical protein
2681482	1284.53	2077.54	-0.693749	1.24e-06	6.17e-06	MGG_02385	NC_017844.1	1632509	1636751	+	4158	protein_coding	hypothetical protein
5050474	883.007	1599.84	-0.856941	1.24e-06	6.17e-06	MGG_12594	NC_017854.1	1574649	1577084	+	2262	protein_coding	tetraspanin
5049434	2680.36	1630.37	0.717301	1.26e-06	6.28e-06	MGG_13669	NC_017844.1	145031	147733	+	2703	protein_coding	peptide transporter PTR2
novel.9832	67.0403	20.1894	1.73029	1.27e-06	6.32e-06	-	NC_017852.1	1799750	1803139	+	3251	-	-
12986185	65.4938	16.6686	2.00096	1.28e-06	6.38e-06	MGG_15408	NC_017850.1	202627	205027	+	2227	protein_coding	hypothetical protein
novel.188	51.6189	9.73671	2.40672	1.33e-06	6.6e-06	-	NC_017844.1	530376	532250	-	1737	-	-
novel.3117	76.7793	183.375	-1.25646	1.34e-06	6.66e-06	-	NC_017849.1	2000646	2079036	+	11130	-	PF00083:Sugar (and other) transporter
2678151	457.416	212.941	1.0994	1.35e-06	6.7e-06	MGG_04453	NC_017850.1	844663	846226	+	1463	protein_coding	mitochondrial ATPase complex subunit ATP10
2676884	8705.16	5609.01	0.634194	1.36e-06	6.76e-06	MGG_03333	NC_017851.1	2227968	2230605	-	2167	protein_coding	hypothetical protein
2678981	1696.67	833.71	1.02551	1.37e-06	6.8e-06	MGG_08815	NC_017853.1	40827	42258	+	1333	protein_coding	hypothetical protein
novel.5598	40.2398	7.2077	2.45847	1.38e-06	6.85e-06	-	NC_017850.1	2964813	2965877	-	1065	-	-
2677853	3530.59	5416.43	-0.617516	1.39e-06	6.88e-06	MGG_04629	NC_017844.1	7049641	7054409	+	4769	protein_coding	integral membrane protein
2677646	1976.79	3123.43	-0.659869	1.39e-06	6.88e-06	MGG_04136	NC_017853.1	1832853	1833886	-	880	protein_coding	hypothetical protein
2676590	45.4046	9.41677	2.27371	1.39e-06	6.89e-06	MGG_03259	NC_017851.1	2503628	2503978	-	351	protein_coding	hypothetical protein
2675560	34.9808	4.73294	2.89755	1.42e-06	7.04e-06	MGG_05105	NC_017849.1	4615793	4617152	+	954	protein_coding	hypothetical protein
2683810	4.42219	31.3549	-2.82796	1.43e-06	7.08e-06	MGG_07883	NC_017849.1	6148028	6148978	+	901	protein_coding	sorbose reductase sou1
5049992	464.719	808.475	-0.798298	1.44e-06	7.08e-06	MGG_14814	NC_017850.1	4562482	4564609	+	2011	protein_coding	NADPH:adrenodoxin oxidoreductase
novel.2394	533.846	923.952	-0.792268	1.44e-06	7.09e-06	-	NC_017844.1	7490243	7495430	+	4917	-	-
novel.1664	30.0255	89.7832	-1.58729	1.44e-06	7.1e-06	-	NC_017844.1	5187600	5189007	-	1408	-	-
2683375	506.472	946.963	-0.90142	1.45e-06	7.12e-06	MGG_07455	NC_017849.1	697367	698914	+	1382	protein_coding	sorbitol utilization protein SOU2
2681219	557.097	1080.2	-0.955834	1.48e-06	7.27e-06	MGG_02064	NC_017844.1	447084	449238	+	2094	protein_coding	hypothetical protein
2675479	173.748	81.555	1.09485	1.49e-06	7.32e-06	MGG_05148	NC_017849.1	4753344	4755443	-	2100	protein_coding	hypothetical protein
2681181	31.981	2.03131	4.02088	1.5e-06	7.38e-06	MGG_02090	NC_017844.1	529938	530565	+	462	protein_coding	hypothetical protein
2680866	3.71166	29.6197	-2.96728	1.54e-06	7.56e-06	MGG_09958	NC_017844.1	4502566	4503579	-	753	protein_coding	hypothetical protein
2681432	32.6775	2.8455	3.56262	1.54e-06	7.58e-06	MGG_02335	NC_017844.1	1444576	1445577	-	891	protein_coding	hypothetical protein
2676138	729.556	412.733	0.821521	1.56e-06	7.67e-06	MGG_05484	NC_017844.1	5373141	5377327	+	4115	protein_coding	AP-2 complex subunit mu-1
2675170	97.2179	35.3768	1.45137	1.57e-06	7.68e-06	MGG_01007	NC_017852.1	845360	846658	+	1299	protein_coding	hypothetical protein
2677583	261.923	485.049	-0.887177	1.58e-06	7.74e-06	MGG_04340	NC_017853.1	1106703	1109437	+	2626	protein_coding	hypothetical protein
2676178	636.246	358.078	0.828661	1.58e-06	7.74e-06	MGG_05757	NC_017844.1	6418161	6419786	+	1553	protein_coding	hypothetical protein
novel.8664	288.327	548.094	-0.925931	1.6e-06	7.82e-06	-	NC_017851.1	3711530	3714174	-	2500	-	PF00125:Core histone H2A/H2B/H3/H4
2674417	157.617	68.8762	1.18819	1.63e-06	7.99e-06	MGG_00747	NC_017852.1	1781982	1783668	-	1687	protein_coding	palmitoyltransferase PFA4
12986755	45.3258	118.328	-1.37727	1.64e-06	8.03e-06	MGG_15936	NC_017850.1	7751652	7753112	+	1381	protein_coding	hypothetical protein
novel.11313	106.354	224.93	-1.08274	1.66e-06	8.1e-06	-	NC_017853.1	1944551	1947721	-	2809	-	-
2674383	685.484	391.399	0.806263	1.67e-06	8.14e-06	MGG_00819	NC_017852.1	1501779	1506501	-	4650	protein_coding	niemann-Pick C1 protein
novel.549	177.715	69.091	1.35531	1.67e-06	8.16e-06	-	NC_017844.1	1751200	1753044	-	1720	-	-
2680689	231.765	430.529	-0.893496	1.67e-06	8.17e-06	MGG_09735	NC_017851.1	5351587	5352646	-	630	protein_coding	hypothetical protein
novel.13126	8.41307	39.761	-2.22989	1.69e-06	8.26e-06	-	NC_017854.1	3317331	3319181	+	1667	-	PF00098:Zinc knuckle
novel.6384	53.7727	11.5819	2.25812	1.7e-06	8.31e-06	-	NC_017850.1	5332632	5338011	-	963	-	-
2676158	697.398	1157.67	-0.730889	1.72e-06	8.37e-06	MGG_05755	NC_017844.1	6407841	6410410	-	2570	protein_coding	vacuolar fusion protein mon-1
novel.8825	283.908	492.117	-0.794495	1.72e-06	8.39e-06	-	NC_017851.1	4239682	4262663	+	9735	-	PF00454:Phosphatidylinositol 3- and 4-kinase
2679806	807.063	457.991	0.818069	1.73e-06	8.43e-06	MGG_08820	NC_017850.1	1758954	1763499	-	4280	protein_coding	hypothetical protein
novel.4930	172.392	77.2587	1.15713	1.74e-06	8.49e-06	-	NC_017850.1	902714	912869	+	9445	-	PF00270:DEAD/DEAH box helicase|PF00271:Helicase conserved C-terminal domain
novel.6916	176.779	80.3903	1.13276	1.75e-06	8.53e-06	-	NC_017850.1	6827787	6840601	-	12458	-	PF02801:Beta-ketoacyl synthase, C-terminal domain|PF14765:Polyketide synthase dehydratase|PF00109:Beta-ketoacyl synthase, N-terminal domain|PF16073:Starter unit:ACP transacylase in aflatoxin biosynthesis|PF00550:Phosphopantetheine attachment site|PF00975:Thioesterase domain|PF00698:Acyl transferase domain
novel.5248	46.3047	10.5848	2.13732	1.77e-06	8.61e-06	-	NC_017850.1	1855979	1857960	-	1888	-	-
novel.2379	24.8844	74.3523	-1.58203	1.8e-06	8.72e-06	-	NC_017844.1	7442484	7444356	-	1735	-	-
novel.6942	112.121	42.3338	1.38866	1.8e-06	8.72e-06	-	NC_017850.1	6904894	6908740	+	3847	-	-
novel.4672	39.5785	111.669	-1.49287	1.8e-06	8.72e-06	-	NC_017850.1	178449	180926	+	2478	-	-
novel.2496	405.255	685.745	-0.758198	1.82e-06	8.84e-06	-	NC_017844.1	7810015	7921629	-	13310	-	PF00665:Integrase core domain|PF13650:Aspartyl protease|PF00078:Reverse transcriptase (RNA-dependent DNA polymerase)
2684242	430.2	787.472	-0.872497	1.82e-06	8.84e-06	MGG_13223	NC_017849.1	2458782	2462810	-	4029	protein_coding	hypothetical protein
novel.46	52.8856	11.9102	2.13884	1.82e-06	8.84e-06	-	NC_017844.1	147633	149740	-	2108	-	PF09362:Domain of unknown function (DUF1996)
2680172	2012.07	1131.09	0.829925	1.84e-06	8.93e-06	MGG_09294	NC_017844.1	4129635	4130802	+	1063	protein_coding	coatomer subunit zeta
2683773	1.38965	23.9154	-4.10386	1.85e-06	8.96e-06	MGG_07846	NC_017849.1	6010958	6012648	+	1543	protein_coding	endoglucanase family 5 glycoside hydrolase
novel.4811	190.245	350.394	-0.881081	1.85e-06	8.97e-06	-	NC_017850.1	588600	595877	-	7187	-	PF01532:Glycosyl hydrolase family 47
novel.10563	191.403	390.858	-1.0305	1.87e-06	9.04e-06	-	NC_017852.1	3939275	3946265	-	6877	-	-
novel.12433	135.617	47.9013	1.49296	1.87e-06	9.04e-06	-	NC_017854.1	1133199	1137023	+	3608	-	-
novel.5246	42.9123	8.16921	2.3907	1.88e-06	9.07e-06	-	NC_017850.1	1847839	1853167	+	4535	-	PF06087:Tyrosyl-DNA phosphodiesterase
12984861	967.484	551.266	0.81146	1.9e-06	9.17e-06	MGG_17976	NC_017854.1	1654216	1658445	-	4110	protein_coding	hypothetical protein
novel.9435	134.311	269.57	-1.00344	1.94e-06	9.37e-06	-	NC_017852.1	562828	566746	+	3691	-	PF02800:Glyceraldehyde 3-phosphate dehydrogenase, C-terminal domain|PF00044:Glyceraldehyde 3-phosphate dehydrogenase, NAD binding domain
novel.8556	28.6652	1.74012	3.91915	1.97e-06	9.48e-06	-	NC_017851.1	3433589	3437664	+	3792	-	-
2682208	1053.75	1664.83	-0.659895	1.97e-06	9.48e-06	MGG_10595	NC_017854.1	2771577	2774676	-	3024	protein_coding	hypothetical protein
novel.9632	91.307	28.4973	1.67076	2.04e-06	9.81e-06	-	NC_017852.1	1164548	1167944	-	3397	-	-
2675602	902.463	536.404	0.752287	2.05e-06	9.84e-06	MGG_04896	NC_017849.1	3878462	3879388	+	747	protein_coding	hypothetical protein
2674895	319.053	643.151	-1.01252	2.05e-06	9.87e-06	MGG_00400	NC_017852.1	3002901	3003981	-	991	protein_coding	hypothetical protein
novel.11655	35.4193	4.61951	2.92676	2.06e-06	9.88e-06	-	NC_017853.1	2906060	2912886	+	6827	-	PF13964:Kelch motif|PF01344:Kelch motif
2676835	301.404	542.066	-0.847724	2.06e-06	9.89e-06	MGG_03174	NC_017851.1	2804410	2806012	+	1603	protein_coding	hypothetical protein
novel.12496	10.2085	46.2343	-2.15623	2.06e-06	9.91e-06	-	NC_017854.1	1318648	1319551	+	904	-	-
novel.4950	62.1385	13.4708	2.19449	2.08e-06	9.99e-06	-	NC_017850.1	960643	962190	-	1548	-	-
2682073	885.265	1912.58	-1.1107	2.09e-06	1e-05	MGG_10440	NC_017850.1	251752	252678	+	767	protein_coding	endoribonuclease L-PSP
5049604	193.534	352.19	-0.86608	2.14e-06	1.02e-05	MGG_11817	NC_017844.1	2925307	2927475	-	1980	protein_coding	C-type cyclin
2674448	339.384	662.14	-0.963689	2.17e-06	1.04e-05	MGG_00085	NC_017852.1	4174670	4177079	+	2167	protein_coding	lactose permease
2685121	512.599	888.42	-0.794817	2.18e-06	1.04e-05	MGG_06948	NC_017844.1	3341803	3343267	-	1353	protein_coding	hypothetical protein
novel.7544	25.0631	73.8936	-1.56478	2.21e-06	1.06e-05	-	NC_017851.1	545574	546582	-	883	-	PF04828:Glutathione-dependent formaldehyde-activating enzyme
12984548	97.022	33.6128	1.51959	2.23e-06	1.07e-05	MGG_16182	NC_017844.1	2897750	2898300	+	551	protein_coding	hypothetical protein
novel.2014	157.64	69.9614	1.17319	2.25e-06	1.08e-05	-	NC_017844.1	6286495	6340199	-	4415	-	PF02544:3-oxo-5-alpha-steroid 4-dehydrogenase
2676359	1517.53	857.037	0.82423	2.25e-06	1.08e-05	MGG_10835	NC_017850.1	514368	516344	-	1390	protein_coding	ribosome biogenesis protein nsa-2
novel.5291	289.383	133.529	1.11356	2.26e-06	1.08e-05	-	NC_017850.1	1989049	2028824	-	11949	-	PF16746:BAR domain of APPL family|PF16016:Domain of unknown function (DUF4782)
2682724	1340.05	721.628	0.892485	2.28e-06	1.09e-05	MGG_02742	NC_017854.1	1691961	1692993	-	885	protein_coding	protein transporter Sec61 subunit gamma
novel.10086	176.772	329.111	-0.89977	2.28e-06	1.09e-05	-	NC_017852.1	2499216	2503593	-	2435	-	PF04185:Phosphoesterase family
novel.7526	121.021	291.999	-1.26974	2.29e-06	1.09e-05	-	NC_017851.1	492563	494280	+	1718	-	PF14529:Endonuclease-reverse transcriptase
2678983	408.77	871.525	-1.0918	2.29e-06	1.09e-05	MGG_08817	NC_017853.1	36374	37255	-	725	protein_coding	hypothetical protein
novel.669	60.2588	16.831	1.826	2.3e-06	1.1e-05	-	NC_017844.1	2100673	2103658	+	2986	-	-
novel.9437	3275.63	5699.27	-0.798742	2.31e-06	1.1e-05	-	NC_017852.1	563987	573145	-	6909	-	PF04795:PAPA-1-like conserved region
novel.8447	4353.18	6797.34	-0.643065	2.31e-06	1.1e-05	-	NC_017851.1	3124119	3132668	-	8478	-	-
5049651	9254.22	5310.36	0.801235	2.32e-06	1.1e-05	MGG_11862	NC_017844.1	2692971	2695568	+	2389	protein_coding	ABC transporter ATP-binding protein ARB1
2684879	880.401	1526.12	-0.793282	2.34e-06	1.11e-05	MGG_06706	NC_017844.1	2468970	2472122	+	3153	protein_coding	hypothetical protein
novel.835	29.7082	2.75073	3.44133	2.38e-06	1.13e-05	-	NC_017844.1	2571701	2575670	+	3292	-	PF00860:Permease family
5050043	860.654	498.904	0.786006	2.44e-06	1.16e-05	MGG_13622	NC_017851.1	5033571	5036056	+	2486	protein_coding	fungal cellulose binding domain-containing protein
novel.2175	30.1952	2.5882	3.48793	2.46e-06	1.17e-05	-	NC_017844.1	6836898	6837130	.	233	-	-
2685138	690.211	1095.65	-0.66654	2.46e-06	1.17e-05	MGG_06965	NC_017844.1	3394494	3397744	+	3149	protein_coding	mitochondrial escape protein 2
2678060	45.8671	9.06639	2.34626	2.51e-06	1.19e-05	MGG_04737	NC_017844.1	6835991	6836832	-	842	protein_coding	hypothetical protein
2684120	105.724	212.275	-1.00321	2.52e-06	1.19e-05	MGG_05855	NC_017849.1	1727970	1730991	+	2366	protein_coding	hypothetical protein
2680179	844.676	1398.6	-0.726828	2.53e-06	1.2e-05	MGG_09239	NC_017844.1	3881574	3884169	+	2351	protein_coding	squalene synthase
novel.9782	723.805	1193.77	-0.722383	2.55e-06	1.2e-05	-	NC_017852.1	1612725	1617731	-	4924	-	PF01873:Domain found in IF2B/IF5
5050086	645.289	337.925	0.929544	2.56e-06	1.21e-05	MGG_12714	NC_017851.1	2121120	2122239	-	1013	protein_coding	hypothetical protein
novel.12255	45.7601	9.94322	2.18932	2.63e-06	1.24e-05	-	NC_017854.1	620534	622222	+	1402	-	-
2676073	123.756	243.136	-0.970376	2.64e-06	1.24e-05	MGG_05769	NC_017844.1	6454122	6456251	-	2130	protein_coding	hypothetical protein
2681807	639.356	379.893	0.752899	2.65e-06	1.25e-05	MGG_10180	NC_017850.1	1668030	1671435	+	3214	protein_coding	pre-mRNA-splicing factor cwc22
2680162	505.529	290.987	0.795898	2.65e-06	1.25e-05	MGG_09299	NC_017844.1	4139276	4143468	-	4087	protein_coding	peroxisome biosynthesis protein
novel.4110	208.52	104.224	0.998177	2.68e-06	1.26e-05	-	NC_017849.1	5046777	5059618	-	12771	-	PF00628:PHD-finger
novel.8976	57.2461	166.907	-1.5381	2.71e-06	1.28e-05	-	NC_017851.1	4672170	4674437	-	2105	-	-
2677980	8.22266	44.7058	-2.41076	2.71e-06	1.28e-05	MGG_04594	NC_017844.1	7131800	7133659	+	1554	protein_coding	hypothetical protein
2684567	10265	19237.5	-0.906188	2.73e-06	1.28e-05	MGG_06412	NC_017851.1	3830730	3832648	-	1826	protein_coding	hypothetical protein
2685172	831.976	512.243	0.698849	2.73e-06	1.29e-05	MGG_06999	NC_017844.1	3530493	3532385	-	1779	protein_coding	hypothetical protein
2680463	2782.35	4257.74	-0.613809	2.74e-06	1.29e-05	MGG_09565	NC_017849.1	3251746	3254587	-	2488	protein_coding	CMGC/MAPK/ERK protein kinase
novel.8789	124.561	255.632	-1.04246	2.75e-06	1.29e-05	-	NC_017851.1	4120421	4126238	-	5395	-	PF07647:SAM domain (Sterile alpha motif)
novel.4201	469.153	954.549	-1.02331	2.78e-06	1.3e-05	-	NC_017849.1	5312858	5318644	+	5173	-	PF01199:Ribosomal protein L34e
5050952	819.435	488.087	0.746541	2.8e-06	1.31e-05	MGG_14763	NC_017850.1	2068610	2071899	-	3105	protein_coding	Cullin-4B
2681187	76.0402	181.239	-1.24868	2.8e-06	1.31e-05	MGG_02096	NC_017844.1	551131	554596	+	3394	protein_coding	glycoside hydrolase
novel.12667	592.019	1048.7	-0.824874	2.81e-06	1.32e-05	-	NC_017854.1	1788821	1792159	+	2772	-	-
2679042	3700.85	2354.57	0.652281	2.82e-06	1.32e-05	MGG_08613	NC_017844.1	7573621	7576308	-	2638	protein_coding	polymerase 2 ADP-ribosyltransferase 2
novel.9373	43.3285	9.06125	2.23531	2.82e-06	1.32e-05	-	NC_017852.1	394434	398106	+	3673	-	-
2680714	2385.97	1495.27	0.67397	2.82e-06	1.32e-05	MGG_09767	NC_017851.1	5256287	5259358	-	2912	protein_coding	hypothetical protein
2681213	48.8867	9.25423	2.39131	2.85e-06	1.34e-05	MGG_02058	NC_017844.1	423459	425367	+	1746	protein_coding	mitochondrial chaperone BCS1
2675085	701.466	407.019	0.785668	2.86e-06	1.34e-05	MGG_01000	NC_017852.1	869425	872576	-	3058	protein_coding	small nucleolar ribonucleoprotein complex subunit Utp14
novel.6709	90.715	190.082	-1.06746	2.93e-06	1.37e-05	-	NC_017850.1	6207251	6209104	-	1734	-	PF04628:Sedlin, N-terminal conserved region
2676069	1185.83	2021.46	-0.769249	2.94e-06	1.37e-05	MGG_05568	NC_017844.1	5680752	5682210	+	1281	protein_coding	hypothetical protein
novel.11691	42.8444	116.119	-1.42959	2.94e-06	1.37e-05	-	NC_017853.1	3069497	3069871	.	375	-	-
5050802	1721.36	977.995	0.814817	2.94e-06	1.37e-05	MGG_11636	NC_017852.1	3713850	3718799	+	4950	protein_coding	serine/threonine protein kinase
novel.9479	531.494	262.97	1.01547	2.95e-06	1.38e-05	-	NC_017852.1	683205	688724	-	5338	-	-
novel.4367	197.511	365.525	-0.890251	2.96e-06	1.38e-05	-	NC_017849.1	5775557	5783282	+	7672	-	PF00106:short chain dehydrogenase
5051068	350.526	187.905	0.898126	2.98e-06	1.39e-05	MGG_12474	NC_017850.1	7958997	7961109	+	2113	protein_coding	5'-nucleotidase
2674468	2591.62	1548.97	0.742292	2.99e-06	1.39e-05	MGG_01140	NC_017852.1	357775	361077	+	2951	protein_coding	alpha-1%2C2 mannosyltransferase KTR1
2676418	530.035	298.129	0.830167	3.09e-06	1.44e-05	MGG_03219	NC_017851.1	2653446	2655861	+	2190	protein_coding	conidiophore development protein hymA
2683145	741.058	406.798	0.863622	3.15e-06	1.47e-05	MGG_07162	NC_017850.1	6595400	6597881	-	2292	protein_coding	sphingosine-1-phosphate lyase
12984195	27.0493	0.335159	6.00545	3.24e-06	1.51e-05	MGG_20133	NC_017849.1	1917081	1917152	+	72	tRNA	tRNA-Thr
2681287	0.304575	20.831	-6.13091	3.33e-06	1.55e-05	MGG_02217	NC_017844.1	974028	975434	-	1407	protein_coding	glycosyltransferase
2681231	67.4749	18.1529	1.87785	3.41e-06	1.58e-05	MGG_02076	NC_017844.1	496668	498247	-	1486	protein_coding	hypothetical protein%2C variant
2684997	27.7858	1.69615	4.13042	3.42e-06	1.59e-05	MGG_06824	NC_017844.1	2902160	2902871	+	712	protein_coding	hypothetical protein
2681968	2013.95	3353.83	-0.735488	3.46e-06	1.6e-05	MGG_10357	NC_017853.1	850085	852374	-	2217	protein_coding	prolyl-tRNA synthetase
2674294	315.383	167.105	0.91718	3.48e-06	1.61e-05	MGG_00350	NC_017852.1	3167637	3169205	+	1220	protein_coding	hypothetical protein
2682254	182.349	346.501	-0.924438	3.5e-06	1.62e-05	MGG_10607	NC_017844.1	6497008	6499221	+	1921	protein_coding	enolase
12986586	329.75	167.596	0.974038	3.5e-06	1.62e-05	MGG_17277	NC_017851.1	5410214	5416224	-	5858	protein_coding	histone chaperone RTT106
2675015	3174.47	5558.17	-0.808167	3.54e-06	1.64e-05	MGG_00684	NC_017852.1	2002141	2004673	-	1874	protein_coding	hypothetical protein
novel.10389	301.055	154.468	0.95834	3.58e-06	1.66e-05	-	NC_017852.1	3379743	3387958	-	7816	-	-
novel.7616	1781.12	2840.01	-0.672889	3.59e-06	1.66e-05	-	NC_017851.1	747614	757619	-	9746	-	PF00999:Sodium/hydrogen exchanger family
novel.2052	70.1549	21.943	1.66051	3.59e-06	1.66e-05	-	NC_017844.1	6402933	6407876	+	4887	-	-
2675625	675.401	1090.58	-0.691495	3.61e-06	1.67e-05	MGG_05080	NC_017849.1	4540048	4541748	+	1437	protein_coding	hypothetical protein
novel.4134	87.5519	31.4241	1.46901	3.66e-06	1.69e-05	-	NC_017849.1	5104132	5108865	+	4371	-	PF13921:Myb-like DNA-binding domain
2681665	313.849	539.909	-0.784298	3.67e-06	1.69e-05	MGG_10054	NC_017851.1	4786797	4789421	-	2554	protein_coding	hypothetical protein
novel.3665	295.064	124.473	1.2465	3.68e-06	1.7e-05	-	NC_017849.1	3701954	3710408	+	8340	-	PF01494:FAD binding domain
2683793	16.8211	0	6.28221	3.71e-06	1.71e-05	MGG_07866	NC_017849.1	6101078	6102162	-	1023	protein_coding	hypothetical protein
12987055	7.44238	36.147	-2.28201	3.78e-06	1.74e-05	MGG_15207	NC_017849.1	962815	963444	+	630	protein_coding	hypothetical protein
12985813	138.384	279.192	-1.01271	3.79e-06	1.74e-05	MGG_17594	NC_017853.1	662917	663759	+	762	protein_coding	hypothetical protein
2679650	429.384	719.75	-0.746036	3.8e-06	1.75e-05	MGG_01266	NC_017850.1	2898464	2900734	+	2271	protein_coding	hypothetical protein
2677253	795.117	1267.72	-0.672824	3.83e-06	1.76e-05	MGG_04045	NC_017853.1	2131908	2135141	+	3081	protein_coding	mannosyl-oligosaccharide glucosidase
2684856	219.902	108.819	1.01558	3.86e-06	1.77e-05	MGG_06683	NC_017844.1	2382373	2384360	+	1900	protein_coding	hypothetical protein
novel.10858	730.452	1236.46	-0.758284	3.9e-06	1.79e-05	-	NC_017853.1	498244	525065	+	1761	-	-
novel.776	656.539	1180.37	-0.846481	3.91e-06	1.8e-05	-	NC_017844.1	2404532	2410318	+	5285	-	PF00903:Glyoxalase/Bleomycin resistance protein/Dioxygenase superfamily
2675857	135.145	267.66	-0.98443	3.92e-06	1.8e-05	MGG_05519	NC_017844.1	5492468	5494131	+	1664	protein_coding	alcohol dehydrogenase
2678389	3056.7	4791.59	-0.648389	3.93e-06	1.8e-05	MGG_08152	NC_017850.1	5869162	5870871	+	1710	protein_coding	hypothetical protein
2679082	477.309	279.903	0.771557	3.94e-06	1.8e-05	MGG_01621	NC_017850.1	4225483	4226706	+	1054	protein_coding	hypothetical protein
novel.10695	9.28846	41.8127	-2.16191	3.94e-06	1.81e-05	-	NC_017852.1	4340514	4347592	-	7079	-	PF07005:Putative sugar-binding N-terminal domain|PF17042:Putative nucleotide-binding of sugar-metabolising enzyme
2684121	0	13.0104	-6.42092	3.96e-06	1.81e-05	MGG_05854	NC_017849.1	1723626	1725701	+	1656	protein_coding	cytochrome P450 3A24
novel.12572	60.8998	17.3252	1.80342	4.06e-06	1.86e-05	-	NC_017854.1	1531538	1537264	-	5473	-	PF08316:Pal1 cell morphology protein
5048965	60.4458	142.899	-1.23743	4.08e-06	1.87e-05	MGG_14596	NC_017844.1	1094393	1096696	+	2304	protein_coding	hypothetical protein
novel.3897	140.906	53.9514	1.39308	4.22e-06	1.93e-05	-	NC_017849.1	4364631	4369802	-	5030	-	PF00172:Fungal Zn(2)-Cys(6) binuclear cluster domain
novel.4569	8.01947	38.5338	-2.24078	4.23e-06	1.93e-05	-	NC_017849.1	6366736	6370263	-	3401	-	PF00258:Flavodoxin|PF00067:Cytochrome P450|PF00175:Oxidoreductase NAD-binding domain|PF00667:FAD binding domain
novel.11677	36.9268	95.6894	-1.3779	4.24e-06	1.94e-05	-	NC_017853.1	3008847	3015765	-	5041	-	-
novel.7350	27.4544	77.7512	-1.50126	4.26e-06	1.94e-05	-	NC_017850.1	8182438	8184448	-	1935	-	PF00075:RNase H
2683468	2.38569	24.7971	-3.34306	4.36e-06	1.99e-05	MGG_07548	NC_017849.1	984000	985366	-	1116	protein_coding	hypothetical protein
2684113	29.881	1.13413	4.68168	4.37e-06	1.99e-05	MGG_05862	NC_017849.1	1765159	1766316	-	1158	protein_coding	tyrosinase
2683376	352.104	178.553	0.978967	4.44e-06	2.02e-05	MGG_07456	NC_017849.1	699597	702807	+	2827	protein_coding	serine/threonine-protein phosphatase 2B catalytic subunit
2675078	226.667	111.654	1.0152	4.45e-06	2.03e-05	MGG_00773	NC_017852.1	1677416	1679043	-	1405	protein_coding	triacylglycerol lipase
12987191	25.7355	0.399484	5.93527	4.54e-06	2.07e-05	MGG_14945	NC_017853.1	3176285	3182911	+	6627	protein_coding	polyketide synthase
2678691	0	13.0409	-6.42398	4.57e-06	2.08e-05	MGG_08431	NC_017851.1	177932	179260	+	1044	protein_coding	hypothetical protein
novel.12612	36.5992	5.4575	2.80906	4.65e-06	2.11e-05	-	NC_017854.1	1632228	1638451	+	5974	-	PF00069:Protein kinase domain
2675177	1602.99	2555.94	-0.672966	4.69e-06	2.13e-05	MGG_01005	NC_017852.1	847736	849138	+	1155	protein_coding	hypothetical protein
2678007	310.287	535.309	-0.786107	4.69e-06	2.13e-05	MGG_04496	NC_017844.1	7304036	7305116	+	985	protein_coding	oligoribonuclease
2676696	91.7542	34.869	1.39314	4.72e-06	2.14e-05	MGG_03557	NC_017851.1	1476421	1479072	+	2652	protein_coding	hypothetical protein
novel.3991	110.751	45.3487	1.28445	4.76e-06	2.16e-05	-	NC_017849.1	4672700	4674445	+	1662	-	-
novel.3141	27.741	86.0321	-1.63538	4.76e-06	2.16e-05	-	NC_017849.1	2094735	2103292	+	7768	-	PF16862:Glycosyl hydrolase family 79 C-terminal beta domain
2681008	15.9198	0	6.20361	4.78e-06	2.17e-05	MGG_09985	NC_017851.1	5064685	5066206	+	1419	protein_coding	hypothetical protein
novel.7650	66.051	20.1725	1.69641	4.8e-06	2.17e-05	-	NC_017851.1	860713	864597	-	3820	-	-
2674859	10778	20169.5	-0.904066	4.86e-06	2.2e-05	MGG_00750	NC_017852.1	1770020	1773084	-	2835	protein_coding	cytochrome b-245 heavychain subunit beta
2680543	517.798	296.243	0.806117	4.88e-06	2.21e-05	MGG_09506	NC_017849.1	3448275	3451473	+	3008	protein_coding	hypothetical protein
2683971	3828.9	6127.04	-0.678134	4.96e-06	2.24e-05	MGG_06004	NC_017849.1	2254679	2256032	+	1270	protein_coding	prohibitin-1
novel.711	34.0927	93.1232	-1.45498	4.97e-06	2.25e-05	-	NC_017844.1	2214301	2231225	-	16925	-	PF12855:Life-span regulatory factor
novel.4364	176.876	80.0077	1.14203	4.98e-06	2.25e-05	-	NC_017849.1	5765253	5770320	-	4996	-	PF02333:Phytase
2676680	1471.33	2280.35	-0.632069	5.15e-06	2.33e-05	MGG_03576	NC_017851.1	1403951	1404986	-	666	protein_coding	LYR family protein
novel.9687	199.054	80.0268	1.3231	5.16e-06	2.33e-05	-	NC_017852.1	1317080	1320588	-	3437	-	-
novel.12388	435.944	241.231	0.854441	5.18e-06	2.34e-05	-	NC_017854.1	996301	1002857	-	5879	-	PF03810:Importin-beta N-terminal domain|PF08506:Cse1
2677973	154.314	70.3016	1.14075	5.27e-06	2.38e-05	MGG_04577	NC_017850.1	1025581	1028667	+	3087	protein_coding	hypothetical protein
2683086	7642.24	4895.37	0.642781	5.29e-06	2.38e-05	MGG_07367	NC_017850.1	7404322	7405682	-	1361	protein_coding	hypothetical protein
2682837	407.659	686.815	-0.751544	5.31e-06	2.39e-05	MGG_02534	NC_017854.1	2466789	2468663	-	1875	protein_coding	mitochondrial GTPase 1
2681206	24.8599	0.448591	5.88081	5.31e-06	2.39e-05	MGG_02115	NC_017844.1	599092	600303	+	1212	protein_coding	oxidoreductase
novel.10305	23.279	68.1213	-1.54482	5.42e-06	2.44e-05	-	NC_017852.1	3145452	3155364	-	8654	-	PF02045:CCAAT-binding transcription factor (CBF-B/NF-YA) subunit B
2680671	279.5	472.549	-0.759227	5.42e-06	2.44e-05	MGG_09717	NC_017851.1	5400690	5404665	-	3326	protein_coding	hypothetical protein
novel.12359	6.40778	36.9984	-2.50405	5.43e-06	2.44e-05	-	NC_017854.1	917656	920810	-	2725	-	-
2677065	35.6218	5.42361	2.77337	5.51e-06	2.48e-05	MGG_10913	NC_017852.1	17125	18158	-	1034	protein_coding	retinol dehydrogenase 12
novel.5613	74.4146	24.4941	1.61227	5.57e-06	2.5e-05	-	NC_017850.1	3004478	3012105	-	7416	-	PF16486:N-terminal domain of argonaute|PF16488:Argonaute linker 2 domain|PF02171:Piwi domain|PF08699:Argonaute linker 1 domain
novel.7794	71.7399	19.4344	1.87	5.62e-06	2.52e-05	-	NC_017851.1	1226680	1233817	-	6731	-	PF00173:Cytochrome b5-like Heme/Steroid binding domain|PF00890:FAD binding domain
5051880	0.831191	19.8238	-4.5846	5.7e-06	2.56e-05	MGG_14422	NC_017844.1	7730464	7730688	-	225	protein_coding	hypothetical protein
2684358	362.846	199.964	0.858142	5.71e-06	2.56e-05	MGG_06202	NC_017849.1	2922881	2926864	+	3818	protein_coding	GTP binding protein Bms1
5048856	3319.3	5167.72	-0.638512	5.73e-06	2.57e-05	MGG_12925	NC_017849.1	4842350	4844941	+	2288	protein_coding	26S protease regulatory subunit 6A
5050461	410.747	684.11	-0.735647	5.75e-06	2.57e-05	MGG_14609	NC_017844.1	381703	383049	-	1347	protein_coding	hypothetical protein
2677773	2577.48	3890.12	-0.593908	5.78e-06	2.59e-05	MGG_04551	NC_017844.1	7232469	7234045	+	1287	protein_coding	proteasome component PUP3
novel.5130	57.9048	16.8074	1.80302	5.8e-06	2.6e-05	-	NC_017850.1	1526371	1527534	+	1069	-	-
2675514	4708.76	3008.19	0.646451	5.82e-06	2.6e-05	MGG_04944	NC_017849.1	4030130	4031767	-	1571	protein_coding	hypothetical protein
2674377	29.236	3.61403	3.0509	5.88e-06	2.63e-05	MGG_00792	NC_017852.1	1608125	1610855	+	2356	protein_coding	squalene-hopene cyclase
2675030	660.221	1110.51	-0.750251	5.96e-06	2.66e-05	MGG_00687	NC_017852.1	1993669	1996281	+	2441	protein_coding	hypothetical protein
5050980	679.258	1113.64	-0.713833	5.98e-06	2.67e-05	MGG_12385	NC_017850.1	6935179	6937928	+	2659	protein_coding	hypothetical protein
novel.4253	5.40502	35.9761	-2.68532	6.05e-06	2.7e-05	-	NC_017849.1	5460942	5462260	-	1319	-	PF00078:Reverse transcriptase (RNA-dependent DNA polymerase)
novel.12319	4.51122	30.3815	-2.76409	6.11e-06	2.72e-05	-	NC_017854.1	798719	802020	-	3064	-	-
novel.2011	198.272	355.669	-0.841365	6.18e-06	2.75e-05	-	NC_017844.1	6280334	6284923	-	4477	-	-
2680276	37.3843	6.8929	2.4758	6.3e-06	2.81e-05	MGG_09271	NC_017844.1	4037110	4038793	-	1496	protein_coding	hypothetical protein
novel.8798	87.2395	32.3417	1.43474	6.3e-06	2.81e-05	-	NC_017851.1	4145697	4149199	+	3192	-	PF00137:ATP synthase subunit C
12987203	119.043	267.639	-1.16641	6.31e-06	2.81e-05	MGG_17776	NC_017853.1	3254829	3256061	+	1233	protein_coding	hypothetical protein
2676253	265.665	143.285	0.893262	6.37e-06	2.83e-05	MGG_10735	NC_017850.1	104396	106811	+	2301	protein_coding	hypothetical protein
2675052	1122.35	1751.37	-0.64162	6.4e-06	2.84e-05	MGG_00496	NC_017852.1	2709112	2710773	+	1533	protein_coding	ER membrane protein SH3
2676364	747.646	456.518	0.711279	6.44e-06	2.86e-05	MGG_10840	NC_017850.1	499332	502245	-	2823	protein_coding	peroxisomal targeting signal receptor
novel.9582	95.7878	38.075	1.32637	6.49e-06	2.88e-05	-	NC_017852.1	1018451	1027430	+	8767	-	PF03663:Glycosyl hydrolase family 76
novel.2389	101.528	37.1203	1.45283	6.57e-06	2.92e-05	-	NC_017844.1	7473274	7475587	+	1806	-	PF13865:C-terminal duplication domain of Friend of PRMT1
2676682	13.6797	49.7906	-1.86822	6.58e-06	2.92e-05	MGG_03599	NC_017851.1	1317280	1319201	+	1519	protein_coding	acidic endochitinase SE2
2674804	1145.71	720.159	0.669844	6.58e-06	2.92e-05	MGG_00783	NC_017852.1	1644174	1645992	-	1574	protein_coding	hypothetical protein
2674302	469.062	276.376	0.76461	6.65e-06	2.95e-05	MGG_01077	NC_017852.1	585400	587673	+	2129	protein_coding	hypothetical protein
novel.2574	27.7798	1.23234	4.56054	6.68e-06	2.96e-05	-	NC_017849.1	197213	199972	+	2690	-	-
2680072	522.375	893.207	-0.77379	6.7e-06	2.97e-05	MGG_09025	NC_017854.1	2662961	2666102	-	3142	protein_coding	F-box domain-containing protein
2677613	364.418	200.609	0.859176	6.71e-06	2.97e-05	MGG_04123	NC_017853.1	1873728	1877156	-	3353	protein_coding	chromosome transmission fidelity protein 18
2676124	423.6	823.467	-0.957866	6.83e-06	3.02e-05	MGG_05597	NC_017844.1	5791762	5793106	-	1205	protein_coding	hypothetical protein
2675327	1316.19	774.308	0.765068	6.94e-06	3.07e-05	MGG_05259	NC_017849.1	5178006	5181426	-	3008	protein_coding	hypothetical protein
2675217	1532.47	2343	-0.612422	6.96e-06	3.08e-05	MGG_00803	NC_017852.1	1560906	1565259	-	4135	protein_coding	CAMK/CAMKL/AMPK protein kinase
2678365	39.1615	7.82397	2.36905	7.05e-06	3.11e-05	MGG_08161	NC_017850.1	5903806	5907211	-	2660	protein_coding	hypothetical protein
2681497	3223.16	1912.45	0.752776	7.09e-06	3.13e-05	MGG_02400	NC_017844.1	1719465	1721023	+	1486	protein_coding	pirin
2684920	1.90327	22.3241	-3.5347	7.21e-06	3.18e-05	MGG_06747	NC_017844.1	2588604	2590366	+	1399	protein_coding	glutathione S-transferase
2676127	360.121	627.558	-0.800594	7.23e-06	3.19e-05	MGG_05600	NC_017844.1	5806807	5809596	-	2544	protein_coding	quinate permease
novel.8047	31.1711	3.99316	2.90262	7.24e-06	3.19e-05	-	NC_017851.1	1956446	1957666	-	966	-	-
novel.783	16.3953	55.1261	-1.75194	7.24e-06	3.19e-05	-	NC_017844.1	2431536	2433175	+	1640	-	-
2676117	134.985	58.0545	1.21111	7.26e-06	3.2e-05	MGG_05603	NC_017844.1	5814819	5816026	-	1208	protein_coding	hypothetical protein
2685124	1110.5	643.926	0.786628	7.46e-06	3.28e-05	MGG_06951	NC_017844.1	3349754	3351722	-	1787	protein_coding	CAAX prenyl protease 1
2680334	1390.48	877.476	0.664072	7.48e-06	3.29e-05	MGG_09456	NC_017853.1	3216924	3218429	+	1506	protein_coding	betaine aldehyde dehydrogenase
2677630	861.636	1358.33	-0.656264	7.61e-06	3.34e-05	MGG_04151	NC_017853.1	1791299	1792450	-	958	protein_coding	ER membrane DUF1077 domain-containing protein
novel.1403	0.888379	19.8137	-4.55928	7.74e-06	3.4e-05	-	NC_017844.1	4393965	4394548	.	584	-	-
novel.13102	122.926	658.571	-2.42153	7.89e-06	3.46e-05	-	NC_017854.1	3231057	3234304	-	3125	-	-
2674894	525.356	276.302	0.926901	7.95e-06	3.49e-05	MGG_00648	NC_017852.1	2137632	2139054	-	1341	protein_coding	hypothetical protein
novel.13250	265.537	133.036	0.990372	8.01e-06	3.51e-05	-	NW_003803360.1	8562	12135	-	3528	-	-
2677352	520.466	313.147	0.734542	8.12e-06	3.56e-05	MGG_03850	NC_017853.1	2823301	2830782	+	7355	protein_coding	DNA polymerase epsilon catalytic subunit A
2678815	910.803	1614.71	-0.826814	8.13e-06	3.56e-05	MGG_08474	NC_017851.1	348421	350411	-	1790	protein_coding	Delta(12) fatty acid desaturase
novel.12235	15.0446	0	6.11901	8.14e-06	3.56e-05	-	NC_017854.1	576642	583074	-	6231	-	-
novel.9498	297.853	161.519	0.881398	8.21e-06	3.59e-05	-	NC_017852.1	751086	765141	+	13715	-	PF00004:ATPase family associated with various cellular activities (AAA)|PF08740:BCS1 N terminal
novel.3181	200.797	98.7363	1.01714	8.22e-06	3.6e-05	-	NC_017849.1	2194789	2199784	+	2250	-	-
novel.12992	228.562	422.534	-0.886911	8.36e-06	3.66e-05	-	NC_017854.1	2774673	2778978	+	4306	-	-
2677300	2045.42	1244.68	0.715926	8.43e-06	3.68e-05	MGG_03859	NC_017853.1	2803347	2806759	-	3255	protein_coding	vacuolar import and degradation protein 27
2680869	730.408	1206.49	-0.723912	8.48e-06	3.7e-05	MGG_09961	NC_017844.1	4510827	4514451	-	3551	protein_coding	WD-40 repeat family protein
2678886	2599.6	1690	0.620882	8.55e-06	3.74e-05	MGG_08692	NC_017853.1	445826	448288	+	2256	protein_coding	alpha-1%2C2 mannosyltransferase KTR1
2683057	117.396	47.3832	1.29517	8.64e-06	3.77e-05	MGG_07338	NC_017850.1	7307827	7312574	+	4644	protein_coding	nuclear envelope pore membrane protein POM 121%2C variant
novel.9844	28.0005	3.37195	3.01775	8.66e-06	3.78e-05	-	NC_017852.1	1831590	1836892	+	5128	-	-
2680395	73.0994	16.0912	2.16309	8.72e-06	3.8e-05	MGG_09447	NC_017853.1	3243011	3243694	-	684	protein_coding	hypothetical protein
novel.1493	61.4411	15.492	1.9964	8.75e-06	3.81e-05	-	NC_017844.1	4680823	4681347	-	525	-	-
novel.6274	23.7755	70.1998	-1.57416	8.83e-06	3.85e-05	-	NC_017850.1	4971919	4973730	-	1734	-	-
novel.11268	88.04	177.402	-1.00989	9.02e-06	3.93e-05	-	NC_017853.1	1792454	1796223	-	3700	-	PF01602:Adaptin N terminal region
5050337	5051.89	7471.38	-0.564523	9.1e-06	3.96e-05	MGG_14561	NC_017844.1	3524091	3526853	-	1903	protein_coding	regulatory protein Cys-3
2674884	45.6639	11.3295	1.98758	9.11e-06	3.96e-05	MGG_00426	NC_017852.1	2932221	2933147	+	819	protein_coding	short-chain dehydrogenase/reductase SDR
novel.5157	26.5164	76.8289	-1.53664	9.15e-06	3.98e-05	-	NC_017850.1	1612255	1615340	+	2699	-	PF13344:Haloacid dehalogenase-like hydrolase|PF13242:HAD-hyrolase-like
2677136	4.16895	27.9151	-2.74753	9.15e-06	3.98e-05	MGG_03806	NC_017853.1	2988725	2989831	+	912	protein_coding	hypothetical protein
2675498	71.6667	149.236	-1.06336	9.36e-06	4.07e-05	MGG_04859	NC_017849.1	3752681	3754940	-	2176	protein_coding	hypothetical protein
novel.8878	37.201	92.5597	-1.31539	9.39e-06	4.08e-05	-	NC_017851.1	4373800	4374660	+	798	-	-
2681808	7881.65	11876.2	-0.591519	9.44e-06	4.1e-05	MGG_10181	NC_017850.1	1671810	1675861	-	4052	protein_coding	RAN protein kinase
novel.1150	54.9218	15.3718	1.81139	9.57e-06	4.15e-05	-	NC_017844.1	3588286	3591235	+	2867	-	-
2674334	975.082	1599.79	-0.714775	9.62e-06	4.17e-05	MGG_00754	NC_017852.1	1756588	1758476	+	1829	protein_coding	hypothetical protein
2674889	589.774	351.3	0.747433	9.62e-06	4.17e-05	MGG_00820	NC_017852.1	1499268	1502250	+	2916	protein_coding	hypothetical protein
novel.10182	30.7478	81.218	-1.41237	9.63e-06	4.17e-05	-	NC_017852.1	2816290	2821447	-	5100	-	PF00141:Peroxidase
novel.11582	239.447	448.936	-0.905959	9.72e-06	4.2e-05	-	NC_017853.1	2694557	2715831	-	20877	-	PF09531:Nucleoporin protein Ndc1-Nup
novel.7240	17.0549	54.4779	-1.67042	9.85e-06	4.26e-05	-	NC_017850.1	7822151	7822510	+	210	-	-
2681783	1249.23	677.45	0.882168	9.91e-06	4.29e-05	MGG_10156	NC_017850.1	1637367	1638630	-	971	protein_coding	hypothetical protein
2678937	60.3381	12.787	2.21685	1e-05	4.32e-05	MGG_14126	NC_017853.1	250774	251622	-	741	protein_coding	hypothetical protein
2677340	101.875	40.0672	1.33325	1e-05	4.33e-05	MGG_03957	NC_017853.1	2433996	2435883	-	1888	protein_coding	hypothetical protein
2684353	24.6823	2.03131	3.65196	1.01e-05	4.34e-05	MGG_06207	NC_017849.1	2945104	2946984	+	1521	protein_coding	aminopeptidase
novel.2214	126.237	48.3737	1.38145	1.01e-05	4.36e-05	-	NC_017844.1	6932066	6939660	+	7470	-	-
novel.3661	32.3584	82.4233	-1.34779	1.03e-05	4.43e-05	-	NC_017849.1	3688884	3695031	-	6148	-	-
12986089	1538.47	907.494	0.76179	1.03e-05	4.44e-05	MGG_14904	NC_017853.1	1638330	1639960	+	1533	protein_coding	histidinol-phosphate aminotransferase
novel.12793	132.897	250.525	-0.915858	1.04e-05	4.48e-05	-	NC_017854.1	2168757	2174763	+	5452	-	PF00561:alpha/beta hydrolase fold
2674161	869.975	500.044	0.799842	1.05e-05	4.54e-05	MGG_00652	NC_017852.1	2127295	2129787	+	2493	protein_coding	salicylaldehyde dehydrogenase
[truncated: 1,889 more rows]
