# Supplementary material for: MoMCP1, a Cytochrome P450 Gene, Is Required for Alleviating Manganese Toxin Revealed by Transcriptomics Analysis in Magnaporthe oryzae
Source: Int J Mol Sci. 2019 Mar 29;20(7):1590. doi: 10.3390/ijms20071590 (PMC6480321; doi:10.3390/ijms20071590)
Supplement: Supplementary file 1 [file ijms-20-01590-s001.zip › ijms-461402 suppl/Table S5.xlsx]

## Sheet: Sheet1
Table S5. The mitochondria related DEGs in WT and △Momcp1 mutant.
Gene id	Description	Log2FoldChange
		WT	△Momcp1
MGG_07066	calcium-binding mitochondrial carrier protein Aralar1	1.22725	0.867706
MGG_09556	mitochondrial 37S ribosomal protein S17	0.639118	1.09358
MGG_09573	mitochondrial 37S ribosomal protein S19	0.579967	1.19594
MGG_04453	mitochondrial ATPase complex subunit ATP10	0.692523	1.0994
MGG_05176	mitochondrial distribution and morphology protein 34	-1.52233	-2.41145
MGG_11902	mitochondrial dynamin GTPase	-0.523828	-1.54529
MGG_06965	mitochondrial escape protein 2	-0.497921	-0.66654
MGG_02534	mitochondrial GTPase 1	-0.61102	-0.751544
MGG_00162	mitochondrial import inner membrane translocase subunit tim-10	0.590801	0.778175
MGG_07469	mitochondrial import inner membrane translocase subunit tim-22	1.27765	1.65659
MGG_08885	mitochondrial import inner membrane translocase subunit tim23	1.03672	1.44387
MGG_13028	mitochondrial import inner membrane translocase subunit tim-54	0.653515	0.616917
MGG_06097	mitochondrial import receptor subunit tom-20	0.933066	1.71102
MGG_09348	mitochondrial intermembrane space import and assembly protein 40	1.3063	0.976189
MGG_05324	mitochondrial nuclease	0.530343	1.13757
MGG_05065	mitochondrial outer membrane protein IML2	-0.856143	-1.22379
MGG_13428	mitochondrial phosphate carrier protein	1.49009	1.25438
MGG_13800	mitochondrial protein cyt-4	0.970703	1.27519
MGG_05236	mitochondrial protein required for iron metabolism	0.865317	1.26253
MGG_03600	mitochondrial-processing peptidase subunit beta	-1.20277	-1.36361
MGG_07616	succinate/fumarate mitochondrial transporter	1.79234	2.45886
MGG_08906	mitochondrial 54S ribosomal protein L51	NA	0.752631
MGG_02058	mitochondrial chaperone BCS1	NA	2.39131
MGG_10383	mitochondrial chaperone BCS1	NA	-1.19495
MGG_08869	mitochondrial distribution and morphology protein 12	NA	0.516359
MGG_03684	mitochondrial distribution and morphology protein 38	NA	-0.760216
MGG_07201	mitochondrial DNA replication protein YHM2	NA	-1.81148
MGG_04135	mitochondrial F1F0 ATP synthase subunit F	NA	-0.672268
MGG_06366	mitochondrial import inner membrane translocase subunit tim-13	NA	1.25588
MGG_04228	mitochondrial import inner membrane translocase subunit tim-17	NA	0.436661
MGG_11338	mitochondrial import inner membrane translocase subunit TIM8	NA	0.608862
MGG_05210	mitochondrial import receptor subunit tom-22	NA	1.12185
MGG_08637	mitochondrial import receptor subunit tom-40	NA	0.876579
MGG_00979	mitochondrial import receptor subunit tom-70	NA	-0.957594
MGG_11419	mitochondrial inner membrane translocase subunit TIM44	NA	0.466117
MGG_02435	mitochondrial iron uptake protein	NA	0.513127
MGG_07532	mitochondrial membrane protein Pet127	NA	1.74772
MGG_03564	mitochondrial RNA-splicing protein MRS3	NA	0.390864
MGG_05258	mitochondrial-processing peptidase subunit alpha	NA	-1.48758
