# Supplementary material for: MoMCP1, a Cytochrome P450 Gene, Is Required for Alleviating Manganese Toxin Revealed by Transcriptomics Analysis in Magnaporthe oryzae
Source: Int J Mol Sci. 2019 Mar 29;20(7):1590. doi: 10.3390/ijms20071590 (PMC6480321; doi:10.3390/ijms20071590)
Supplement: Supplementary file 1 [file ijms-20-01590-s001.zip › ijms-461402 suppl/Table S6.xlsx]

## Sheet: Sheet1
Table S6. The vacuole related DEGs in WT and △Momcp1 mutant.
Gene id	Description	Log2FoldChange
		WT	△Momcp1
MGG_00993	vacuolar iron transporter Ccc1	-3.54253	-1.18293
MGG_01006	vacuolar transporter chaperone 1	-0.9313	-1.05081
MGG_03313	vacuolar assembly protein	0.682946	0.67674
MGG_03859	vacuolar import and degradation protein 27	-0.424965	0.715926
MGG_04054	vacuolar protein sorting 55 superfamily protein	-0.529734	-1.02825
MGG_04827	vacuolar ATP synthase subunit H	-0.988283	-1.52348
MGG_08868	vacuolar protein sorting-associated protein 28	0.769028	1.68831
MGG_06743	vacuolar protein sorting-associated protein vps5	-0.437068	-0.815135
MGG_15183	vacuolar basic amino acid transporter 2	-1.76417	-2.18745
MGG_00922	vacuolar protease A	NA	0.538452
MGG_05089	vacuolar protein sorting-associated protein 35	NA	-0.35181
MGG_05755	vacuolar fusion protein mon-1	NA	-0.730889
MGG_05379	vacuolar protein sorting-associated protein 9	NA	-0.392407
MGG_04830	vacuolar protein sorting-associated protein 26B-B	NA	-0.49865
MGG_01434	vacuolar protein sorting-associated protein 17	NA	-0.773203
MGG_02855	vacuolar membrane PQ loop repeat protein	NA	-0.687035
MGG_06108	vacuolar ATP synthase proteolipid subunit	NA	-0.736792
