# Supplementary material for: MoMCP1, a Cytochrome P450 Gene, Is Required for Alleviating Manganese Toxin Revealed by Transcriptomics Analysis in Magnaporthe oryzae
Source: Int J Mol Sci. 2019 Mar 29;20(7):1590. doi: 10.3390/ijms20071590 (PMC6480321; doi:10.3390/ijms20071590)
Supplement: Supplementary file 1 [file ijms-20-01590-s001.zip › ijms-461402 suppl/Table S7.xlsx]

## Sheet: Sheet1
Table S7. The DEGs of pathogenicity genes in WT and △Momcp1 under Mn2+ treatment.
Gene id	Description	Log2FoldChange		Name	Reference
		WT	△Momcp1
MGG_12865	hypothetical protein	1.64413	1.33221	MoHOX7	31
MGG_09263	hypothetical protein	1.4606	1.44662	MoCOD2	48
MGG_07331	1%2C3-beta-glucanosyltransferase gel1	0.651286	1.66027	Gel1	36
MGG_05969	hypothetical protein	0.742535	0.920263	MoRtt109	49
MGG_02961	anucleate primary sterigmata protein A	1.00251	0.680729	MoAND1	50
MGG_00506	hypothetical protein	0.956579	1.44924	MoVPS10	38
MGG_00345	AGC protein kinase	-1.11886	-1.38824	MoRIM15	51
MGG_14561	regulatory protein Cys-3	-0.441489	-0.564523	MobZIP22/MoMETR	29
MGG_11513	heat shock protein SSB1	-0.850747	-0.944131	MoSsb1	41
MGG_09565	CMGC/MAPK/ERK protein kinase	-0.609788	-0.613809	MoPMK1	52
MGG_07626	cytochrome P450 monooxygenase	-3.04025	-1.81044	ABA1	28
MGG_07466	cell division control protein 12	-0.808176	-0.477688	SEP6	26
MGG_06743	vacuolar protein sorting-associated protein vps5	-0.437068	-0.815135	MoVps5	38
MGG_05959	bZIP transcription factor HapX	-0.876685	-1.25007	MobZIP13/MoHAPX	29
MGG_04432	cytochrome P450 51	-2.96247	-3.65197	MoCYP51B	30
MGG_03123	MATE efflux family protein subfamily	-3.13568	-5.04914	MDT1	53
MGG_00750	cytochrome b-245 heavychain subunit beta	-0.863069	-0.904066	NOX1	27
MGG_01230	succinate-semialdehyde dehydrogenase	-1.47317	-2.61487	MoSsadh	34
MGG_02531	minor extracellular protease vpr	-4.78599	-4.45566	Movpr	34
MGG_01542	glycosyl hydrolase family 10	2.40318	NA	XYL-2	54
MGG_08774	chitin deacetylase	0.887413	NA	MoCDA2	32
MGG_11861	1%2C3-beta-glucanosyltransferase gel4	-0.504757	NA	Gel4	36
MGG_10105	hypothetical protein	-1.74782	NA	Mhp1	46
MGG_01285	C6 finger domain-containing protein	-0.623289	NA	Tpc1	42
MGG_09700	tyrosine-protein phosphatase YVH1	NA	0.667476	MoYvh1	44
MGG_07514	3-oxoacyl-[acyl-carrier-protein] reductase	NA	1.09446	ABA4	28
MGG_06722	1%2C3-beta-glucanosyltransferase gel2	NA	0.377609	Gel2	36
MGG_02503	glucose-regulated protein	NA	0.636502	MoKar2	55
MGG_00184	hypothetical protein	NA	0.767637	MoHOX2	31
MGG_06285	hypothetical protein	NA	-0.585445	MoHOX4	31
MGG_05871	hypothetical protein	NA	-2.95462	Pth11	24
MGG_05755	vacuolar fusion protein mon-1	NA	-0.730889	MoMon1	35
MGG_04628	cytochrome P450 51	NA	-1.20295	MoCYP51A	30
MGG_03060	myosin type II heavy chain	NA	-0.41948	Momyo2	26
MGG_01521	cell division control protein 3	NA	-1.30808	SEP3	25
MGG_01434	vacuolar protein sorting-associated protein 17	NA	-0.773203	MoVps17	38
MGG_00803	CAMK/CAMKL/AMPK protein kinase	NA	-0.612422	MoSNF1	56
MGG_00597	Hsk1-interacting molecule 1	NA	-0.527378	NIM1	57
