# Supplementary material for: MoMCP1, a Cytochrome P450 Gene, Is Required for Alleviating Manganese Toxin Revealed by Transcriptomics Analysis in Magnaporthe oryzae
Source: Int J Mol Sci. 2019 Mar 29;20(7):1590. doi: 10.3390/ijms20071590 (PMC6480321; doi:10.3390/ijms20071590)
Supplement: Supplementary file 1 [file ijms-20-01590-s001.zip › ijms-461402 suppl/Table S8.xlsx]

## Sheet: Sheet1
Table S8. The DEGs about oxidative phosphorylation in △Momcp1.
Gene id	Description	Log2FoldChange (△Momcp1)
MGG_03244	V-type proton ATPase subunit B	-0.857994
MGG_03065	V-type proton ATPase proteolipid subunit 2	-0.342515
MGG_04827	vacuolar ATP synthase subunit H	-1.52348
MGG_06108	vacuolar ATP synthase proteolipid subunit	-0.736792
MGG_04876	succinate dehydrogenase cytochrome B subunit	-1.32113
MGG_07200	plasma membrane ATPase	-0.479813
MGG_04135	mitochondrial F1F0 ATP synthase subunit F	-0.672268
MGG_03576	LYR family protein	-0.632069
MGG_03155	hypothetical protein	-1.53824
MGG_03483	hypothetical protein	-1.66349
MGG_07301	hypothetical protein	-1.59881
MGG_00168	hypothetical protein	-1.5528
MGG_01333	hypothetical protein	-1.45769
MGG_01232	hypothetical protein	-1.14411
MGG_00666	hypothetical protein	-1.11798
MGG_01305	hypothetical protein	-0.768243
MGG_00647	hypothetical protein	-0.810299
MGG_06003	hypothetical protein	-2.47837
MGG_04136	hypothetical protein	-0.659869
MGG_04772	hypothetical protein	-0.529049
MGG_14772	hypothetical protein	-0.501207
MGG_10805	hypothetical protein	-1.75762
MGG_01135	cytochrome c oxidase polypeptide IV	-0.883997
MGG_03188	cytochrome c oxidase polypeptide 5	-0.761253
MGG_06192	cytochrome b-c1 complex subunit 7	-1.16033
MGG_09916	ATP synthase subunit gamma	-0.447878
MGG_16459	ATP synthase subunit delta	-0.538403
MGG_03185	ATP synthase subunit beta	-0.844928
MGG_03484	acyl carrier protein	-0.490452
