# Supplementary material for: MoMCP1, a Cytochrome P450 Gene, Is Required for Alleviating Manganese Toxin Revealed by Transcriptomics Analysis in Magnaporthe oryzae
Source: Int J Mol Sci. 2019 Mar 29;20(7):1590. doi: 10.3390/ijms20071590 (PMC6480321; doi:10.3390/ijms20071590)
Supplement: Supplementary file 1 [file ijms-20-01590-s001.zip › ijms-461402 suppl/Table S9.xlsx]

## Sheet: Sheet1
Table S9. The DEGs about peroxisome in WT and △Momcp1.
Gene id	Description	Log2FoldChange
		WT	△Momcp1
MGG_07309	Delta(3%2C5)-Delta(2%2C4)-dienoyl-CoA isomerase	1.91827	2.84945
MGG_10700	3-ketoacyl-CoA thiolase	1.20882	1.84326
MGG_04956	hypothetical protein	1.67098	1.77863
MGG_00655	peroxisomal biogenesis factor 2	1.24808	0.85148
MGG_00529	peroxisomal biogenesis factor 6	1.31038	1.12218
MGG_00145	hypothetical protein	1.22167	1.46602
MGG_09011	peroxisomal membrane protein PEX16	0.850771	0.495032
MGG_09299	peroxisome biosynthesis protein	0.823231	0.795898
MGG_00359	Delta(3%2C5)-Delta(2%2C4)-dienoyl-CoA isomerase	0.499637	1.4472
MGG_07697	superoxide dismutase	3.43048	-0.858403
MGG_01771	hypothetical protein	1.23926	NA
MGG_02409	nonspecific lipid-transfer protein	NA	1.63857
MGG_09512	3-ketoacyl-CoA thiolase	NA	0.954354
MGG_10840	peroxisomal targeting signal receptor	NA	0.711279
